# Supplementary material for: Peptidomic analysis of CSF reveals new biomarker candidates for amyotrophic lateral sclerosis
Source: EMBO Mol Med. 2025 Jul 18;17(8):1926–49. doi: 10.1038/s44321-025-00272-w (PMC12340150; doi:10.1038/s44321-025-00272-w)
Supplement: Supplementary file 1 — Table EV1 [file 44321_2025_272_MOESM1_ESM.xlsx]

## Sheet: Table EV5
Table EV1. PRM method applied to samples from the validation and neurodegeneration cohorts.
Protein Accession Number	Uniprot Entry Name	Gene Name	Protein Name	Peptide Sequence	Isotope Label Type	Stable Isotope-Labeled Residue	m/z	Charge	Retention Time (RT, min)	RT Window (min)	Normalized HCD Collision Energies (%)	Orbitrap Resolution	Maximum Injection Time (ms)	FAIMS Compensation Voltage (V)
Q8N126	CADM3	CADM3	Cell adhesion molecule 3	TLNVNDPSPVPSSSSTY	Light		882.918	2	27.4	6	19	30000	200	-40
Q8N126	CADM3	CADM3	Cell adhesion molecule 3	TLNVNDPSPVPSSSSTY	Heavy	Leucine (L), +7Da	886.427	2	27.4	6	19	30000	200	-40
P05976	MYL1	MYL1	Myosin light chain 1/3, skeletal muscle isoform	APKKDVKK[+42]PVAAAAAAPAPAPAPAPAPAPAKPKEE	Light		561.822	6	19.6	4	22	30000	100	-42
P05976	MYL1	MYL1	Myosin light chain 1/3, skeletal muscle isoform	APKKDVKK[+42]PVAAAAAAPAPAPAPAPAPAPAKPKEE	Heavy	Lysine (K), +8Da	563.158	6	20.3	4	22	30000	80	-42
P05976	MYL1	MYL1	Myosin light chain 1/3, skeletal muscle isoform	A[+42]PKKDVKKPVAAAAAAPAPAPAPAPAPAPAKPKEE	Heavy	Lysine (K), +8Da	563.158	6	20.3	4	22	30000	80	-42
P07196	NFL	NEFL	Neurofilament light polypeptide	SFPSYYTSHVQEEQIEVEETIEAAKAEEA	Light		1105.51	3	32	6	23	30000	300	-41
P07196	NFL	NEFL	Neurofilament light polypeptide	SFPSYYTSHVQEEQIEVEETIEAAKAEEA	Heavy	Lysine (K), +8Da	1108.18	3	32	6	23	30000	100	-41
P05060	SCG1	GHGB	Secretogranin-1	EPRAYFMSDTREE	Light		815.862	2	21.3	4	27	30000	100	-43
P05060	SCG1	GHGB	Secretogranin-1	EPRAYFMSDTREE	Heavy	Arginine (R), +10Da	820.866	2	21.3	4	27	30000	100	-43
P02654	APOC1	APOC1	Apolipoprotein C-I	SETFQKVKEKLKIDS	Light		594	3	20.8	4	27	30000	100	-60
P02654	APOC1	APOC1	Apolipoprotein C-I	SETFQKVKEKLKIDS	Heavy	Lysine (K), +8Da	596.671	3	20.8	4	27	30000	100	-60
P46821	MAP1B	MAP1B	Microtubule-associated protein 1B	KEPKKEIKKLPKDAKKSSTPLS	Light		620.876	4	17	4	23	30000	140	-55
P46821	MAP1B	MAP1B	Microtubule-associated protein 1B	KEPKKEIKKLPKDAKKSSTPLS	Heavy	Lysine (K), +8Da	622.879	4	17	4	23	30000	140	-55
P46821	MAP1B	MAP1B	Microtubule-associated protein 1B	EAKKPAALKPKVPKKEESVKKDSVA	Light		541.924	5	17.3	4	30	30000	120	-45
P46821	MAP1B	MAP1B	Microtubule-associated protein 1B	EAKKPAALKPKVPKKEESVKKDSVA	Heavy	Lysine (K), +8Da	543.527	5	17.3	4	30	30000	120	-45
P01210	PENK	PENK	Proenkephalin-A	DGTSTLRENSKPEESHLL	Light		671.668	3	21.2	4	25	30000	80	-65
P01210	PENK	PENK	Proenkephalin-A	DGTSTLRENSKPEESHLL	Heavy	Lysine (K), +8Da	674.339	3	21.2	4	25	30000	80	-65
