# Supplementary material for: Peptidomic analysis of CSF reveals new biomarker candidates for amyotrophic lateral sclerosis
Source: EMBO Mol Med. 2025 Jul 18;17(8):1926–49. doi: 10.1038/s44321-025-00272-w (PMC12340150; doi:10.1038/s44321-025-00272-w)
Supplement: Supplementary file 4 — Dataset EV1 [file 44321_2025_272_MOESM4_ESM.xlsx]

## Sheet: Table EV1
Dataset EV1. List of peptides identified by peptidomics in the discovery cohort of ALS and control patients.
Protein Accession Number	Uniprot Entry Name	Peptide Sequence
P24592	IBP6	RC(+57.02)PGC(+57.02)GQGVQAGC(+57.02)PGGC(+57.02)VEEEDGGSPAEGC(+57.02)AEAEGC(+57.02)LRREGQEC(+57.02)
P04004	VTNC	DQESC(+57.02)KGRC(+57.02)TEGFNVDKKC(+57.02)QC(+57.02)DELC(+57.02)SYYQSC(+57.02)C(+57.02)TDYTAEC(+57.02)KPQ
P04004	VTNC	DQESC(+57.02)KGRC(+57.02)TEGFNVDKKC(+57.02)QC(+57.02)DELC(+57.02)SYYQSC(+57.02)C(+57.02)TDYTAEC(+57.02)KPQVT
P28799	GRN	DVKC(+57.02)DMEVSC(+57.02)PDGYTC(+57.02)C(+57.02)RLQSGAWGC(+57.02)C(+57.02)PFTQAVC(+57.02)C(+57.02)EDHIHC(+57.02)C(+57.02)PAGFTC(+57.02)DTQKGTC(+57.02)EQ
Q14515	SPRL1	TDDGNTTPRNHGVDDDGDDDGDDGGTDGPRHSASDDY
Q14515	SPRL1	LM(+15.99)EPTDDGNTTPRNHGVDDDGDDDGDDGGTDGPRHSASD
P04004	VTNC	DQESC(+57.02)KGRC(+57.02)TEGFNVDKKC(+57.02)QC(+57.02)DELC(+57.02)SYYQSC(+57.02)C(+57.02)TDYTAEC(+57.02)KP
P24592	IBP6	RC(+57.02)PGC(+57.02)GQGVQAGC(+57.02)PGGC(+57.02)VEEEDGGSPAEGC(+57.02)AEAEGC(+57.02)LRREGQEC(+57.02)G
P24592	IBP6	RC(+57.02)PGC(+57.02)GQGVQAGC(+57.02)PGGC(+57.02)VEEEDGGSPAEGC(+57.02)AEAEGC(+57.02)LRRE
Q13822-3	ENPP2	GWEC(+57.02)TKDRC(+57.02)GEVRNEENAC(+57.02)HC(+57.02)SEDC(+57.02)LARGDC(+57.02)C(+57.02)TNYQVVC(+57.02)KGES
Q14515	SPRL1	LLMEPTDDGNTTPRNHGVDDDGDDDGDDGGTDGPRHSASD
Q14515	SPRL1	LMEPTDDGNTTPRNHGVDDDGDDDGDDGGTDGPRHSASD
Q14515	SPRL1	TDDGNTTPRNHGVDDDGDDDGDDGGTDGPRHSASD
Q16270	IBP7	SSSDTC(+57.02)GPC(+57.02)EPASC(+57.02)PPLPPLGC(+57.02)LLGETRDAC(+57.02)GC(+57.02)C(+57.02)PMC(+57.02)ARGEGEPC(+57.02)GGGGAGRGYC(+57.02)APGM(+15.99)EC(+57.02)VKS
P28799	GRN	DVKC(+57.02)DM(+15.99)EVSC(+57.02)PDGYTC(+57.02)C(+57.02)RLQSGAWGC(+57.02)C(+57.02)PFTQAVC(+57.02)C(+57.02)EDHIHC(+57.02)C(+57.02)PAGFTC(+57.02)DTQKGTC(+57.02)EQ
Q16270	IBP7	SSSDTC(+57.02)GPC(+57.02)EPASC(+57.02)PPLPPLGC(+57.02)LLGETRDAC(+57.02)GC(+57.02)C(+57.02)PMC(+57.02)ARGEGEPC(+57.02)GGGGAGRGYC(+57.02)APGMEC(+57.02)VKS
Q14515	SPRL1	TDDGNTTPRNHGVDDDGDDDGDDGGTDGPRHS
Q92743	HTRA1	GC(+57.02)PDRC(+57.02)EPARC(+57.02)PPQPEHC(+57.02)EGGRARDAC(+57.02)GC(+57.02)C(+57.02)EVC(+57.02)GAPEG
P24592	IBP6	RC(+57.02)PGC(+57.02)GQGVQAGC(+57.02)PGGC(+57.02)VEEEDGGSPAEGC(+57.02)AEAEGC(+57.02)LRREGQEC(+57.02)GVYTPN
P02671-2	FIBA	SQLQKVPPEWKALTDMPQMRMELERPGGNEITRGGSTSYGTGSETESPRNPSSAGSWNSGSSGP
P10645	CMGA	HSGFEDELSEVLENQSSQAELKEAVEEPSSKDVME
Q14515	SPRL1	DDGNTTPRNHGVDDDGDDDGDDGGTDGPRH
P10645	CMGA	HSGFEDELSEVLENQSSQAELKEAVEEPSSKD
P10645	CMGA	HSGFEDELSEVLENQSSQAELKEAVEEPSSKDVM(+15.99)E
P13521	SCG2	PGQGSSEDDLQEEEQIEQAIKEHLNQGSSQETDKLAPVS
Q14515	SPRL1	TDDGNTTPRNHGVDDDGDDDGDDGGTDGPR
Q13822-3	ENPP2	GWEC(+57.02)TKDRC(+57.02)GEVRNEENAC(+57.02)HC(+57.02)SEDC(+57.02)LARGDC(+57.02)C(+57.02)TNYQVVC(+57.02)K
P04004	VTNC	DQESC(+57.02)KGRC(+57.02)TEGFNVDKKC(+57.02)QC(+57.02)DELC(+57.02)SYYQSC(+57.02)C(+57.02)TDYTAEC(+57.02)KPQVTRGDVFTMPE
P10645	CMGA	HSGFEDELSEVLENQSSQAELKEAVEEPSSKDV
O15240	VGF	GRPEAQPPPLSSEHKEPVAGDAVPGPKDGSAPEVRGA
Q14515	SPRL1	DDGNTTPRNHGVDDDGDDDGDDGGTDGPRHS
P13521	SCG2	VPGQGSSEDDLQEEEQIEQAIKEHLNQGSSQETDKLAPVS
P05060	SCG1	ADASEAHESSSRGEAGAPGEEDIQGPTKADTEKWAEGGGHSRERADEPQWSLYPSDSQVSEEVKT
P13521	SCG2	GQGSSEDDLQEEEQIEQAIKEHLNQGSSQETDKLAPVS
P10645	CMGA	HSGFEDELSEVLENQSSQAELKEAVEEPSSKDVM
P19022	CADH2	SGEIALC(+57.02)KTGFPEDVYSAVLSKDVHEGQPLLNVKFSN
P10645	CMGA	HSGFEDELSEVLENQSSQAELKEAVEEPSSKDVM(+15.99)
P13521	SCG2	VPGQGSSEDDLQEEEQIEQAIKEHLNQGSSQETD
P24592	IBP6	RC(+57.02)PGC(+57.02)GQGVQAGC(+57.02)PGGC(+57.02)VEEEDGGSPAEGC(+57.02)AEAEGC(+57.02)LRREGQE
P04156	PRIO	KKRPKPGGWNTGGSRYPGQGSPGGNRYPPQGGGG
P05060	SCG1	DPADASEAHESSSRGEAGAPGEEDIQGPTKADTE
P35527	K1C9	RGGSGGSHGGGSGFGGESGGSYGGGEEASGSGGGYGGGSGKSSHS
O15240	VGF	ESAREEEEAEQERRGGEERVGEEDEEAAEAEAEAEEAERARQNALLFAEEEDGEAGAED
P05060	SCG1	ADASEAHESSSRGEAGAPGEEDIQGPTKADTEKWAEGGGHS
P10451-4	OSTP	NDESNEHSDVIDSQELSKVSREFHSHEFHSHEDM
P00441	SODC	GPVKVWGSIKGLTEGLHGFHVHEFGDN
O15240	VGF	GGEERVGEEDEEAAEAEAEAEEAERARQNALLFAEEEDGEAGAED
P01009	A1AT	KPFVFLMIEQNTKSPLFMGKVVNPTQK
P02679-2	FIBG	TSEVKQLIKAIQLTYNPDESSKPNMIDAATLK
Q13822-3	ENPP2	GPPDC(+57.02)RC(+57.02)DNLC(+57.02)KSYTSC(+57.02)C(+57.02)HDFDELC(+57.02)LK
P02749	APOH	GRTC(+57.02)PKPDDLPFSTVVPLKTFYEPGEEITYSC(+57.02)KPGYVSRGG
P10451-4	OSTP	SDWDSRGKDSYETSQLDDQSAETHSHKQ
P13521	SCG2	PGQGSSEDDLQEEEQIEQAIKEHLNQGSSQETD
P13521	SCG2	VPGQGSSEDDLQEEEQIEQAIKEHLNQGSSQ
Q13822-3	ENPP2	GWEC(+57.02)TKDRC(+57.02)GEVRNEENAC(+57.02)HC(+57.02)SEDC(+57.02)LARGDC(+57.02)C(+57.02)TNYQVVC(+57.02)KG
P24592	IBP6	LARC(+57.02)PGC(+57.02)GQGVQAGC(+57.02)PGGC(+57.02)VEEEDGGSPAEGC(+57.02)AEAEGC(+57.02)LRREGQEC(+57.02)GVYTPN
P10451-4	OSTP	VKQADSGSSEEKQLYNKYPDAVATWLNPDPSQKQN
P13521	SCG2	PGQGSSEDDLQEEEQIEQAIKEHLNQGSSQETDKLA
P05060	SCG1	DASEAHESSSRGEAGAPGEEDIQGPTKADTE
P13521	SCG2	SSEDDLQEEEQIEQAIKEHLNQGSSQETDKLAPVS
O15240	VGF	SQEETPGHRRKEAEGTEEGGEEEDDEEM(+15.99)D
P02749	APOH	GRTC(+57.02)PKPDDLPFSTVVPLKTFYEPGEEITYSC(+57.02)KPGYVSRG
P05060	SCG1	GEDSSEEKHLEEPGETQNAFLNERKQASAIKKEELV
P24592	IBP6	RC(+57.02)PGC(+57.02)GQGVQAGC(+57.02)PGGC(+57.02)VEEEDGGSPAEGC(+57.02)AEAEGC(+57.02)LRREG
P05060	SCG1	LDRNYLNYGEEGAPGKWQQQGDLQDTKENREEA
P02679-2	FIBG	TSEVKQLIKAIQLTYNPDESSKPNM(+15.99)IDAATLK
P13521	SCG2	GSSEDDLQEEEQIEQAIKEHLNQGSSQETDKLAPVS
Q9Y4L1	HYOU1	GDKSEAQKPSEKAEAGPEGVAPAPEGEKKQKPA
P13521	SCG2	SEDDLQEEEQIEQAIKEHLNQGSSQETDKLAPVS
P0DOX7	IGK	KADYEKHKVYAC(+57.02)EVTHQGLSSPVTKSFNRGEC(+57.02)
P05060	SCG1	SAEFPDFYDSEEPVSTHQEAENEKDRADQTVLTEDEKKELENLAAMDLELQKIAEKFSQ
P05060	SCG1	DRNYLNYGEEGAPGKWQQQGDLQDTKENREEA
O15240	VGF	SQEETPGHRRKEAEGTEEGGEEEDDEEM(+15.99)DPQTIDSLIELSTKLHLPADDVVSIIEEVEE
Q14515	SPRL1	TDDGNTTPRNHGVDDDGDDDGDDGGTDGPRH
P25713	MT3	PETC(+57.02)PC(+57.02)PSGGSC(+57.02)TC(+57.02)ADSC(+57.02)KC(+57.02)EG
Q2TBF2	WSCD2	FLHSGFVGQPAVSGNQANPAAAGGPAEGAELSFLGDMHLGRGF
P10645	CMGA	SGFEDELSEVLENQSSQAELKEAVEEPSSKDVM(+15.99)E
P05408-2	7B2	SVNPYLQGQRLDNVVAKKSVPHFSDEDKD
P04004	VTNC	DQESC(+57.02)KGRC(+57.02)TEGFNVDKKC(+57.02)QC(+57.02)DELC(+57.02)SYYQSC(+57.02)C(+57.02)TDYTAEC(+57.02)KPQVTR
P35527	K1C9	SGSRGGSGGSHGGGSGFGGESGGSYGGGEEASGSGGGYGGGSGKSSHS
Q14515	SPRL1	SKEESHEQSAEQGKSSSQELGLKDQEDSDG
P10645	CMGA	HSGFEDELSEVLENQSSQAELKEAVEEPSS
P05060	SCG1	SSQGGSLPSEEKGHPQEESEESNVSMASLGEK
P0DOX7	IGK	DYEKHKVYAC(+57.02)EVTHQGLSSPVTKSFNRGEC(+57.02)
P05408-2	7B2	PYLQGQRLDNVVAKKSVPHFSDEDKDPE
P10645	CMGA	EDSKEAEKSGEATDGARPQALPEPMQESKAEGN
P24592	IBP6	ARC(+57.02)PGC(+57.02)GQGVQAGC(+57.02)PGGC(+57.02)VEEEDGGSPAEGC(+57.02)AEAEGC(+57.02)LRREGQEC(+57.02)GVYTPN
Q14515	SPRL1	MEPTDDGNTTPRNHGVDDDGDDDGDDGGTDGPR
Q14515	SPRL1	SKEESHEQSAEQGKSSSQELGLKDQEDS
P05060	SCG1	ADASEAHESSSRGEAGAPGEEDIQGPTKADTEKWAEG
Q8N3J6-2	CADM2	LTNEAKGAEDAPDADTAIINAEGSQVNAEEKKEY
Q14515	SPRL1	SKEESHEQSAEQGKSSSQELGLKDQEDSDGH
P10451-4	OSTP	KAIPVAQDLNAPSDWDSRGKDSYETSQLDDQSAETHSHKQS
Q13822-3	ENPP2	ISGSC(+57.02)KGRC(+57.02)FELQEAGPPDC(+57.02)RC(+57.02)DNLC(+57.02)KSYTSC(+57.02)C(+57.02)HDFDELC(+57.02)LK
P10451-4	OSTP	DWDSRGKDSYETSQLDDQSAETHSHKQS
P05060	SCG1	LLRDPADASEAHESSSRGEAGAPGEEDIQGPTKADTE
P05060	SCG1	EDEEEEEGENYQKGERGEDSSEEKHLEEPGETQNAFLNE
P05060	SCG1	PADASEAHESSSRGEAGAPGEEDIQGPTKADTEKWAEGGGHS
P05060	SCG1	DPADASEAHESSSRGEAGAPGEEDIQGPTKADTEKWAEGGGHSRE
Q6UWN8	ISK6	ESNPHC(+57.02)GSDGQTYGNKC(+57.02)AFC(+57.02)KAIVKSGGKISLKHPGKC(+57.02)
Q14515	SPRL1	DDGNTTPRNHGVDDDGDDDGDDGGTDGPR
P13521	SCG2	VPGQGSSEDDLQEEEQIEQAIKEHLNQGSSQETDKL
P10451-4	OSTP	LNAPSDWDSRGKDSYETSQLDDQSAETHSHKQS
P00441	SODC	A(+42.01)TKAVC(+57.02)VLKGDGPVQGIINFEQKESN
P04004	VTNC	DQESC(+57.02)KGRC(+57.02)TEGFNVDKKC(+57.02)QC(+57.02)DELC(+57.02)SYYQSC(+57.02)C(+57.02)TDYTAEC(+57.02)KPQVTRG
P13521	SCG2	VGPPKNDDTPNRQYWDEDLLMKVLEYLNQEKAEKGREHIA
P04156	PRIO	HGGGWGQGGGTHSQWNKPSKPKTN
Q9UHG2	PCS1N	DHDVGSELPPEGVLGALLRVK
P62328	TYB4	S(+42.01)DKPDMAEIEKFDKSKLKKTETQEKNPLPSKETIEQEKQAGES
P05060	SCG1	GEDSSEEKHLEEPGETQNAFLNERKQ
P0DOY3	IGLC3	SNNKYAASSYLSLTPEQWKSHKSYSC(+57.02)QVTHEGSTVEKTVAPTEC(+57.02)S
P0DOX7	IGK	SKADYEKHKVYAC(+57.02)EVTHQGLSSPVTKSFNRGEC(+57.02)
P00441	SODC	A(+42.01)TKAVC(+57.02)VLKGDGPVQGIINFEQKES
P02671-2	FIBA	SGSSGPGSTGNRNPGSSGTGGTATWKPGSSGP
Q9UHG2	PCS1N	RPRPPVYDDGPAGPDAEEAGDETPDVDPELLRY
P05060	SCG1	ADASEAHESSSRGEAGAPGEEDIQGPTKADTEKWAEGGG
P13521	SCG2	VGPPKNDDTPNRQYWDEDLLM(+15.99)KVLEYLNQEKAEKGREHIA
P05060	SCG1	DPADASEAHESSSRGEAGAPGEEDIQGPTKADTEKWAEGGGHSRERA
Q9UHG2	PCS1N	ALRPRPPVYDDGPAGPDAEEAGDETPDVDPELLRY
P05060	SCG1	ADASEAHESSSRGEAGAPGEEDIQGPTKADTE
Q14515	SPRL1	DDGNTTPRNHGVDDDGDDDGDDGGTDGPRHSASD
P10451-4	OSTP	APSDWDSRGKDSYETSQLDDQSAETHSHKQS
Q9H2X9-2	S12A5	LTDC(+57.02)EDGDGGANPGDGNPKESSPFINSTDTEKGKE
Q2TBF2	WSCD2	VFLHSGFVGQPAVSGNQANPAAAGGPAEGAELSFLGDMHLGRGF
P13521	SCG2	VPGQGSSEDDLQEEEQIEQAIKEHLNQGSSQETDKLAPV
P0DOX7	IGK	YEKHKVYAC(+57.02)EVTHQGLSSPVTKSFNRGEC(+57.02)
Q9UHG2	PCS1N	LRPRPPVYDDGPAGPDAEEAGDETPDVDPELLRY
P05060	SCG1	LRDPADASEAHESSSRGEAGAPGEEDIQGPTKA
P13521	SCG2	DLQEEEQIEQAIKEHLNQGSSQETDKLAPVS
P24592	IBP6	LARC(+57.02)PGC(+57.02)GQGVQAGC(+57.02)PGGC(+57.02)VEEEDGGSPAEGC(+57.02)AEAEGC(+57.02)LRREGQEC(+57.02)
P18509	PACA	RFPGIRPEEEAYGEDGNPLPDFDGSEPPGAGSPASAPRA
O15240	VGF	GRPEAQPPPLSSEHKEPVAGDAVPGPKDGSAPEV
P01034	CYTC	DVELGRTTC(+57.02)TKTQPNLDNC(+57.02)PFHDQPHLKRKA
P05060	SCG1	DPADASEAHESSSRGEAGAPGEEDIQGPTKAD
P19021-6	AMD	AGIEVQEIKEAEAVVETKMENKPTSSELQK
P02749	APOH	GRTC(+57.02)PKPDDLPFSTVVPLKTFYEPGEEITYSC(+57.02)KPGYVSR
O15240	VGF	APPGRPEAQPPPLSSEHKEPVAGDAVPGPKDGSAPEVRGA
P05060	SCG1	PGEEDIQGPTKADTEKWAEGGGHSRE
P05060	SCG1	LLRDPADASEAHESSSRGEAGAPGEEDIQGPTKA
P04156	PRIO	KKRPKPGGWNTGGSRYPGQGSPGGNRYPPQ
Q05996-2	ZP2	ATGATEAEKMTVSLPGPILLLSDDSSFRGVGSSD
P05090	APOD	LPPETVDSLKNILTSNNIDVKKMTVTDQVNC(+57.02)PKLS
P02671-2	FIBA	SSSYSKQFTSSTSYNRGDSTFESKSYKMA
P80723	BASP1	TEGAAEAKAEPPKAPEQEQAAPGPAAGGEAPKA
P05060	SCG1	DASEAHESSSRGEAGAPGEEDIQGPTKADTEKWAEGGGHS
O15240	VGF	GEGVSSPKTHLGEALAPLSKAYQGVAAPFPK
P13521	SCG2	GQGSSEDDLQEEEQIEQAIKEHLNQGSSQETDKLA
P05060	SCG1	ADASEAHESSSRGEAGAPGEEDIQGPTKADTEKWAEGGGH
P05060	SCG1	DPADASEAHESSSRGEAGAPGEEDIQGPTKADTEKWAEGGGHS
P00441	SODC	A(+42.01)TKAVC(+57.02)VLKGDGPVQGIINFEQKE
P05060	SCG1	DRNYLNYGEEGAPGKWQQQGDLQDTKENREE
P0DOY2	IGLC2	KYAASSYLSLTPEQWKSHRSYSC(+57.02)QVTHEGSTVEKTVAPTEC(+57.02)S
P62987	RL40	MQIFVKTLTGKTITLEVEPSDTIENVKAKIQD
P0DOY3	IGLC3	NKYAASSYLSLTPEQWKSHKSYSC(+57.02)QVTHEGSTVEKTVAPTEC(+57.02)S
P28799	GRN	SC(+57.02)PVGQTC(+57.02)C(+57.02)PSLGGSWAC(+57.02)C(+57.02)QLPHAVC(+57.02)C(+57.02)EDRQHC(+57.02)C(+57.02)PAGYTC(+57.02)NVKARSC(+57.02)E
P0DOX7	IGK	ADYEKHKVYAC(+57.02)EVTHQGLSSPVTKSFNRGEC(+57.02)
Q9BQT9	CSTN3	SLGKGMKVHVNPSQSLLTLEGDDVETFNHALQHV
O15240	VGF	ERVGEEDEEAAEAEAEAEEAERARQNALLFAEEEDGEAGAED
P0DOY3	IGLC3	KYAASSYLSLTPEQWKSHKSYSC(+57.02)QVTHEGSTVEKTVAPTEC(+57.02)S
Q8WXD2	SCG3	KQADAYVEKGILDKEEAEAIKRIYSSL
P62328	TYB4	SKLKKTETQEKNPLPSKETIEQEKQAGES
P62328	TYB4	KTETQEKNPLPSKETIEQEKQAGES
P05060	SCG1	DPADASEAHESSSRGEAGAPGEEDIQGPTKADTEKWAEGGGH
P0DOY2	IGLC2	SYSC(+57.02)QVTHEGSTVEKTVAPTEC(+57.02)S
O15240	VGF	GRPEAQPPPLSSEHKEPVAGDAVPGPKDGSAPEVRG
Q9UHG2	PCS1N	ADHDVGSELPPEGVLGALLRVK
Q8N3J6-2	CADM2	LTNEAKGAEDAPDADTAIINAEGSQVNAEEKKE
P10645	CMGA	KHSGFEDELSEVLENQSSQAELKEAVEEPSSKDVME
P04156	PRIO	GGWNTGGSRYPGQGSPGGNRYPPQGGGG
Q9HCJ6	VAT1L	A(+42.01)KEGVEKAEETEQMIEKEAGKEPAEGGGGDGSH
P05060	SCG1	LLRDPADASEAHESSSRGEAGAPGEEDIQGPTKADTEKWAEGGGHS
P10645	CMGA	EDSKEAEKSGEATDGARPQALPEPMQESKAEGNNQAPGEEEEEEEEATNTHPPASLPSQKYPGPQ
O15240	VGF	SQEETPGHRRKEAEGTEEGGEEEDDEEM(+15.99)DPQTIDS
P05408-2	7B2	SVNPYLQGQRLDNVVAKKSVPHFSDEDKDPE
P05060	SCG1	GEDSSEEKHLEEPGETQNAFLNERKQAS
P05060	SCG1	ADASEAHESSSRGEAGAPGEEDIQGPTKADTEKWAEGGGHSRE
P10645	CMGA	FEDELSEVLENQSSQAELKEAVEEPSSKDVME
Q13822-3	ENPP2	ISGSC(+57.02)KGRC(+57.02)FELQEAGPPDC(+57.02)RC(+57.02)DNLC(+57.02)KSYTSC(+57.02)C(+57.02)HDFDELC(+57.02)LKT
P04156	PRIO	KRPKPGGWNTGGSRYPGQGSPGGNRYPPQGGGGWG
P05060	SCG1	SETHAAGHSQEKTHSREKSSQESGEETGSQENHPQESKGQPRSQEESEEGEEDATSEVD
P05408-2	7B2	YLQGQRLDNVVAKKSVPHFSDEDKDPE
P04004	VTNC	DQESC(+57.02)KGRC(+57.02)TEGFNVDKKC(+57.02)QC(+57.02)DELC(+57.02)SYYQSC(+57.02)C(+57.02)TDYTAEC(+57.02)KPQVTRGDVF
Q8WXD2	SCG3	GNKEDYDLSKMRDFINKQADAYVEKGILDKEEAEAIK
P05060	SCG1	DPADASEAHESSSRGEAGAPGEEDIQGPTKADTEKWAEGGGHSRERADEPQWS
Q13822-3	ENPP2	GWEC(+57.02)TKDRC(+57.02)GEVRNEENAC(+57.02)HC(+57.02)SEDC(+57.02)LARGDC(+57.02)C(+57.02)TNYQVVC(+57.02)KGE
Q9H8L6	MMRN2	DGPVSFKPGHLAAVINEVEVQQEQQEHLLGDLQN
P13521	SCG2	GQGSSEDDLQEEEQIEQAIKEHLNQGSSQETDKL
P13521	SCG2	DDLQEEEQIEQAIKEHLNQGSSQETDKLAPVS
P10645	CMGA	GFEDELSEVLENQSSQAELKEAVEEPSSKDVM(+15.99)E
P42857	NSG1	VYKYDRAC(+57.02)PDGFVLKNTQC(+57.02)IPEGLESYYAEQDSSAREKF
P0DOX7	IGK	SQESVTEQDSKDSTYSLSSTLTLSKADYEKHKVYAC(+57.02)EVTHQGLSSPVTKSFNRGEC(+57.02)
P05060	SCG1	GAWKELDRNYLNYGEEGAPGKWQQQGDLQDTKENREEA
Q14515	SPRL1	EESHEQSAEQGKSSSQELGLKDQEDSDGH
Q14515	SPRL1	AQSIAYHLKIEEQREKVHENENIGTTEPGEHQE
P05060	SCG1	DPADASEAHESSSRGEAGAPGEEDIQGPTKA
P10451-4	OSTP	ADSGSSEEKQLYNKYPDAVATWLNPDPSQKQN
O15240	VGF	GRPEAQPPPLSSEHKEPVAGDAVPGPKD
P13521	SCG2	VGPPKNDDTPNRQYWDEDLLMKVLEYLNQEKAEKGREH
P10645	CMGA	EDSKEAEKSGEATDGARPQALPEPMQESKAEG
P01009	A1AT	KPFVFLM(+15.99)IEQNTKSPLFMGKVVNPTQK
P35527	K1C9	GSHGGGSGFGGESGGSYGGGEEASGSGGGYGGGSGKSSHS
P10451-4	OSTP	PSDWDSRGKDSYETSQLDDQSAETHSHKQS
P01019	ANGT	DRVYIHPFHLVIHNESTC(+57.02)EQLAKAN
P05090	APOD	PNLPPETVDSLKNILTSNNIDVKKMTVTDQVNC(+57.02)PKLS
Q9UHG2	PCS1N	AALRPRPPVYDDGPAGPDAEEAGDETPDVDPELLRY
P10451-4	OSTP	SRGKDSYETSQLDDQSAETHSHKQS
Q14515	SPRL1	KSKEESHEQSAEQGKSSSQELGLKDQEDSDG
P10645	CMGA	HSGFEDELSEVLENQSSQAELKE
P05060	SCG1	ADASEAHESSSRGEAGAPGEEDIQGPTKADTEK
Q16270	IBP7	SSSDTC(+57.02)GPC(+57.02)EPASC(+57.02)PPLPPLGC(+57.02)LLGETRDAC(+57.02)GC(+57.02)C(+57.02)PM(+15.99)C(+57.02)ARGEGEPC(+57.02)GGGGAGRGYC(+57.02)APGMEC(+57.02)VKS
P0DJ93	SIM13	DTGSQEGDHEPSGSETEEDTSSSPH
P02768	ALBU	EVTEFAKTC(+57.02)VADESAENC(+57.02)DKSLHTLFGDKLC(+57.02)TVATLR
P01034	CYTC	TTC(+57.02)TKTQPNLDNC(+57.02)PFHDQPHLKRKA
P80723	BASP1	TEGAAEAKAEPPKAPEQEQAAPGPAAGGEAPK
P05060	SCG1	GEDSSEEKHLEEPGETQNAFLNERKQASAIKKEE
P13521	SCG2	VGPPKNDDTPNRQYWDEDLLM(+15.99)KVLEYLNQEKAEKGREH
P13521	SCG2	VPGQGSSEDDLQEEEQIEQAIKEHLNQG
P10645	CMGA	HSGFEDELSEVLENQSSQAELKEAVEEPS
P28799	GRN	DVKC(+57.02)DMEVSC(+57.02)PDGYTC(+57.02)C(+57.02)RLQSGAWGC(+57.02)C(+57.02)PFTQAVC(+57.02)C(+57.02)EDHIHC(+57.02)C(+57.02)PA
P05060	SCG1	LRDPADASEAHESSSRGEAGAPGEEDIQGPTKADTEKWAEGGGHS
P10451-4	OSTP	SDWDSRGKDSYETSQLDDQSAETHSHKQS
P05060	SCG1	ADASEAHESSSRGEAGAPGEEDIQGPTKADTEKW
P01009	A1AT	EDPQGDAAQKTDTSHHDQDHPTFN
P02768	ALBU	DAHKSEVAHRFKDLGEENFK
P01024	CO3	KDYAGVFSDAGLTFTSSSGQQTAQRAELQC(+57.02)PQPAA
P20366	TKN1	DADSSIEKQVALLKALYGHGQISH
P05067-8	A4	DRGLTTRPGSGLTNIKTEEISEVKMDAEFRHDSG
P01034	CYTC	GRTTC(+57.02)TKTQPNLDNC(+57.02)PFHDQPHLKRKA
O15240	VGF	SQEETPGHRRKEAEGTEEGGEEEDDEEM(+15.99)DPQTIDSL
Q14515	SPRL1	EDEFDQGNQEQEDNSNAEMEEENASNVNKH
P01034	CYTC	DVELGRTTC(+57.02)TKTQPNLDNC(+57.02)PFHDQPHL
P04156	PRIO	KKRPKPGGWNTGGSRYPGQGSPGGNRYPPQG
P09486	SPRC	ETC(+57.02)DLDNDKYIALDEWAGC(+57.02)FGIKQKDIDKDL
P10451-4	OSTP	KDSYETSQLDDQSAETHSHKQS
P02671-2	FIBA	SSSYSKQFTSSTSYNRGDSTFESKSYKM
P05060	SCG1	ADASEAHESSSRGEAGAPGEEDIQGPTKA
Q16555-2	DPYL2	VSVTPKTVTPASSAKTSPAKQQAPPVRN
O15240	VGF	SQEETPGHRRKEAEGTEEGGEEEDDEEMDPQTIDSLIELSTKLHLPADDVVSIIEEVEE
P13521	SCG2	DDTPNRQYWDEDLLMKVLEYLNQEKAEKGREHIA
O15240	VGF	SQTHSLPAPESPEPAAPPRPQTPENGPEASDPSE
Q14515	SPRL1	EPTDDGNTTPRNHGVDDDGDDDGDDGGTDGPRHSASD
P05060	SCG1	ADASEAHESSSRGEAGAPGEEDIQGPTKAD
P04156	PRIO	HGGGWGQGGGTHSQWNKPSKPKT
P05060	SCG1	GEDSSEEKHLEEPGETQNAFLNERKQA
O00264-2	PGRC1	IVRGDQPAASGDSDDDEPPPLPRL
P05408-2	7B2	NPYLQGQRLDNVVAKKSVPHFSDEDKDPE
P05067-8	A4	LDDLQPWHSFGADSVPANTENEVEPVDARPAADRG
P43652	AFAM	FANVVDKC(+57.02)C(+57.02)KAESPEVC(+57.02)FNEESPKIGN
Q92743	HTRA1	SAPLAAGC(+57.02)PDRC(+57.02)EPARC(+57.02)PPQPEHC(+57.02)EGGRARDAC(+57.02)GC(+57.02)C(+57.02)EVC(+57.02)GAPEGAAC(+57.02)G
O15240	VGF	KEAEGTEEGGEEEDDEEM(+15.99)DPQTIDSLIELSTKLHLPADDVVS
O15240	VGF	PLSSEHKEPVAGDAVPGPKDGSAPEVRGA
Q9UHG2	PCS1N	AADHDVGSELPPEGVLGALLRV
P10645	CMGA	SGFEDELSEVLENQSSQAELKEAVEEPSSKDV
P10645	CMGA	EDSKEAEKSGEATDGARPQALPEPMQESKAEGNN
Q14515	SPRL1	EESHEQSAEQGKSSSQELGLKDQEDSDG
Q9H1Z8	AUGN	PTKTKVAVDENKAKEFLGSLKRQ
P10451-4	OSTP	GAYKAIPVAQDLNAPSDWDSRGKDSYETSQLDDQSAETHSHKQS
P10451-4	OSTP	DESNEHSDVIDSQELSKVSREFHSHEFHSHED
P09486	SPRC	FETC(+57.02)DLDNDKYIALDEWAGC(+57.02)FGIKQKDIDKDL
P05090	APOD	KNILTSNNIDVKKMTVTDQVNC(+57.02)PKLS
Q8N126	CADM3	LTHEAKGSDDAPDADTAIINAEGGQSGGDDKKE
P05060	SCG1	RDPADASEAHESSSRGEAGAPGEEDIQGPTKA
P13521	SCG2	LQEEEQIEQAIKEHLNQGSSQETDKLAPVS
O00584	RNT2	HEWKKLIMVQHWPETVC(+57.02)EK
P05060	SCG1	SETHAAGHSQEKTHSREKSSQESGEETGSQENHPQESKGQPRSQEESEEGEEDAT
P05060	SCG1	SETHAAGHSQEKTHSREKSSQESGEETGSQENHPQESKGQPRSQEESEEGEEDATSE
P13521	SCG2	FPVGPPKNDDTPNRQYWDEDLLM(+15.99)KVLEYLNQEKAEKGREHIA
P05060	SCG1	SETHAAGHSQEKTHSREKSSQESGEETGSQENHPQE
Q9Y4C0	NRX3A	SEPRLLGSRGVQMDAEGPC(+57.02)GERPC(+57.02)ENGGIC(+57.02)FLLDGHPTC(+57.02)DC(+57.02)STTGYGGKLC(+57.02)SEDVSQDPGLSH
Q9UHG2	PCS1N	AAALRPRPPVYDDGPAGPDAEEAGDETPDVDPELLRY
P05067-8	A4	DDLQPWHSFGADSVPANTENEVEPVDARPAADRG
Q14515	SPRL1	ERAQSIAYHLKIEEQREKVHENENIGTTEPGEHQEA
P05060	SCG1	DHHSTHYRASEEEPEYGEEIKGYPGVQAPEDLEWERYR
O15240	VGF	GEERVGEEDEEAAEAEAEAEEAERARQNALLFAEEEDGEAGAED
P05408-2	7B2	RLDNVVAKKSVPHFSDEDKDPE
P25713	MT3	TC(+57.02)PC(+57.02)PSGGSC(+57.02)TC(+57.02)ADSC(+57.02)KC(+57.02)EG
O15240	VGF	SQTHSLPAPESPEPAAPPRPQTPENGPEASDPSEE
P10645	CMGA	EDSKEAEKSGEATDGARPQALPEPM(+15.99)QESKAEGNN
P10645	CMGA	EDSKEAEKSGEATDGARPQALPEPM(+15.99)QESKAEGN
O94985-2	CSTN1	FVDLSGHNLANPHPFAVVPSTAT
P05060	SCG1	PGKWQQQGDLQDTKENREEARFQDKQYSSHHTAE
Q9UHG2	PCS1N	AADHDVGSELPPEGVLGALLRVK
P41222	PTGDS	EKFTAFC(+57.02)KAQGFTEDTIVFLPQTDKC(+57.02)MTEQ
Q9BQT9	CSTN3	HRGHQPPPEMAGHSLASSHRNS
Q9H0Q3	FXYD6	SAAEKEKEMDPFHYDYQTLRIGGLV
Q8N3J6-2	CADM2	TNEAKGAEDAPDADTAIINAEGSQVNAEEKKEY
P10645	CMGA	HSGFEDELSEVLENQSSQAELKEAVEEPSSK
P04156	PRIO	GGWNTGGSRYPGQGSPGGNRYPPQGGGGWG
Q08629	TICN1	PC(+57.02)LKVKC(+57.02)SPHKVC(+57.02)VTQDYQTALC(+57.02)VSRKH
P80723	BASP1	ATEEEGTPKESEPQAAAEPAEAKEGKEKPDQ
P05060	SCG1	DPADASEAHESSSRGEAGAPGEEDIQGPTKADT
O15240	VGF	PPLSSEHKEPVAGDAVPGPKDGSAPEVRGA
P78509-3	RELN	EAC(+57.02)PKLC(+57.02)SGHGYC(+57.02)TTGAIC(+57.02)IC(+57.02)DESFQGDDC(+57.02)SVFSHD
P62328	TYB4	TETQEKNPLPSKETIEQEKQAGES
P01009	A1AT	KPFVFLMIEQNTKSPLFM(+15.99)GKVVNPTQK
Q16568	CART	VDDASHEKELIEALQEVLKKLKS
Q8N126	CADM3	THEAKGSDDAPDADTAIINAEGGQSGGDDKKE
P04004	VTNC	DQESC(+57.02)KGRC(+57.02)TEGFNVDKKC(+57.02)QC(+57.02)DELC(+57.02)SYYQSC(+57.02)C(+57.02)TDYTAEC(+57.02)KPQVTRGDVFTMPED
P80723	BASP1	SDGAPASDSKPGSSEAAPSSKETPAATEAPSSTPKA
P01034	CYTC	DVELGRTTC(+57.02)TKTQPNLDNC(+57.02)PFHDQPH
P62760	VISL1	SKMDKNKDDQITLDEFKEAAKSDPS
P0DOY2	IGLC2	SC(+57.02)QVTHEGSTVEKTVAPTEC(+57.02)S
P05060	SCG1	ADASEAHESSSRGEAGAPGEEDIQGPTKADTEKWAEGG
P05408	7B2	LTGDNIPKDFSEDQGYPDPPNPC(+57.02)PVGKTADDGC(+57.02)LENTPDTAEFSRE
P28799	GRN	TRC(+57.02)PDGQFC(+57.02)PVAC(+57.02)C(+57.02)LDPGGASYSC(+57.02)C(+57.02)RP
P68871	HBB	KEFTPPVQAAYQKVVAGVANALAHKYH
Q16270	IBP7	SSSDTC(+57.02)GPC(+57.02)EPASC(+57.02)PPLPPLGC(+57.02)LLGETRDAC(+57.02)GC(+57.02)C(+57.02)PMC(+57.02)ARGEGEPC(+57.02)GGGGAGRGYC(+57.02)APGMEC(+57.02)VKSR
P13521	SCG2	TNEIVEEQYTPQSLATLESVFQELGKLTGPNNQ
P61278	SMS	AAGKQELAKYFLAELLSEPNQTENDALEPEDLSQAAEQDEMRLELQ
O15240	VGF	KEAEGTEEGGEEEDDEEMDPQTIDSLIELSTKLHLPADDVVS
O15240	VGF	SQEETPGHRRKEAEGTEEGGEEEDDEEMDPQTIDS
P10451-4	OSTP	KANDESNEHSDVIDSQELSKVSREFHSHE
P13521	SCG2	GQGSSEDDLQEEEQIEQAIKEHLNQGSSQETD
P05060	SCG1	ADASEAHESSSRGEAGAPGEEDIQGPTKADT
P13521	SCG2	GQGSSEDDLQEEEQIEQAIKEHLNQGSSQ
P80723	BASP1	SDGAPASDSKPGSSEAAPSSKETPAATEAPSSTPKAQGPAASAEEPKPVE
P19021-6	AMD	AGIEVQEIKEAEAVVETKM(+15.99)ENKPTSSELQK
P05060	SCG1	ADQTVLTEDEKKELENLAAMDLELQKIAEKFSQ
P18509	PACA	LRFPGIRPEEEAYGEDGNPLPDFDGSEPPGAGSPASAPR
P10451-4	OSTP	YKAIPVAQDLNAPSDWDSRGKDSYETSQLDDQSAETHSHKQS
P13521	SCG2	GQGSSEDDLQEEEQIEQAIKEHLNQG
Q2TBF2	WSCD2	HSGFVGQPAVSGNQANPAAAGGPAEGAELSFLGDMHLGRGF
P10451-4	OSTP	KANDESNEHSDVIDSQELSKVSREFHSHEFHSHEDM
P10451-4	OSTP	KANDESNEHSDVIDSQELSKVSRE
Q9H1Z8	AUGN	EAPVPTKTKVAVDENKAKEFLGSLKRQ
P01344-3	IGF2	GIVEEC(+57.02)C(+57.02)FRSC(+57.02)DLALLETYC(+57.02)ATPAKSE
P10451-4	OSTP	ESNEHSDVIDSQELSKVSREFHSHEFHSHED
P04156	PRIO	GWGQPHGGGWGQGGGTHSQWNKPSKPKTN
P05060	SCG1	DASEAHESSSRGEAGAPGEEDIQGPTKADTEKWAEGGGHSRERA
P04156	PRIO	GGWNTGGSRYPGQGSPGGNRYPPQGGGGWGQPHGGGWG
O15240	VGF	LPETHKFGEGVSSPKTHLGEALAPLSKAYQGVAAPFPK
Q14515	SPRL1	AERAQSIAYHLKIEEQREKVHENENIGTTEPGEHQEA
P13521	SCG2	VPGQGSSEDDLQEEEQIEQAIKEHLNQ
P62328	TYB4	IEKFDKSKLKKTETQEKNPLPSKETIEQEKQAGES
P61916	NPC2	EPVQFKDC(+57.02)GSVDGVIKEVNVSPC(+57.02)PTQPC(+57.02)QLSKGQ
P35527	K1C9	SHGGGSGFGGESGGSYGGGEEASGSGGGYGGGSGKSS
Q14515	SPRL1	SKEESHEQSAEQGKSSSQELGLKDQEDSDGHLS
P05408	7B2	PPNPC(+57.02)PVGKTADDGC(+57.02)LENTPDTAEFSRE
Q92932	PTPR2	SEHPESSLSSEEETAGVENVKSQTYSKDLLGQQPHSEPGAAA
Q15256	PTPRR	GNNDHFLAINQKKSGKPVFIYKHSQDIEK
O15240	VGF	APPGRPEAQPPPLSSEHKEPVAGDAVPGPKDGSAPEV
Q14515	SPRL1	SKEESHEQSAEQGKSSSQELGLKDQEDSDGHL
P00738	HPT	KAVGDKLPEC(+57.02)EAVC(+57.02)GKPKNPANPVQR
P10645	CMGA	RRPEDQELESLSAIEAELEKVAHQLQA
P0DOX7	IGK	KVYAC(+57.02)EVTHQGLSSPVTKSFNRGEC(+57.02)
Q14515	SPRL1	DDGNTTPRNHGVDDDGDDDGDDGGTDGPRHSASDDY
P05060	SCG1	DHHSTHYRASEEEPEYGEEIKGYPGVQAPEDLEWERYRGRGSEE
Q15904	VAS1	EVLTGNDEVIGQVLSTLKSEDVPYTAALTAVRPS
P13591-1	NCAM1	TPNHDGGKHTEPNETTPLTEPEKGPVEAKPEC(+57.02)QET
P80723	BASP1	EEEGTPKESEPQAAAEPAEAKEGKEKPDQ
P18509	PACA	SPAAAGLRFPGIRPEEEAYGEDGNPLPDFDGSEPPGAGSPASAPR
O00264-2	PGRC1	LYKIVRGDQPAASGDSDDDEPPPLPRL
Q5D862	FILA2	SGFGQHGSGSSQSTGFGQYGSGSGQSAGFGQHGSGSGQSSGFGQHES
O15240	VGF	DSGPLPETHKFGEGVSSPKTHLGEALAPLSKAYQGVAAPFPKA
P10451-4	OSTP	APSDWDSRGKDSYETSQLDDQSAETHSHKQ
P18509	PACA	PAAAGLRFPGIRPEEEAYGEDGNPLPDFDGSEPPGAGSPASAPRA
Q92932	PTPR2	SEHPESSLSSEEETAGVENVKSQTYSKDLLGQQPHSEPGAAAF
P05060	SCG1	ASEAHESSSRGEAGAPGEEDIQGPTKADTEKWAEGGGHSRERA
P80723	BASP1	AGGEAPKAAEAAAAPAESAAPAAGEEPSKEEGEPK
Q16555-2	DPYL2	EVSVTPKTVTPASSAKTSPAKQQAPPVRN
P0DOX7	IGK	HKVYAC(+57.02)EVTHQGLSSPVTKSFNRGEC(+57.02)
P0DOX7	IGK	EKHKVYAC(+57.02)EVTHQGLSSPVTKSFNRGEC(+57.02)
P13521	SCG2	DDTPNRQYWDEDLLM(+15.99)KVLEYLNQEKAEKGREHIA
P02766	TTHY	GPTGTGESKC(+57.02)PLMVKVLDAVRGSPAIN
P04156	PRIO	GGWGQPHGGGWGQGGGTHSQWNKPSKPKTN
P05060	SCG1	SSQGGSLPSEEKGHPQEESEESNVSM
P10451-4	OSTP	EFHSHEFHSHEDMLVVDPKSKEEDKH
P27824-2	CALX	HDGHDDDVIDIEDDLDDVIEEVEDSKPDTTAPPSSPK
P80723	BASP1	GAATEEEGTPKESEPQAAAEPAEAKEGKEKPDQ
P28799	GRN	DVKC(+57.02)DMEVSC(+57.02)PDGYTC(+57.02)C(+57.02)RLQSGAWGC(+57.02)C(+57.02)PFTQAVC(+57.02)C(+57.02)EDHIHC(+57.02)C(+57.02)P
P02768	ALBU	DDKETC(+57.02)FAEEGKKLVAASQAALGL
P02671-2	FIBA	SSSYSKQFTSSTSYNRGDSTFESKSYKM(+15.99)
P05408	7B2	PPNPC(+57.02)PVGKTADDGC(+57.02)LENTPDTAEFSREFQ
O14672	ADA10	FSDEFKVETSNKVLDYDTSHIYTGHIYGEEGSFSHGS
P18509	PACA	LRFPGIRPEEEAYGEDGNPLPDFDGSEPPGAGSPASAPRA
Q6UX71	PXDC2	GDQILDWQYGVTQAFPHTEEEVEVDSHAYSHRW
O15240	VGF	KEAEGTEEGGEEEDDEEMDPQTIDSLIELSTKLHLPA
O15240	VGF	SQTHSLPAPESPEPAAPPRPQTPENGPE
O14672	ADA10	EVGHNFGSPHDSGTEC(+57.02)TPGESKNLG
P05060	SCG1	SEAHESSSRGEAGAPGEEDIQGPTKA
P02671-2	FIBA	MADEAGSEADHEGTHSTKRGHAKSRPV
P05060	SCG1	SETHAAGHSQEKTHSREKSSQESGEETGSQENHPQES
P02749	APOH	GRTC(+57.02)PKPDDLPFSTVVPLKTFYEPGEEITYSC(+57.02)KPGYVS
P18509	PACA	GLRFPGIRPEEEAYGEDGNPLPDFDGSEPPGAGSPASAPR
P62328	TYB4	KSKLKKTETQEKNPLPSKETIEQEKQAGES
P13521	SCG2	SSEDDLQEEEQIEQAIKEHLNQGSSQETDKLA
P68871	HBB	VHLTPEEKSAVTALWGKVNVDEVGGEALGR
Q9H2X9-2	S12A5	APSC(+57.02)PSSSPSPGEEPEGEGETDPEKVH
P01009	A1AT	KPFVFLM(+15.99)IEQNTKSPLFM(+15.99)GKVVNPTQK
P13521	SCG2	VPGQGSSEDDLQEEEQIEQAIKEHLN
P02671-2	FIBA	TVIGPDGHKEVTKEVVTSEDGSDC(+57.02)PEAMDLGTLSGIGTLDGFR
P05060	SCG1	YLNYGEEGAPGKWQQQGDLQDTKENRE
P43251-4	BTD	AHTGEESVADHHEAEYYVAAVYEHPSILSLN
P10645	CMGA	SGFEDELSEVLENQSSQAELKEAVEEPSSKDVME
P05060	SCG1	LNYGEEGAPGKWQQQGDLQDTKENREEA
P80723	BASP1	SKPGSSEAAPSSKETPAATEAPSSTPKAQGPAASAEEPKPVE
P02679-2	FIBG	AIQLTYNPDESSKPNMIDAATLK
P10451-4	OSTP	GKDSYETSQLDDQSAETHSHKQS
P10909	CLUS	ASHTSDSDVPSGVTEVVVKLFDSDPITV
P10645	CMGA	EDSKEAEKSGEATDGARPQALPEPMQESK
Q8N126	CADM3	LTHEAKGSDDAPDADTAIINAEGGQSGGDDKKEY
P05060	SCG1	YDSEEPVSTHQEAENEKDRADQTVLTEDEKKE
P05408-2	7B2	PYLQGQRLDNVVAKKSVPHFSDEDKD
P80723	BASP1	ASDSKPGSSEAAPSSKETPAATEAPSSTPK
Q8WXD2	SCG3	DYDSTKSGLDHKFQDDPDGLHQLDGTPLTAEDIVH
P02671-2	FIBA	SSSYSKQFTSSTSYNRGDSTFESKSYKM(+15.99)A
P13521	SCG2	GQGSSEDDLQEEEQIEQAIKEHLNQGSSQET
P13521	SCG2	VPGQGSSEDDLQEEEQIEQAIKEHLNQGSSQE
P05060	SCG1	ASEAHESSSRGEAGAPGEEDIQGPTKA
Q8N126	CADM3	THEAKGSDDAPDADTAIINAEGGQSGGDD
P05060	SCG1	SAEFPDFYDSEEPVSTHQEAENEKDRADQTVLTEDEKKELENLAAM(+15.99)DLELQKIAEKFSQ
Q13361	MFAP5	SNYFRLPPC(+57.02)ENVDLQRPNGL
P0DOY3	IGLC3	SHKSYSC(+57.02)QVTHEGSTVEKTVAPTEC(+57.02)S
P35527	K1C9	GGSGGSHGGGSGFGGESGGSYGGGEEASGSGGGYGGGSGKSSHS
P02671-2	FIBA	DSHSLTTNIMEILRGDFSSANN
P10451-4	OSTP	DSRGKDSYETSQLDDQSAETHSHKQS
P18509	PACA	LRFPGIRPEEEAYGEDGNPLPDFDGSEPPGAGSPASAPRAA
P05060	SCG1	LNYGEEGAPGKWQQQGDLQDTKENRE
P05060	SCG1	SETHAAGHSQEKTHSREKSSQESGEETGSQENHPQESKGQP
Q8TCZ2-5	C99L2	VVC(+57.02)EEPQVKYSTLHTQSAEPPPPPEPARI
Q9BWS9-3	CHID1	TLSKSDAKKAASKTLLEKSQFSDKPVQDRG
P10451-4	OSTP	KANDESNEHSDVIDSQELSKVSREFHSHEFHSHED
P04004	VTNC	DQESC(+57.02)KGRC(+57.02)TEGFNVDKKC(+57.02)QC(+57.02)DELC(+57.02)SYYQSC(+57.02)C(+57.02)TDYTAEC(+57.02)KPQVTRGDV
P04264	K2C1	TSHTTISGGGSRGGGGGGYGSGGSSYGSGGGSYGSGGGGGGGRGSYGSGGSSY
P02671-2	FIBA	SQLQKVPPEWKALTDMPQMRMELERPGGNEITRGGSTSYGTGSETESPRNPSSAGSWNSGSSGPG
O15240	VGF	EEEEAEQERRGGEERVGEEDEEAAEAEAEAEEAERARQNALLFAEEEDGEAGAED
P0DOY3	IGLC3	HKSYSC(+57.02)QVTHEGSTVEKTVAPTEC(+57.02)S
P04156	PRIO	GQPHGGGWGQGGGTHSQWNKPSKPKTN
P05408-2	7B2	GQRLDNVVAKKSVPHFSDEDKDPE
P0DOX7	IGK	TLSKADYEKHKVYAC(+57.02)EVTHQGLSSPVTKSFNRGEC(+57.02)
P10645	CMGA	SGFEDELSEVLENQSSQAELKEAVEEPSSKDVM(+15.99)
P05060	SCG1	YLNYGEEGAPGKWQQQGDLQDTKENREEA
P10451-4	OSTP	KANDESNEHSDVIDSQELSKVSREF
P05408-2	7B2	LQGQRLDNVVAKKSVPHFSDEDKDPE
Q9H0Q3	FXYD6	SAAEKEKEMDPFHYDYQTLRIGGL
P10645	CMGA	EDELSEVLENQSSQAELKEAVEEPSSKDVME
P05060	SCG1	GEDSSEEKHLEEPGETQNAFLNERKQASAIKKEELVA
P05060	SCG1	EELVARSETHAAGHSQEKTHSREKSSQESGEETGSQENHPQESKGQPRSQEESEEGEEDATSEVD
Q14515	SPRL1	LMEPTDDGNTTPRNHGVDDDGDDDGDDGGTDGPRHSASDD
P05060	SCG1	SAEFPDFYDSEEPVSTHQEAENEKDRADQTVLTEDE
P10451-4	OSTP	AQDLNAPSDWDSRGKDSYETSQLDDQSAETHS
Q14515	SPRL1	KSKEESHEQSAEQGKSSSQELGLKDQEDSDGH
P02766	TTHY	GPTGTGESKC(+57.02)PLMVKVLDAVRGSPAINVAVH
P62328	TYB4	S(+42.01)DKPDMAEIEKFDKSKLKKTETQEKN
P24593	IBP5	DSREHEEPTTSEMAEETYSPKIFRPKHT
Q14515	SPRL1	LKIEEQREKVHENENIGTTEPGEHQEA
Q14515	SPRL1	HIQETEWQSQEGKTGLEAISNHKETEEKTVSEA
P10645	CMGA	GFEDELSEVLENQSSQAELKEAVEEPSSKDV
P04156	PRIO	KRPKPGGWNTGGSRYPGQGSPGGNRYPPQGGGG
P05060	SCG1	EDEEEEEGENYQKGERGEDSSEEKHLEEPGETQNAFLNERKQASAIKKEELV
P01034	CYTC	DVELGRTTC(+57.02)TKTQPNLDNC(+57.02)PFHDQPHLKRKAFC(+57.02)
P19022	CADH2	SLKPTLTEESVKESAEVEEIVFPRQFSKHSGHLQ
P13521	SCG2	GQGSSEDDLQEEEQIEQAIKEHLNQGSSQETDK
Q9HBR0	S38AA	GGDHVPVSHEQPRGGEDAAVQEPRQRPEPELGL
O43493-3	TGON2	SSEPTEDVEPKEAEDDDTGPEEGSPPKEEKE
P10909	CLUS	ASHTSDSDVPSGVTEVVVKLFDSD
P02768	ALBU	VEKC(+57.02)C(+57.02)KADDKETC(+57.02)FAEEGKKL
P35527	K1C9	GGGSGSRGGSGGSHGGGSGFGGESGGSYGGGEEASGSGGGYGGGSGKSSHS
Q92563	TICN2	EGDAKGLKEGETPGNFMEDEQWLSSISQYSGKIKH
P19022	CADH2	SLKPTLTEESVKESAEVEEIVFPRQFSKHSGHLQRQ
P04004	VTNC	DQESC(+57.02)KGRC(+57.02)TEGFNVDKKC(+57.02)QC(+57.02)DELC(+57.02)SYYQSC(+57.02)C(+57.02)TDYTAEC(+57.02)KPQVTRGDVFTM(+15.99)PE
P13521	SCG2	VPGQGSSEDDLQEEEQIEQAIKEHLNQGSSQETDKLA
Q14515	SPRL1	LM(+15.99)EPTDDGNTTPRNHGVDDDGDDDGDDGGTDGPRHSASDD
Q92876	KLK6	EEQNKLVHGGPC(+57.02)DKTSHPYQAALYTSGHLLC(+57.02)G
O15240	VGF	SQTHSLPAPESPEPAAPPRPQTPENGPEASD
P62328	TYB4	S(+42.01)DKPDM(+15.99)AEIEKFDKSKLKKTETQEKNPLPSKETIEQEKQAGES
P10645	CMGA	EDSKEAEKSGEATDGARPQALPEPMQESKA
P19021-6	AMD	AGIEVQEIKEAEAVVETKMENKPTSSELQKMQEKQ
P41222	PTGDS	KFTAFC(+57.02)KAQGFTEDTIVFLPQTDKC(+57.02)MTEQ
P05060	SCG1	EDEEEEEGENYQKGERGEDSSEEKHLEEPGETQNAFLNERKQASAI
P10451-4	OSTP	IPVAQDLNAPSDWDSRGKDSYETSQLDDQSAETHSHKQS
P63313	TYB10	A(+42.01)DKPDMGEIASFDKAKLKKTETQEKNTLPTKETIEQEKRSEIS
P05060	SCG1	ADASEAHESSSRGEAGAPGEEDIQGPTKADTEKWAEGGGHSRERA
P17677	NEUM	GSAETESATKASTDNSPSSKAEDAPAKEEPKQ
P78536-2	ADA17	GYLKVDNEELLPKGLVDREPPEELVHRV
P05060	SCG1	EAHESSSRGEAGAPGEEDIQGPTKA
O15240	VGF	PPGRPEAQPPPLSSEHKEPVAGDAVPGPKDGSAPEV
P02671-2	FIBA	REYHTEKLVTSKGDKELRTGK
Q9H2X9-2	S12A5	SAPSC(+57.02)PSSSPSPGEEPEGEGETDPEKVHL
P0DOY2	IGLC2	NKYAASSYLSLTPEQWKSHRSYSC(+57.02)QVTHEGSTVEKTVAPTEC(+57.02)S
O15240	VGF	LSSEHKEPVAGDAVPGPKDGSAPEVRGA
P05060	SCG1	PADASEAHESSSRGEAGAPGEEDIQGPTKA
P05060	SCG1	GEDSSEEKHLEEPGETQNAFLNERKQASA
O15240	VGF	SWGEFQARVPERAPLPPPAPSQFQARMPDSGP
P13521	SCG2	FPVGPPKNDDTPNRQYWDEDLLMKVLEYLNQEKAEKGREHIA
P80723	BASP1	EGAAEAKAEPPKAPEQEQAAPGPAAGGEAPK
P0DOX7	IGK	AC(+57.02)EVTHQGLSSPVTKSFNRGEC(+57.02)
P10645	CMGA	GFEDELSEVLENQSSQAELKEAVEEPSSKDVME
P10645	CMGA	HSGFEDELSEVLENQSSQAELKEAVEE
P25713	MT3	SC(+57.02)C(+57.02)SC(+57.02)C(+57.02)PAEC(+57.02)EKC(+57.02)AKDC(+57.02)VC(+57.02)KG
P10909	CLUS	GDRIDSLLENDRQQTHMLDVMQDHFSRA
P10451-4	OSTP	DWDSRGKDSYETSQLDDQSAETHSHKQ
Q14515	SPRL1	SHEQSAEQGKSSSQELGLKDQEDSDGH
P05060	SCG1	NYGEEGAPGKWQQQGDLQDTKENREE
P10645	CMGA	EDSKEAEKSGEATDGARPQALPEPMQESKAE
Q9H2X9-2	S12A5	SAPSC(+57.02)PSSSPSPGEEPEGEGETDPEKVHLT
P05060	SCG1	LDRNYLNYGEEGAPGKWQQQGDLQDTKEN
O15240	VGF	PGRPEAQPPPLSSEHKEPVAGDAVPGPKDGSAPEVRGA
A6NKF7	TM88B	S(+42.01)EQGRETEEEEGGGGASDTAPMLPRGPPDHQASA
P10451-4	OSTP	GKDSYETSQLDDQSAETHSHKQSRLY
P10645	CMGA	ELSEVLENQSSQAELKEAVEEPSSKDVME
O15240	VGF	ERAPLPPPAPSQFQARMPDSGP
P02818	OSTCN	SGAESSKGAAFVSKQEGSEVVKRPR
		SSNVASSSSTSSSPGSHSQHEHHFHGSKHHSVPIS
Q16555-2	DPYL2	VTPKTVTPASSAKTSPAKQQAPPVRN
P62328	TYB4	TETQEKNPLPSKETIEQEKQ
O15240	VGF	RPEAQPPPLSSEHKEPVAGDAVPGPKDGSAPEVRGA
P05067-8	A4	DAEFRHDSGYEVHHQKLVFFAEDVGSNKGAIIGL
Q9UHG2	PCS1N	DHDVGSELPPEGVLGALLRVKR
P01034	CYTC	DASVEEEGVRRALDFAVGEYNKASNDMYHSRA
Q8N126	CADM3	LTHEAKGSDDAPDADTAIINAEGGQSGGDD
P02671-2	FIBA	SYKM(+15.99)ADEAGSEADHEGTHSTKRGHA
P10645	CMGA	FEDELSEVLENQSSQAELKEAVEEPSSKDVM(+15.99)E
Q15904	VAS1	TGNDEVIGQVLSTLKSEDVPYTAALTAVRPS
P13637-3	AT1A3	S(+42.01)DSYRIATSQDKKDDKDSPKKNKGKE
P02649	APOE	DEVKEQVAEVRAKLEEQAQQIRL
Q9H0Q3	FXYD6	SAAEKEKEMDPFHYDYQTLRIGGLVF
O15240	VGF	KEAEGTEEGGEEEDDEEMDPQTIDSLIELSTKLHLPADD
Q9H0Q3	FXYD6	AEKEKEMDPFHYDYQTLRIGGL
Q14515	SPRL1	HSQGLRDQGNQEQDPNISNGEEEEEKEPGEVGTHNDNQE
P05090	APOD	NIDVKKMTVTDQVNC(+57.02)PKLS
Q92876	KLK6	EEQNKLVHGGPC(+57.02)DKTSHPYQAALYTSGHLLC(+57.02)
P10645	CMGA	GYPEEKKEEEGSANRRPEDQELESLSAIEAELEKVAHQ
Q13519	PNOC	VRSLFQEQEEPEPGMEEAGEMEQKQLQ
P00441	SODC	ATKAVC(+57.02)VLKGDGPVQGIINFEQKES
P05060	SCG1	DHHSTHYRASEEEPEYGEEIKGYPGVQAPEDLEWERYRG
O00533	NCHL1	VNEVGRSQPSQPSDHHETPPAAPDRNPQ
P13591-1	NCAM1	ETKPAPAEVKTVPNDATQTKENESKA
P05060	SCG1	HGYGEESEEERGLEPGKGRHH
Q8WXD2	SCG3	YEEDPNKPTSWTENQAGKIPEKVTPMAAIQDGLAKGEND
P05060	SCG1	DHHSTHYRASEEEPEYGEEIKGYPGVQAPEDLEWERYRGRGSEEYRAPRPQSEESWDEED
Q16270	IBP7	SKEDAGEYEC(+57.02)HASNSQGQASASAKITVVDALHEIPVKKGEGAEL
P01034	CYTC	DASVEEEGVRRALDFAVGEYNKASNDMYHSRALQV
P05060	SCG1	LRDPADASEAHESSSRGEAGAPGEEDIQGPTKADTE
P05408-2	7B2	YLQGQRLDNVVAKKSVPHFSDEDKD
O15240	VGF	THSLPAPESPEPAAPPRPQTPENGPEASDPSEE
P05060	SCG1	LLRDPADASEAHESSSRGEAGAPGEEDIQGPTKADTEKWAEGGGHSRE
Q92563	TICN2	EGDAKGLKEGETPGNFMEDEQWLSSISQYSGKIKHWN
P61278	SMS	AGKQELAKYFLAELLSEPNQTENDALEPEDLSQAAEQDEMRLE
P04156	PRIO	KKRPKPGGWNTGGSRYPGQGSPGGNR
P09486	SPRC	DQHPIDGYLSHTELAPLRAPLIPMEHC(+57.02)TT
Q4G0I0	CSMT1	LREESEADQWLRQVWGEVPEPSDRSEEPETPAAYRART
P00441	SODC	GPVKVWGSIKGLTEGLHGFHVHEFGD
P62328	TYB4	S(+42.01)DKPDMAEIEKFDKSKLKKTE
O15240	VGF	SQTHSLPAPESPEPAAPPRPQTPENGPEASDPSEELEA
P13521	SCG2	VPGQGSSEDDLQEEEQIEQAIKEHLNQGSSQETDK
P05060	SCG1	YLNYGEEGAPGKWQQQGDLQDTKENREE
P02671-2	FIBA	SSSYSKQFTSSTSYNRGDSTFESK
Q05996-2	ZP2	ATGATEAEKM(+15.99)TVSLPGPILLLSDDSSFRGVGSSD
P01024	CO3	SGKDYAGVFSDAGLTFTSSSGQQTAQRAELQC(+57.02)PQPAA
Q14515	SPRL1	EPTDDGNTTPRNHGVDDDGDDDGDDGGTDGPR
P28799	GRN	EWGC(+57.02)C(+57.02)PIPEAVC(+57.02)C(+57.02)SDHQHC(+57.02)C(+57.02)PQGYTC(+57.02)VAEGQC(+57.02)QR
Q14515	SPRL1	EESHEQSAEQGKSSSQELGLKDQEDSDGHLS
Q92752	TENR	SAEQEVSAEDETLAEYMGQTSDHESQVTFTHRI
P13521	SCG2	TPNRQYWDEDLLMKVLEYLNQEKAEKGREHIA
P10451-4	OSTP	WDSRGKDSYETSQLDDQSAETHSHKQS
P02679-2	FIBG	QLIKAIQLTYNPDESSKPNMIDAATLK
P0DJ93	SIM13	VGDTGSQEGDHEPSGSETEEDTSSSPH
Q9H2X9-2	S12A5	APSC(+57.02)PSSSPSPGEEPEGEGETDPEKVHL
Q14515	SPRL1	EESHEQSAEQGKSSSQELGLKDQEDS
Q9Y6N7	ROBO1	SVEVAASTGAGSGVKSEPQFIQLDAHGNPVSPED
Q14624	ITIH4	NVHSGSTFFKYYLQGAKIPKPEASFSPR
Q16568	CART	AVDDASHEKELIEALQEVLKKLKS
O15240	VGF	SQTHSLPAPESPEPAAPPRPQTPENGPEASDPSEELEALASLLQELRDFSPSS
P24593	IBP5	EHEEPTTSEMAEETYSPKIFRPKHT
O00533	NCHL1	EVGRSQPSQPSDHHETPPAAPDRNP
Q7Z6L0-2	PRRT2	LSPGGESKANC(+57.02)SPEDPC(+57.02)QETVSKPEVSKEATADQG
Q14515	SPRL1	TDDGNTTPRNHGVDDDGDDDGDDGGTDGPRHSA
Q6UWN8	ISK6	PHC(+57.02)GSDGQTYGNKC(+57.02)AFC(+57.02)KAIVKSGGKISLKHPGKC(+57.02)
Q8WXD2	SCG3	GNKEDYDLSKMRDFINKQADAYVEKGILDKEEAE
Q6FHJ7	SFRP4	SNPPKPKGKPPAPKPASPKKNIKTRSAQ
P02671-2	FIBA	GGSTSYGTGSETESPRNPSSAGSWNSGSSGPGSTGNRN
Q9H2X9-2	S12A5	LRLNVPEETAGDSEEKPEEEVQLIHDQS
P01135	TGFA	VVSHFNDC(+57.02)PDSHTQFC(+57.02)FHGTC(+57.02)RF
P07998	RNAS1	AYRTSPKERHIIVAC(+57.02)EGSPYVPVHFDASVEDST
O15240	VGF	GRPEAQPPPLSSEHKEPVAGDAVPGPKDG
P35527	K1C9	SLGGGFGGGSRGFGGASGGGYSSS
Q9H0Q3	FXYD6	SAAEKEKEMDPFHYDYQTLRIGG
P05060	SCG1	NYGEEGAPGKWQQQGDLQDTKENRE
P10451-4	OSTP	EFHSHEFHSHEDMLVVDPKSKEEDKHL
P05060	SCG1	DHHSTHYRASEEEPEYGEEIKGYPGVQAPEDLEWERY
O15240	VGF	EERVGEEDEEAAEAEAEAEEAERARQNALLFAEEEDGEAGAED
P04156	PRIO	KKRPKPGGWNTGGSRYPGQGSPGGNRYPPQGGGGWGQPHG
O15240	VGF	PPPLSSEHKEPVAGDAVPGPKDGSAPEVRGA
P05060	SCG1	SETHAAGHSQEKTHSREKSSQESGEETGSQENHPQ
P05060	SCG1	GEDSSEEKHLEEPGETQNAFLNERKQASAI
Q14515	SPRL1	KEESHEQSAEQGKSSSQELGLKDQEDSDGH
P18509	PACA	GLRFPGIRPEEEAYGEDGNPLPDFDGSEPPGAGSPASAPRA
P10451-4	OSTP	KANDESNEHSDVIDSQELSKVSREFHSHEFHSHEDM(+15.99)
P02679-2	FIBG	AIQLTYNPDESSKPNM(+15.99)IDAATLK
P10645	CMGA	SGFEDELSEVLENQSSQAELKEAVEEPSSKD
P43652	AFAM	VVDKC(+57.02)C(+57.02)KAESPEVC(+57.02)FNEESPKIGN
Q8WXD2	SCG3	RKLIDDYDSTKSGLDHKFQDDPDGLHQL
P05060	SCG1	DASEAHESSSRGEAGAPGEEDIQGPTKA
P35527	K1C9	SHGGGSGFGGESGGSYGGGEEASGSGGGYGGGSGKSSHS
P02671-2	FIBA	SSSYSKQFTSSTSYNRGDSTFES
P0C0L5	CO4B	NVNFQKAINEKLGQYASPTAKRC(+57.02)
P02671-2	FIBA	REYHTEKLVTSKGDKELR
P17677	NEUM	VDETKPKESARQDEGKEEEPEADQEHA
Q14515	SPRL1	IEEQREKVHENENIGTTEPGEHQE
P10645	CMGA	EEEGSANRRPEDQELESLSAIEAELEKVAHQ
O15240	VGF	PPGRPEAQPPPLSSEHKEPVAGDAVPGPKDGSAPEVRGA
P10451-4	OSTP	KANDESNEHSDVIDSQELSKVSREFHSHEF
Q14515	SPRL1	EQREKVHENENIGTTEPGEHQEA
P13521	SCG2	VPGQGSSEDDLQEEEQIEQAIKEHLNQGS
P55287	CAD11	GHLRPSFHGHHEKGKEGQVLQRS
P02671-2	FIBA	SSSYSKQFTSSTSYNRGDSTFESKS
P10645	CMGA	EDSKEAEKSGEATDGARPQALPEPM(+15.99)QESKAEG
P80723	BASP1	AATEEEGTPKESEPQAAAEPAEAKEGKEKPDQ
O00264-2	PGRC1	KIVRGDQPAASGDSDDDEPPPLPRL
P23468	PTPRD	EVELKPYIAAHFDVLPTEFTLGDDKHYGGFTNKQ
P00441	SODC	TKAVC(+57.02)VLKGDGPVQGIINFEQKES
O15240	VGF	EAEGTEEGGEEEDDEEMDPQTIDSLIELSTKLHLPADD
P13591-1	NCAM1	ETKPAPAEVKTVPNDATQTKENES
O15240	VGF	DSGPLPETHKFGEGVSSPKTHLGEALAPLSKAYQGVAAPFPK
O00115	DNS2A	LTC(+57.02)YGDSGQPVDWFVVYKLPALR
P07998	RNAS1	C(+57.02)AYRTSPKERHIIVAC(+57.02)EGSPYVPVHFDASVEDST
P0DJ93	SIM13	DTGSQEGDHEPSGSETEEDTSSSPHRI
P05060	SCG1	DPADASEAHESSSRGEAGAPGEEDIQGPTKADTEKWAEGGG
Q14515	SPRL1	AQSIAYHLKIEEQREKVHENENIGTTEPGEHQEA
P20366	TKN1	EEIGANDDLNYWSDWYDSDQIKEELPEPFEHLLQRIA
Q13501	SQSTM	IDVEHGGKRSRLTPVSPESSSTEEKSSSQPSSC(+57.02)C(+57.02)SDPSKPGGNVE
P80723	BASP1	SDGAPASDSKPGSSEAAPSSKETPAATEAPSSTPK
P18509	PACA	AAAGLRFPGIRPEEEAYGEDGNPLPDFDGSEPPGAGSPASAPRA
P41222	PTGDS	APEAQVSVQPNFQQDKFLGRWFSAGLASN
P10909	CLUS	ASHTSDSDVPSGVTEVVVKLFDSDPITVTVPVEVSRKN
P05060	SCG1	SETHAAGHSQEKTHSREKSSQESGEETGSQENHPQESKGQPRSQEESEEGEEDATSEV
P07197	NFM	KKEAAEEKEEEPEAEEEEVAAKKSPV
P10451-4	OSTP	NDESNEHSDVIDSQELSKVSRE
P10909	CLUS	SHTSDSDVPSGVTEVVVKLFDSDPITV
P35527	K1C9	GGGSGSRGGSGGSHGGGSGFGGESGGSYGGGEEASGSGGGYGGGSGKSSH
P09486	SPRC	DQHPIDGYLSHTELAPLRAPLIPMEHC(+57.02)
P02671-2	FIBA	SSSYSKQFTSSTSYNRGDSTFESKSYK
P10451-4	OSTP	APSDWDSRGKDSYETSQLDDQSAETHSHKQSRLY
P02671-2	FIBA	EVTKEVVTSEDGSDC(+57.02)PEAMDLGTLSGIGTLDGFR
P10909	CLUS	HEAQQAMDIHFHSPAFQHPPT
P16519-3	NEC2	ERPVFTNHFLVELHKGGEDKARQV
Q14515	SPRL1	IEEQREKVHENENIGTTEPGEHQ
Q8WXD2	SCG3	GNKEDYDLSKMRDFINKQADAYVEKGILDKEE
Q9Y328	NSG2	DHSC(+57.02)PEGFVYKHKRC(+57.02)IPA
P0DOX7	IGK	LTLSKADYEKHKVYAC(+57.02)EVTHQGLSSPVTKSFNRGEC(+57.02)
P02818	OSTCN	GQAGAKPSGAESSKGAAFVSKQEGSEVVKRPR
P02671-2	FIBA	GSAGHWTSESSVSGSTGQWHSESGSFRPDSPGSGN
P04156	PRIO	GGWGQPHGGGWGQPHGGGWGQGGGTH
Q9ULP0-3	NDRG4	VDGSRPQAC(+57.02)THSESSEGLGQVNHTM(+15.99)E
P10451-4	OSTP	IPVKQADSGSSEEKQLYNKYPDAVATWLNPDPSQKQN
P10451-4	OSTP	VAQDLNAPSDWDSRGKDSYETSQLDDQSAETHS
Q14515	SPRL1	SSVLKSKEESHEQSAEQGKSSSQELGLKDQEDSDGH
P10321	HLAC	FDSDAASPRGEPRAPWVEQEGPEYWDRETQKY
P02671-2	FIBA	DSHSLTTNIMEILRGDFSSANNR
P07998	RNAS1	SPKERHIIVAC(+57.02)EGSPYVPVHFDASVEDST
P0DOY3	IGLC3	KSYSC(+57.02)QVTHEGSTVEKTVAPTEC(+57.02)S
Q9H0Q3	FXYD6	SAAEKEKEMDPFHYDYQTLRIG
P05060	SCG1	GEDSSEEKHLEEPGETQNAFLNERKQASAIKKE
Q9BQT9	CSTN3	VLSSQQFLHRGHQPPPEMAGHSLASSHRN
P01034	CYTC	LDVELGRTTC(+57.02)TKTQPNLDNC(+57.02)PFHDQPHLKRKA
P10451-4	OSTP	AQDLNAPSDWDSRGKDSYETSQLDDQSAETHSHKQS
P13521	SCG2	EEQIEQAIKEHLNQGSSQETDKLAPVS
P02766	TTHY	GPTGTGESKC(+57.02)PLMVKVLDAVR
P41222	PTGDS	AFC(+57.02)KAQGFTEDTIVFLPQTDKC(+57.02)MTEQ
P05060	SCG1	SRGEAGAPGEEDIQGPTKADTEKWAEGGGHS
P00488	F13A	S(+42.01)ETSRTAFGGRRAVPPNNSNAAEDDLPTVELQGVVPR
P0C0L5	CO4B	EAPKVVEEQESRVHYTVC(+57.02)IWRN
P01008	ANT3	HGSPVDIC(+57.02)TAKPRDIPMNPMC(+57.02)IYR
P62328	TYB4	S(+42.01)DKPDMAEIEKFDKSKLKKTETQEKNPLPSKETIEQEKQ
P05408-2	7B2	PPNPC(+57.02)PVGKTDDGC(+57.02)LENTPDTAEFSRE
P10451-4	OSTP	ANDESNEHSDVIDSQELSKVSRE
P35527	K1C9	SGGSHGGGSGFGGESGGSYGGGEEASGSGGGYGGGSGKSSHS
Q9H1Z8	AUGN	TKTKVAVDENKAKEFLGSLKRQ
P01034	CYTC	GRTTC(+57.02)TKTQPNLDNC(+57.02)PFHDQPHL
P62760	VISL1	SKM(+15.99)DKNKDDQITLDEFKEAAKSDPS
O15240	VGF	ETHKFGEGVSSPKTHLGEALAPLSKAYQGVAAPFPK
O15240	VGF	GRPEAQPPPLSSEHKEPVAGDAVPGPKDGSAPE
P05408-2	7B2	LQGQRLDNVVAKKSVPHFSDEDKD
P0DOX7	IGK	EVTHQGLSSPVTKSFNRGEC(+57.02)
Q9H2X9-2	S12A5	LRLNVPEETAGDSEEKPEEEVQLIHDQ
P10645	CMGA	SGFEDELSEVLENQSSQAELKEAVEEPSSKDVM
P01213	PDYN	GLSDGFREGAESELMRDAQLNDGAMETGTLYLAEEDPKEQV
P01034	CYTC	TC(+57.02)TKTQPNLDNC(+57.02)PFHDQPHLKRKA
P10451-4	OSTP	GAYKAIPVAQDLNAPSDWDSRGKDSYETSQLDDQSAETHSHKQSRLY
Q6PUV4	CPLX2	LKKKEEKEAEEKAALEQPC(+57.02)EGSLTRPK
P02671-2	FIBA	GKSSSYSKQFTSSTSYNRGDSTFESKSY
Q8WXD2	SCG3	GNKEDYDLSKMRDFINKQADAYVEKGILDKEEAEAI
P10645	CMGA	EEEGSANRRPEDQELESLSAIEAELEKVAHQL
P10451-4	OSTP	KANDESNEHSDVIDSQELSKVSR
P62987	RL40	MQIFVKTLTGKTITLEVEPSDTIENVKAKIQDKE
Q8WXD2	SCG3	YDSTKSGLDHKFQDDPDGLHQLDGTPLTAEDIVH
O43768-9	ENSA	S(+42.01)QKQEEENPAEETGEEKQDTQEKEGILPE
Q14CZ8	HECAM	ILKDKDSPETEENPAPEPRSATEPGPPGYSVSPAVPGRSPGLP
P02671-2	FIBA	SSSYSKQFTSSTSYNRGDSTFESKSY
O15240	VGF	GGEERVGEEDEEAAEAEAEAEEAERARQNALLFAEEEDGEAGAE
P10451-4	OSTP	DESNEHSDVIDSQELSKVSREFHSHE
Q9UKB5	AJAP1	HRPRDQAAALVPKAGLAKPPAAAKSSPSLASSSSSSSSAVAGGAPEQQ
P01034	CYTC	RTTC(+57.02)TKTQPNLDNC(+57.02)PFHDQPHLKRKA
Q9BY67-3	CADM1	FTHEAKGADDAADADTAIINAEGGQNNSEEKKEY
O15240	VGF	SGPLPETHKFGEGVSSPKTHLGEALAPLSKAYQGVAAPFPK
Q16568	CART	VDDASHEKELIEALQEVLKKL
P24593	IBP5	EHEEPTTSEM(+15.99)AEETYSPKIFRPKHT
P05060	SCG1	DPADASEAHESSSRGEAGAPGEEDIQGPTK
P27824-2	CALX	HDGHDDDVIDIEDDLDDVIEEVEDSKPD
P10451-4	OSTP	KANDESNEHSDVIDSQELSKV
Q6FHJ7	SFRP4	PPKPKGKPPAPKPASPKKNIKT
P02671-2	FIBA	GDSTFESKSYKMADEAGSEADHEGTHSTKRGHAKSRPV
P05060	SCG1	SSQGGSLPSEEKGHPQEESEESNVS
P55287	CAD11	SFHGHHEKGKEGQVLQRS
Q06481	APLP2	DVKEM(+15.99)IFNAERVGGLEEERESVGPLREDFSLSSSA
P05060	SCG1	RDPADASEAHESSSRGEAGAPGEEDIQGPTKADTE
P10451-4	OSTP	VKQADSGSSEEKQLYNKYPDAVAT
O15240	VGF	PPLSSEHKEPVAGDAVPGPKDGSAPEVRG
P41222	PTGDS	TQTPRAELKEKFTAFC(+57.02)KAQGFTEDTIVFLPQTDKC(+57.02)MTEQ
P41222	PTGDS	TAFC(+57.02)KAQGFTEDTIVFLPQTDKC(+57.02)MTEQ
P04156	PRIO	KKRPKPGGWNTGGSRYPGQGSPGGNRY
P10451-4	OSTP	GAYKAIPVAQDLNAPSDWDSRGKDSYETSQLDDQSAETHSHKQ
P05067-8	A4	DAEFRHDSGYEVHHQKLVFFAEDVGSNKGAIIG
P54274-2	TERF1	ATESRIPVSKSQPVTPEKHRA
P10909	CLUS	ASHTSDSDVPSGVTEVVVKLFDSDPITVTVPV
P02671-2	FIBA	SYKMADEAGSEADHEGTHSTKRGHA
P05060	SCG1	NYGEEGAPGKWQQQGDLQDTKENREEA
O15240	VGF	SQTHSLPAPESPEPAAPPRPQTPENGPEASDPS
P10451-4	OSTP	LNGAYKAIPVAQDLNAPSDWDSRGKDSYETSQLDDQSAETHSHKQS
P02768	ALBU	VEKC(+57.02)C(+57.02)KADDKETC(+57.02)FAEEGK
O15240	VGF	EAEGTEEGGEEEDDEEMDPQTIDSLIELSTKLHLPA
P80723	BASP1	GAATEEEGTPKESEPQAAAEPAEAKEGKEKPD
Q14515	SPRL1	EPTDDGNTTPRNHGVDDDGDDDGDDGGTDGPRH
Q14515	SPRL1	KIEEQREKVHENENIGTTEPGEHQEA
P02768	ALBU	DDFAAFVEKC(+57.02)C(+57.02)KADDKETC(+57.02)FAEEGK
P68871	HBB	GKEFTPPVQAAYQKVVAGVANALAHKYH
Q14515	SPRL1	TDDGNTTPRNHGVDDDGDDDGDDGGTDGPRHSASDD
O15240	VGF	GGEERVGEEDEEAAEAEAEAEEAERARQNALLFAEEEDGEAGA
P10909	CLUS	HEAQQAM(+15.99)DIHFHSPAFQHPPT
O15240	VGF	SQEETPGHRRKEAEGTEEGGEEEDDEEMDPQTIDSLIELSTKLHLPADDVVS
P05060	SCG1	DPADASEAHESSSRGEAGAPGEEDIQGPTKADTEKWAEGG
Q8WXD2	SCG3	ISKEANNYEEDPNKPTSWTENQAGKIPEKVTP
Q8N126	CADM3	HEAKGSDDAPDADTAIINAEGGQSGGDDKKE
P05060	SCG1	EEGAPGKWQQQGDLQDTKENRE
O15240	VGF	PQTIDSLIELSTKLHLPADDVVSIIEEVEE
O15240	VGF	ETHKFGEGVSSPKTHLGEALAPLSKA
P05060	SCG1	SSQGGSLPSEEKGHPQEESEESN
P04156	PRIO	NTGGSRYPGQGSPGGNRYPPQGGGG
Q9H0Q3	FXYD6	SAAEKEKEMDPFHYDYQTLRIGGLVFA
P05060	SCG1	LNYGEEGAPGKWQQQGDLQDTKENREE
P18509	PACA	DVAHGILNEAYRKVLDQLSAGKH
P13521	SCG2	GQGSSEDDLQEEEQIEQAIKEHLNQGSSQE
P18509	PACA	PAAAGLRFPGIRPEEEAYGEDGNPLPDFDGSEPPGAGSPASAPR
P00734	THRB	LKKPVAFSDYIHPVC(+57.02)LPDRETAASLLQAGYK
P05060	SCG1	LDRNYLNYGEEGAPGKWQQQGDLQDTKENREE
P02647	APOA1	ESFKVSFLSALEEYTKKLNTQ
Q9UHG2	PCS1N	DHDVGSELPPEGVLGALLRV
Q5D862	FILA2	GSGQSTGFGQYGSGSGQSSGFGQHGSGSGQSSGFGQHES
P13521	SCG2	KNDDTPNRQYWDEDLLMKVLEYLNQEKAEKGREHIA
P07858	CATB	ASFDAREQWPQC(+57.02)PTIKEIRDQGSC(+57.02)GSC(+57.02)WAFGAVEAISDRIC(+57.02)IHTN
Q92563	TICN2	REKPPC(+57.02)LAELERIQIQEAAKKKPG
Q9BQT9	CSTN3	HRGHQPPPEMAGHSLASSHRN
O14810	CPLX1	GGDEEKDPDAAKKEEERQEALRQAEEE
O43736-2	ITM2A	AIDKC(+57.02)WKIRHFPNEFIVETKIC(+57.02)QE
Q9C0A0-2	CNTP4	THSFADHSGTIDDREPLANAIKSDSA
Q8TCZ2-5	C99L2	SIQHAAAGQEGLNADYVKGENLEAVVC(+57.02)EEPQVKYSTLHTQSAEPPPPPEPARI
P10451-4	OSTP	NAPSDWDSRGKDSYETSQLDDQSAETHSHKQS
P05060	SCG1	DASEAHESSSRGEAGAPGEEDIQGPTKADTEKWAEGGGHSRE
P10645	CMGA	GYPEEKKEEEGSANRRPEDQELESLSAIEAELEKVAHQLQA
P10645	CMGA	KHSGFEDELSEVLENQSSQAELKEAVEEPSSKDVM(+15.99)E
P02671-2	FIBA	SSSYSKQFTSSTSYNRGDST
Q14515	SPRL1	SKEESHEQSAEQGKSSSQELGLKDQEDSDGHLSVN
P10645	CMGA	FEDELSEVLENQSSQAELKEAVEEPSSKDVM
O15240	VGF	NSEPQDEGELFQGVDPRALAAVLLQALDRPA
P0DOY2	IGLC2	SSYLSLTPEQWKSHRSYSC(+57.02)QVTHEGSTVEKTVAPTEC(+57.02)S
O15240	VGF	KEAEGTEEGGEEEDDEEM(+15.99)DPQTIDSLIELSTKLHLPADDVVSIIEEVEE
O94898	LRIG2	AEGHPAPQISWQKDGGTDFPAARE
P10645	CMGA	EEEGSANRRPEDQELESLSAIEAELEKVAHQLQAL
P01008	ANT3	HGSPVDIC(+57.02)TAKPRDIPMN
Q9H2A7	CXL16	HSLAAGPEAGENQKQPEKNAGPTA
Q2TBF2	WSCD2	FVGQPAVSGNQANPAAAGGPAEGAELSFLGDMHLGR
P10909	CLUS	DVMQDHFSRASSIIDELFQDRF
P02671-2	FIBA	SYKMADEAGSEADHEGTHSTK
O94985-2	CSTN1	AQPQFVHPEHRSFVDLSGHNLANPHPFAVVPSTAT
Q9HBR0	S38AA	DLGPHAEGQLAPRDGVIIGLNPLPDVQVNDLRGALDAQLRQAAGGA
P02787	TRFE	TYEKYLGEEYVKAVGNLRKC(+57.02)STSSLLEAC(+57.02)TFRRP
P78509-3	RELN	IGEAC(+57.02)PKLC(+57.02)SGHGYC(+57.02)TTGAIC(+57.02)IC(+57.02)DESFQGDDC(+57.02)SVFSH
P10645	CMGA	SEVLENQSSQAELKEAVEEPSSKDVM(+15.99)E
P05060	SCG1	SRGEAGAPGEEDIQGPTKADTEKWAEGGGHSRE
O00533	NCHL1	AVNEVGRSQPSQPSDHHETPPAAPDRNPQN
O15240	VGF	GEEDEEAAEAEAEAEEAERARQNALLFAEEEDGEAGAED
Q9NPD7	NRN1	AGKC(+57.02)DAVFKGFSDC(+57.02)LLKLGD
Q8WXD2	SCG3	GNKEDYDLSKMRDFINKQADAYVEKGILDKEEA
P02790	HEMO	GPGLYLIHGPNLYC(+57.02)YSDVEKLN
O15240	VGF	SSEHKEPVAGDAVPGPKDGSAPEVRGA
P10451-4	OSTP	KANDESNEHSDVIDSQELSKVS
P51693	APLP1	DELAPAGTGVSREAVSGLLIMGAGGGS
Q9UHG2	PCS1N	ADHDVGSELPPEGVLGALLRVKR
P00738	HPT	VDSGNDVTDIADDGC(+57.02)PKPPEIAHGYVEHSVRYQ
P00441	SODC	A(+42.01)TKAVC(+57.02)VLKGDGPVQGIINFEQK
P02671-2	FIBA	GPRVVERHQSAC(+57.02)KDSDWPFC(+57.02)SDEDWNYKC(+57.02)PS
O15240	VGF	PLSSEHKEPVAGDAVPGPKDGSAPEVRG
P17677	NEUM	GSAETESATKASTDNSPSSKAEDAPAKEEPK
P07602-3	SAP	LGTEKC(+57.02)IWGPSYWC(+57.02)QNTETAAQC(+57.02)NAVEHC(+57.02)KRHVWN
P24592	IBP6	RC(+57.02)PGC(+57.02)GQGVQAGC(+57.02)PGGC(+57.02)VEEEDGGSPAEGC(+57.02)AEAEGC(+57.02)LRREGQ
O15240	VGF	SQEETPGHRRKEAEGTEEGGEEEDDEEMDPQTIDSL
P02671-2	FIBA	SQLQKVPPEWKALTDMPQMRMELERPGGN
P13521	SCG2	DTPNRQYWDEDLLM(+15.99)KVLEYLNQEKAEKGREHIA
P10451-4	OSTP	NGAYKAIPVAQDLNAPSDWDSRGKDSYETSQLDDQSAETHSHKQS
P02671-2	FIBA	SYKM(+15.99)ADEAGSEADHEGTHSTKRGHAK
P10451-4	OSTP	IPVKQADSGSSEEKQLYNKYPDAVAT
Q9UHG2	PCS1N	AADHDVGSELPPEGVLGALLRVKR
P09486	SPRC	ERDEDNNLLTEKQKLRVK
P05067-8	A4	LDDLQPWHSFGADSVPANTENEVEPVDARPAADRGLTTRPGSG
P13521	SCG2	EDDLQEEEQIEQAIKEHLNQGSSQETDKLAPVS
Q14515	SPRL1	TTPRNHGVDDDGDDDGDDGGTDGPRHSASDDYFIPSQAF
P04156	PRIO	HGGGWGQGGGTHSQWNKPSKPK
P0DOY2	IGLC2	SHRSYSC(+57.02)QVTHEGSTVEKTVAPTEC(+57.02)S
P20366	TKN1	EEIGANDDLNYWSDWYDSDQIKEELPEPFEHLLQ
O15240	VGF	SEHKEPVAGDAVPGPKDGSAPEVRGA
P05067-8	A4	DRGLTTRPGSGLTNIKTEEISEVKMDAEFRHDSGY
P01009	A1AT	DAAQKTDTSHHDQDHPTFNKITPN
Q14515	SPRL1	ESHEQSAEQGKSSSQELGLKDQEDSDGH
P13521	SCG2	EEEQIEQAIKEHLNQGSSQETDKLAPVS
O14810	CPLX1	LGGDEEKDPDAAKKEEERQEALRQAEEE
P10909	CLUS	ASHTSDSDVPSGVTEVVVK
O15240	VGF	SQTHSLPAPESPEPAAPPRPQTPENGPEASDPSEEL
P13521	SCG2	GQGSSEDDLQEEEQIEQAIKEHLNQGSSQETDKLAPVSK
P05408-2	7B2	SVNPYLQGQRLDNVVAKKSVPHFSDED
P10451-4	OSTP	AQDLNAPSDWDSRGKDSYETSQLDDQSAETHSHKQSRLY
P28799	GRN	TRC(+57.02)PDGQFC(+57.02)PVAC(+57.02)C(+57.02)LDPGGASYSC(+57.02)C(+57.02)RPL
P10645	CMGA	VDGAGKPGAEEAQDPEGKGEQEHSQ
P05060	SCG1	YDSEEPVSTHQEAENEKD
P18509	PACA	RFPGIRPEEEAYGEDGNPLPDFDGSEPPGAGSPASAPR
P80723	BASP1	EGAATEEEGTPKESEPQAAAEPAEAKEGKEKPDQ
P01024	CO3	SEETKENEGFTVTAEGKGQ
P02766	TTHY	GPTGTGESKC(+57.02)PLMVKVLDAVRG
P04156	PRIO	KKRPKPGGWNTGGSRYPGQGSPGGNRYPPQGGGGWG
P19021-6	AMD	EEEEVLDQGDFYSLLSKLLGEREDVVHVHKY
P05090	APOD	SLKNILTSNNIDVKKMTVTDQVNC(+57.02)PKLS
P05408-2	7B2	PPNPC(+57.02)PVGKTDDGC(+57.02)LENTPDTAEFSREFQLHQH
Q92859-2	NEO1	DQASGSGGKGSRLPDLGSDYKPPMSGSNSPHGSPTSPLDSN
P10909	CLUS	DQTVSDNELQEMSNQGSKYVNKEIQNAVNGVKQ
O00264-2	PGRC1	YKIVRGDQPAASGDSDDDEPPPLPRL
P13521	SCG2	VPGQGSSEDDLQEEEQIEQAIKEHLNQGSSQETDKLAP
P05060	SCG1	YGEEGAPGKWQQQGDLQDTKENRE
P63267	ACTH	DIKEKLC(+57.02)YVALDFENEMATAASSSSLEK
P10645	CMGA	PQGLFRGGKSGELEQEEERLSKEWEDS
P02671-2	FIBA	SYKMADEAGSEADHEGTHST
P05060	SCG1	YLNYGEEGAPGKWQQQGDLQDTKEN
P07197	NFM	EEKKEAAEEKEEEPEAEEEEVAAKKSPV
P35527	K1C9	SRGGSGGSHGGGSGFGGESGGSYGGGEEASGSGGGYGGGSGKSSHS
P10645	CMGA	FEDELSEVLENQSSQAELKEAVEEPSSKDV
Q92932	PTPR2	SEHPESSLSSEEETAGVENVKSQTYSKD
P68104	EF1A1	VGVIKAVDKKAAGAGKVTKSAQKAQKA
P02671-2	FIBA	GSAGHWTSESSVSGSTGQWHSESGSFRPDSPGSGNARPN
P05060	SCG1	PSLELDKMAHGYGEESEEERGLEPGKGRHH
Q9H2E6	SEM6A	LLDSPDSTDPLGAVSSHNHQDKKG
Q9H1Z8	AUGN	PVPTKTKVAVDENKAKEFLGSLKRQ
P10451-4	OSTP	LNGAYKAIPVAQDLNAPSDWDSRGKDSYETSQLDDQSAETHSHKQSRLY
P05060	SCG1	DQTVLTEDEKKELENLAAMDLELQKIAEKFSQ
O15240	VGF	EEAAEAEAEAEEAERARQNALLFAEEEDGEAGAED
Q9C0A0-2	CNTP4	FADHSGTIDDREPLANAIKSDSA
Q06481	APLP2	GSGVGEQDGGLIGAEEKVINSKNKVDENMVIDETL
Q9BQT9	CSTN3	SQQFLHRGHQPPPEMAGHSLASSHRNS
P05060	SCG1	SQVSEEVKTRHSEKSQREDEEEEEGENYQKGE
P10645	CMGA	GYPEEKKEEEGSANRRPEDQELESLSAIEAELEKVAHQLQ
O15240	VGF	SQEETPGHRRKEAEGTEEGGEEEDDEEM(+15.99)DPQTIDSLIELSTKLHLPADDVVS
Q9UHG2	PCS1N	HDVGSELPPEGVLGALLRVK
P10645	CMGA	HSGFEDELSEVLENQSSQAELKEAVEEPSSKDVMEK
P20366	TKN1	EEIGANDDLNYWSDWYDSDQIKEELPEPFEH
P02671-2	FIBA	HRHPDEAAFFDTASTGKTFPGFFSPMLGEFVSETESR
O43768-9	ENSA	S(+42.01)QKQEEENPAEETGEEKQDTQEKEG
P78539-3	SRPX	SWETPEGRDTADGILTDVILKGLPPGSNFPEGDHKIQYT
P05060	SCG1	ADASEAHESSSRGEAGAPGEEDIQGPTKADTEKWAEGGGHSRERADEPQWS
Q14515	SPRL1	ESHEQSAEQGKSSSQELGLKDQEDSDGHLS
Q14515	SPRL1	IEEQREKVHENENIGTTEPGEHQEA
P04156	PRIO	KRPKPGGWNTGGSRYPGQGSPGGNRYPPQG
P01034	CYTC	LDVELGRTTC(+57.02)TKTQPNLDNC(+57.02)PFHDQPHLKRKAFC(+57.02)
P10909	CLUS	ASHTSDSDVPSGVTEVVVKLFDSDPITVTVPVE
P13521	SCG2	GQGSSEDDLQEEEQIEQAIKEHLNQ
Q6FHJ7	SFRP4	SNPPKPKGKPPAPKPASPKKNIKT
O00533	NCHL1	VNEVGRSQPSQPSDHHETPPAAPDRNPQN
P09486	SPRC	DQHPIDGYLSHTELAPLRAPLIPMEHC(+57.02)T
P05060	SCG1	YGEEGAPGKWQQQGDLQDTKENREEA
Q9BWQ8	LFG2	TQGKLSVANKAPGTEGQQQVHGE
P02766	TTHY	GPTGTGESKC(+57.02)PLMVKVLDAVRGSPA
O94769	ECM2	RLNNNKIRNILPEEIC(+57.02)NAEEDDDSNLEHL
P00747	PLMN	EPLDDYVNTQGASLFSVTKKQLG
Q14515	SPRL1	KSKEESHEQSAEQGKSSSQELGLKDQEDSDGHLS
P10909	CLUS	SHTSDSDVPSGVTEVVVKLFDSDPITVTVPVEV
P10451-4	OSTP	YKAIPVAQDLNAPSDWDSRGKDSYETSQLDDQSAETHSHKQSRLY
Q14515	SPRL1	HGVDDDGDDDGDDGGTDGPRHSASDDY
P05060	SCG1	VSTHQEAENEKDRADQTVLTEDEKKE
Q9H2A7	CXL16	HSLAAGPEAGENQKQPEKNAGP
P0DOX7	IGK	C(+57.02)EVTHQGLSSPVTKSFNRGEC(+57.02)
P01024	CO3	GKDYAGVFSDAGLTFTSSSGQQTAQRAELQC(+57.02)PQPAA
Q9BQT9	CSTN3	HRGHQPPPEM(+15.99)AGHSLASSHRNS
Q9Y328	NSG2	TYDHSC(+57.02)PEGFVYKHKRC(+57.02)IPA
O43768-9	ENSA	S(+42.01)QKQEEENPAEETGEEKQDTQEKEGILPERAEEA
P0DOX7	IGK	SSTLTLSKADYEKHKVYAC(+57.02)EVTHQGLSSPVTKSFNRGEC(+57.02)
P05060	SCG1	RDPADASEAHESSSRGEAGAPGEEDIQGPTKADTEKWAEGGGHS
P09486	SPRC	GQLDQHPIDGYLSHTELAPLRAPLIPMEHC(+57.02)TTRF
P18509	PACA	DVAHGILNEAYRKVLDQLSAGKHLQS
P05090	APOD	LPPETVDSLKNILTSNNIDVKKM(+15.99)TVTDQVNC(+57.02)PKLS
P10451-4	OSTP	YKAIPVAQDLNAPSDWDSRGKDSYETSQLDDQSAETHSH
P0DOY2	IGLC2	RSYSC(+57.02)QVTHEGSTVEKTVAPTEC(+57.02)S
P05067-8	A4	SLDDLQPWHSFGADSVPANTENEVEPVDARPAADRG
P04156	PRIO	HGGGWGQGGGTHSQWNKPSKPKTNMKH
O15240	VGF	SQEETPGHRRKEAEGTEEGGEEEDDEEM(+15.99)DPQTIDSLIE
P05090	APOD	SNNIDVKKMTVTDQVNC(+57.02)PKLS
Q9ULP0-3	NDRG4	SRTASLTSASSVDGSRPQAC(+57.02)THSESSEGLGQVNHTME
P41222	PTGDS	FTAFC(+57.02)KAQGFTEDTIVFLPQTDKC(+57.02)MTEQ
P10451-4	OSTP	YETSQLDDQSAETHSHKQS
Q92932	PTPR2	SEHPESSLSSEEETAGVENVKSQTYSKDLLGQQPHSEPGA
P02671-2	FIBA	PSSAGSWNSGSSGPGSTGNRN
O15240	VGF	SQEETPGHRRKEAEGTEEGGEEEDDEEMDPQTIDSLIEL
P27824-2	CALX	HDGHDDDVIDIEDDLDDVIEEVEDSKPDT
P62987	RL40	QQRLIFAGKQLEDGRTLSDYNIQKESTLHLVLRL
P05408-2	7B2	QRLDNVVAKKSVPHFSDEDKDPE
P05060	SCG1	EKDRADQTVLTEDEKKELENLAAMDLELQKIAEKFSQRG
P10909	CLUS	ASHTSDSDVPSGVTEVVVKLFDSDPITVTVPVEVSRKNPKFMET
P80723	BASP1	GEAPKAAEAAAAPAESAAPAAGEEPSKEEGEPK
Q8WXD2	SCG3	YEEDPNKPTSWTENQAGKIPEK
P78509-3	RELN	AC(+57.02)PKLC(+57.02)SGHGYC(+57.02)TTGAIC(+57.02)IC(+57.02)DESFQGDDC(+57.02)SVFSHD
P35527	K1C9	GSRGGSGGSHGGGSGFGGESGGSYGGGEEASGSGGGYGGGSGKSSHS
P05060	SCG1	ELDRNYLNYGEEGAPGKWQQQGDLQDTKENREEA
P05408-2	7B2	PPNPC(+57.02)PVGKTDDGC(+57.02)LENTPDTAEFSREFQ
P10645	CMGA	GFEDELSEVLENQSSQAELKEAVEEPSSKDVM
P41222	PTGDS	APEAQVSVQPNFQQDKFLGRWFSAGLAS
P02671-2	FIBA	SYKMADEAGSEADHEGTHSTKR
P05060	SCG1	LLRDPADASEAHESSSRGEAGAPGEEDIQGPTKADT
P05060	SCG1	APGEEDIQGPTKADTEKWAEGGGHSRE
Q16568	CART	DDASHEKELIEALQEVLKKL
P02671-2	FIBA	SYKMADEAGSEADHEGTHSTKRGHAKSRPV
P10645	CMGA	AVDGAGKPGAEEAQDPEGKGEQEHSQQKEEEEE
Q13822-3	ENPP2	AGPPDC(+57.02)RC(+57.02)DNLC(+57.02)KSYTSC(+57.02)C(+57.02)HDFDELC(+57.02)LK
P41222	PTGDS	KAQGFTEDTIVFLPQTDKC(+57.02)MTEQ
P05060	SCG1	FYDSEEPVSTHQEAENEKDRADQTVLTEDE
P02768	ALBU	ETC(+57.02)FAEEGKKLVAASQAALGL
O15240	VGF	SQEETPGHRRKEAEGTEEGGEEEDDEEMDPQTIDSLIELSTKLHLPA
P02671-2	FIBA	GPRVVERHQSAC(+57.02)KDSDWPFC(+57.02)SDEDWNYKC(+57.02)
Q9H2X9-2	S12A5	SAPSC(+57.02)PSSSPSPGEEPEGEGETDPEKVH
P80723	BASP1	TEEEGTPKESEPQAAAEPAEAKEGKEKPDQ
P23582	ANFC	EPQAAGGGQKKGDKAPGGGGANLKGDRS
P51693	APLP1	GGSSEDKGGLQPPDSKDDTPMTLPKGSTEQDAASPEKE
P01034	CYTC	SPGKPPRLVGGPMDASVEEEGVRRALDFAVGEYN
P05067-8	A4	DAEFRHDSGYEVHHQKLVFFAEDVGSNKGA
O94985-2	CSTN1	EDSGRGVQIQAHPSQLVLTLEGEDLGELDKAMQHI
P13521	SCG2	GQGSSEDDLQEEEQIEQAIKEHLN
P0DOX7	IGK	KHKVYAC(+57.02)EVTHQGLSSPVTKSFNRGEC(+57.02)
P18509	PACA	AAAGLRFPGIRPEEEAYGEDGNPLPDFDGSEPPGAGSPASAPRAAAA
Q9UHG2	PCS1N	SVPRGEAAGAVQELARALAHLLEAERQE
P13521	SCG2	GQGSSEDDLQEEEQIEQAIKEHLNQGSSQETDKLAPV
P04156	PRIO	TGGSRYPGQGSPGGNRYPPQGGGG
P09486	SPRC	YERDEDNNLLTEKQKLRVK
P80723	BASP1	DGAPASDSKPGSSEAAPSSKETPAATEAPSSTPK
O14668	TMG1	IRQGNIEREC(+57.02)KEEFC(+57.02)TFEEAREAFENNEKTKE
P00734	THRB	TFGSGEADC(+57.02)GLRPLFEKKSLEDKTERELLESYIDGR
P02671-2	FIBA	DSHSLTTNIM(+15.99)EILRGDFSSANN
P41222	PTGDS	FC(+57.02)KAQGFTEDTIVFLPQTDKC(+57.02)MTEQ
P81605	DCD	PC(+57.02)HEASAAQKENAGEDPGLARQAPKPRKQ
P80723	BASP1	GAPASDSKPGSSEAAPSSKETPAATEAPSSTPKAQGPAASAEEPKPVE
O15240	VGF	SQEETPGHRRKEAEGTEEGGEEEDDEEMDPQTIDSLIELSTKLHLPAD
P02768	ALBU	DDFAAFVEKC(+57.02)C(+57.02)KADDKETC(+57.02)FAEEGKKL
P09486	SPRC	YERDEDNNLLTEKQKLRVKK
P02671-2	FIBA	SYKMADEAGSEADHEGTHSTKRGHAK
P05090	APOD	SNNIDVKKM(+15.99)TVTDQVNC(+57.02)PKLS
P14209-3	CD99	PNPNHPSSSGSFSDADLADGVSGGEGKG
Q8N3J6-2	CADM2	LARHKGTYLTNEAKGAEDAPDADTAIINAEGSQVNAEEKKEY
P02671-2	FIBA	GPRVVERHQSAC(+57.02)KDSDWPFC(+57.02)SDEDWNYKC(+57.02)PSG
P02766	TTHY	GPTGTGESKC(+57.02)PLM(+15.99)VKVLDAVRGSPAIN
P06850	CRF	SRGPVPGARQAPQHPQPLDFFQPPPQSEQPQQPQARP
O15240	VGF	GGEERVGEEDEEAAEAEAEAEEAERARQNALLF
Q9Y328	NSG2	YDHSC(+57.02)PEGFVYKHKRC(+57.02)IPAS
P05060	SCG1	DSQVSEEVKTRHSEKSQREDEEEEEGENYQKGE
Q14515	SPRL1	KSKEESHEQSAEQGKSSSQELGLKDQEDSDGHL
P02671-2	FIBA	SQLQKVPPEWKALTDMPQMRMELERPGGNEITRGGSTSYGTGSETESPRNPS
P62328	TYB4	LKKTETQEKNPLPSKETIEQEKQ
P51693	APLP1	SGSC(+57.02)AHPHHQVVPFRC(+57.02)LPGE
O00567	NOP56	KFSKEEPVSSGPEEAVGKSSSKKKKKFHKASQED
O43508-2	TNF12	LVAEEDQDPSELNPQTEESQDPAPFLNRLVRPR
P10451-4	OSTP	PVAQDLNAPSDWDSRGKDSYETSQLDDQSAETHSHKQS
P0DOX7	IGK	STLTLSKADYEKHKVYAC(+57.02)EVTHQGLSSPVTKSFNRGEC(+57.02)
P10645	CMGA	GYPEEKKEEEGSANRRPEDQELESLSAIEAELEKVAHQL
P10909	CLUS	HEAQQAMDIHFHSPAFQHPPTE
P10645	CMGA	VLENQSSQAELKEAVEEPSSKDVM(+15.99)E
Q06481	APLP2	DVKEM(+15.99)IFNAERVGGLEEERESVGPLREDFSLSSSAL
P10451-4	OSTP	AYKAIPVAQDLNAPSDWDSRGKDSYETSQLDDQSAETHSHKQSRLY
P0C0L5	CO4B	NVNFQKAINEKLGQYASPTAKR
Q14515	SPRL1	KIEEQREKVHENENIGTTEPGEHQE
P10909	CLUS	FDSDPITVTVPVEVSRKNPKFMETVAEKALQEYRKKHREE
P35527	K1C9	GGSGGSHGGGSGFGGESGGSYGGGEEASGSGGGYGGGSGKSS
P05060	SCG1	LVARSETHAAGHSQEKTHSREKSSQESGEETGSQENHPQESKGQPRSQEESEEGEEDATSEVD
Q96G97-4	BSCL2	GDQIKGPDKEEEPPAAASHGQGWRPGG
Q8NFZ3-2	NLGNY	PKHSKDPHKTGPEDTTVLIETKRD
Q9UHG2	PCS1N	AALRPRPPVYDDGPAGPDAEEAGDETPDVDPELLRYLLG
P01034	CYTC	TTC(+57.02)TKTQPNLDNC(+57.02)PFHDQPHLKRKAFC(+57.02)S
P62328	TYB4	S(+42.01)DKPDMAEIEKFDKSKLKKTET
P02671-2	FIBA	SQLQKVPPEWKALTDMPQMRMELERPGGNEITRGGS
P01034	CYTC	GRTTC(+57.02)TKTQPNLDNC(+57.02)PFHDQPHLKRKAFC(+57.02)
P02787	TRFE	SVGKIEC(+57.02)VSAETTEDC(+57.02)IAKIMN
Q9UBP4	DKK3	YTC(+57.02)QPC(+57.02)RGQRMLC(+57.02)TRDSEC(+57.02)C(+57.02)GDQLC(+57.02)VWGHC(+57.02)TKMA
P02760	AMBP	GNKFYSEKEC(+57.02)REYC(+57.02)GVPGDGDEELLRFSN
P0DOY2	IGLC2	C(+57.02)QVTHEGSTVEKTVAPTEC(+57.02)S
Q92563	TICN2	EGDAKGLKEGETPGNFM(+15.99)EDEQWLSSISQYSGKIKH
P51693	APLP1	DELAPAGTGVSREAVSGLLIMGAGGGSL
O14672	ADA10	GHNFGSPHDSGTEC(+57.02)TPGESKN
P02768	ALBU	DAHKSEVAHRFKDLGEEN
P10645	CMGA	GYPEEKKEEEGSANRRPEDQELESLSAIEAELEKVAH
P01282-2	VIP	RLGDRIPFEGANEPDQVSLKEDIDMLQNALAENDTPYYDVSRNA
Q06481	APLP2	DVKEMIFNAERVGGLEEERESVGPLREDFSLSSSA
P41222	PTGDS	SRTQTPRAELKEKFTAFC(+57.02)KAQGFTEDTIVFLPQTDKC(+57.02)MTEQ
Q9H0Q3	FXYD6	SAAEKEKEM(+15.99)DPFHYDYQTLRIGGLVF
P78536-2	ADA17	PRPPDDPGFGPHQRLEKLDSLLSDYDILSLSNIQQHSV
Q9BWQ8	LFG2	TQGKLSVANKAPGTEGQQQVHGEKKEAPAVPSAPPSYEE
O94811	TPPP	A(+42.01)DKAKPAKAANRTPPKSPGDPSKDRAA
Q92563	TICN2	EGDAKGLKEGETPGNFMEDEQWLSSISQYSGKI
P10645	CMGA	EVLENQSSQAELKEAVEEPSSKDVME
P80723	BASP1	EEEGTPKESEPQAAAEPAEAKEGKEKPD
P23582	ANFC	PQAAGGGQKKGDKAPGGGGANLKGDRS
P10451-4	OSTP	GKDSYETSQLDDQSAETHSHKQ
P05060	SCG1	DPADASEAHESSSRGEAGAPGEEDIQGPTKADTEKW
P10645	CMGA	EDSKEAEKSGEATDGARPQALPEPMQESKAEGNNQAPGEEEEEEEEATNTHPPASLPSQKYPG
Q14515	SPRL1	AEAEENEKETAVSTEDDSHHKAEKSSVL
P05060	SCG1	SSSRGEAGAPGEEDIQGPTKADTEKWAEGGGHSRE
Q16568	CART	ALDIYSAVDDASHEKELIEALQEVL
P05060	SCG1	HPQGAWKELDRNYLNYGEEGAPGKWQQQGDLQDTKEN
P02671-2	FIBA	SQLQKVPPEWKALTDMPQMRMELERPGGNEITRGG
O14668	TMG1	IRQGNIEREC(+57.02)KEEFC(+57.02)TFEEAREAFENNEKTKEF
P80723	BASP1	EGAAEAKAEPPKAPEQEQAAPGPAAGGEAPKA
P05060	SCG1	GEEGAPGKWQQQGDLQDTKENREEA
Q9BRK5	CAB45	RGFHQEVFLGKDLGGFDEDAEPRRS
P04156	PRIO	KKRPKPGGWNTGGSRYPGQGSPGGNRYPPQGG
P19022	CADH2	SGEIALC(+57.02)KTGFPEDVYSAVLSKDVHEGQPLLNVKFSNC(+57.02)N
P05060	SCG1	SETHAAGHSQEKTHSREKSSQESGEETGSQENHPQESKG
P01138	NGF	HSESNVPAGHTIPQAHWTKLQHS
P13521	SCG2	TNEIVEEQYTPQSLATLESVFQELGKLTGPNNQKRE
P10909	CLUS	DQTVSDNELQEMSNQGSKYVNKE
P00739	HPTR	DKKQWINKAVGDKLPEC(+57.02)EAVC(+57.02)GKPKNPANPVQ
P05060	SCG1	EDEEEEEGENYQKGERGEDSSEEKHLEEPGETQNAFLNERKQ
P09486	SPRC	DQHPIDGYLSHTELAPLRAPLIPMEHC(+57.02)TTRF
P0C0L5	CO4B	SYDLGC(+57.02)GPGGGDSALQVFQAAGLAFSDGDQWTLSRKRLSC(+57.02)PKEKTT
O15240	VGF	SQEETPGHRRKEAEGTEEGGEEEDDEEMDPQTIDSLIELST
Q9H0Q3	FXYD6	AEKEKEMDPFHYDYQTLRIGG
P05060	SCG1	DPADASEAHESSSRGEAGAPGEEDIQGPTKADTEKWAEGGGHSRERADEPQ
P08493	MGP	YESHESMESYELNPFINRRNANTFISPQQRWRAKVQ
P05090	APOD	TVDSLKNILTSNNIDVKKMTVTDQVNC(+57.02)PKLS
Q8WXD2	SCG3	EYGSLKDSTKDDNSNPGGKTDEPK
Q9UBV2	SE1L1	SSDEEGSQDESLDSKTTLTSDESVKDHTTAGRVVA
P01135	TGFA	VVSHFNDC(+57.02)PDSHTQFC(+57.02)FHGTC(+57.02)
Q16270	IBP7	ASASAKITVVDALHEIPVKKGEGAEL
P62328	TYB4	S(+42.01)DKPDM(+15.99)AEIEKFDKSKLKKTETQEKNPLPSKETIEQEKQ
P01034	CYTC	SVEEEGVRRALDFAVGEYNKASNDMYHSRALQV
P10451-4	OSTP	GKDSYETSQLDDQSAETHSHKQSRL
P18065	IBP2	GAPTIRGDPEC(+57.02)HLFYNEQQEARGVHTQRMQ
O14672	ADA10	EVGHNFGSPHDSGTEC(+57.02)TPGESKN
Q8WXD2	SCG3	ADAYVEKGILDKEEAEAIKRIYSSL
Q9H2X9-2	S12A5	RLNVPEETAGDSEEKPEEEVQLIHDQ
P02768	ALBU	PHEC(+57.02)YAKVFDEFKPLVEEPQNLIKQN
P02671-2	FIBA	SYKM(+15.99)ADEAGSEADHEGTHSTKRGHAKSRPV
P10451-4	OSTP	SYETSQLDDQSAETHSHKQS
Q92932	PTPR2	SEHPESSLSSEEETAGVENVKSQTYSKDLLGQQPHSEPG
P01034	CYTC	DASVEEEGVRRALDFAVGEYNKASNDM(+15.99)YHSRA
P05060	SCG1	DVKDKETTENENTKFEVRLL
P51693	APLP1	FHSSEIQRDELAPAGTGVSREAVSGLLIMGAGGGS
P10645	CMGA	EEEGSANRRPEDQELESLSAIEAELEKVAHQLQALRRG
P05060	SCG1	LRDPADASEAHESSSRGEAGAPGEEDIQGPTKADTEKWAEGGGHSRE
P05067-8	A4	DRGLTTRPGSGLTNIKTEEISEVKM(+15.99)DAEFRHDSGYEVHHQ
P0DOX7	IGK	SKDSTYSLSSTLTLSKADYEKHKVYAC(+57.02)EVTHQGLSSPVTKSFNRGEC(+57.02)
P07858	CATB	IRDQGSC(+57.02)GSC(+57.02)WAFGAVEAISDRIC(+57.02)
P23471-2	PTPRZ	SEVFHVSEAEASNSSHES
Q9H3Z4	DNJC5	A(+42.01)DQRQRSLSTSGESLYHVLGLDKNATSDDIKKSY
P10645	CMGA	EDSKEAEKSGEATDGARPQALPEPMQESKAEGNNQAPGEEEEEEEEA
P10645	CMGA	GYPEEKKEEEGSANRRPEDQELESLSAIEAELEKV
P05090	APOD	PNLPPETVDSLKNILTSNNIDVKKM(+15.99)TVTDQVNC(+57.02)PKLS
P10451-4	OSTP	KAIPVAQDLNAPSDWDSRGKDSYETSQLDDQSAETHSHKQ
Q8WXD2	SCG3	GNKEDYDLSKMRDFINKQADAYVEKGILDKEEAEA
P04085	PDGFA	SQIHSIRDLQRLLEIDSVGSEDSLDTSLRAHGVHATKHVPE
P04156	PRIO	GQPHGGGWGQGGGTHSQWNKPSKPKT
P05060	SCG1	SSQGGSLPSEEKGHPQEESE
P05067-8	A4	DAEFRHDSGYEVHHQK
P10645	CMGA	EEEGSANRRPEDQELESLSAIEAELEKVAHQLQA
P10645	CMGA	EEGSANRRPEDQELESLSAIEAELEKVAHQ
P02671-2	FIBA	SQLQKVPPEWKALTDMPQMRMELERPGGNEITR
P13521	SCG2	GQGSSEDDLQEEEQIEQAIKEHLNQGSSQETDKLAP
P80723	BASP1	SDGAPASDSKPGSSEAAPSSKETPAATEAPSSTPKAQGPAASAEEPKP
Q9H2X9-2	S12A5	APSC(+57.02)PSSSPSPGEEPEGEGETDPEKVHLTW
Q9BQT9	CSTN3	LHRGHQPPPEMAGHSLASSHRNS
P07602-3	SAP	TEKC(+57.02)IWGPSYWC(+57.02)QNTETAAQC(+57.02)NAVEHC(+57.02)KRHVWN
P10451-4	OSTP	AQDLNAPSDWDSRGKDSYETSQLDDQSAETH
P04156	PRIO	HGGGWGQPHGGGWGQGGGTHSQWNKPSKPKTN
O60449-3	LY75	IKVESIEDVRNQC(+57.02)TDHGADMISIHNEEENA
P01011	AACT	HPNSPLDEENLTQENQDRGTHVDL
P19022	CADH2	SLKPTLTEESVKESAEVEEIVFPRQFSKHSGH
Q08629	TICN1	GNVAQKHWVGPSNLVKC(+57.02)KPC(+57.02)PV
Q9NZ72	STMN3	ASGQSFEVILKSPSDLSPESPMLSSPPK
P13591-1	NCAM1	SIKVNLIKQDDGGSPIRHYLVRY
P05408	7B2	PPNPC(+57.02)PVGKTADDGC(+57.02)LENTPDTAEFSREFQLHQH
P10721	KIT	DETNENKQNEWITEKAEATNTGKYTC(+57.02)TNKHG
P10645	CMGA	GYPEEKKEEEGSANRRPEDQELESLSAIEAELEKVAHQLQAL
O43505	B4GA1	YLSLLSGLHGQEEQDQYFEFFPPSPR
Q6UX71	PXDC2	KPGDQILDWQYGVTQAFPHTEEEVEVDSHAYSHRW
O15240	VGF	SQEETPGHRRKEAEGTEEGGEEEDDEEM(+15.99)DPQTID
P10451-4	OSTP	NDESNEHSDVIDSQELSKVSREFHSHEFHSHED
P62328	TYB4	TQEKNPLPSKETIEQEKQAGES
Q8WXD2	SCG3	RKLIDDYDSTKSGLDHKFQ
P04156	PRIO	GGWNTGGSRYPGQGSPGGNRYPPQGGGGWGQPHG
P04156	PRIO	GWNTGGSRYPGQGSPGGNRYPPQGGGG
P61278	SMS	AAGKQELAKYFLAELLSEPNQTENDALEPEDLSQAAEQDEMRLE
Q14515	SPRL1	SIAYHLKIEEQREKVHENENIGTTEPGEHQEA
P05067-8	A4	TTRPGSGLTNIKTEEISEVKMDAEFRHDSGYEVHHQ
P62328	TYB4	KTETQEKNPLPSKETIEQEKQ
P05060	SCG1	DPADASEAHESSSRGEAGAPGEEDIQGPTKADTEKWAEG
P10451-4	OSTP	NDESNEHSDVIDSQELSKVSREF
P05060	SCG1	YDSEEPVSTHQEAENEKDRADQTVLTEDE
P10645	CMGA	RRPEDQELESLSAIEAELEKVAHQLQAL
P13521	SCG2	VPGQGSSEDDLQEEEQIEQAIKEHLNQGSSQETDKLAPVSK
Q9C0A0-2	CNTP4	THSFADHSGTIDDREPLANAIKSDSAVIGGLIAV
O43508-2	TNF12	VVSLGSRASLSAQEPAQEELVAEEDQDPSELNPQTEESQDPAPFLNRLVRPR
P09486	SPRC	ETC(+57.02)DLDNDKYIALDEWAGC(+57.02)FGIKQKDIDKD
Q15256	PTPRR	SGNNDHFLAINQKKSGKP
P10645	CMGA	EEGSANRRPEDQELESLSAIEAELEKVAHQLQA
P05067-8	A4	DAEFRHDSGYEVHHQKLVFFAEDVGSNKGAIIGLM(+15.99)VGG
P01034	CYTC	SVEEEGVRRALDFAVGEYNKASNDMYHSRA
P10451-4	OSTP	DLNAPSDWDSRGKDSYETSQLDDQSAETHSHKQS
Q05996-2	ZP2	EVGSRGAMDTKGHKTAGDVGSKAVAA
P98153	IDD	EPLRPELRC(+57.02)NPGQFAC(+57.02)RSGTIQC(+57.02)IPLPWQC(+57.02)DGWATC(+57.02)EDESDEANC(+57.02)PEVTGEVRP
O95502	NPTXR	HSKMDQLEGQLLAQVLALEKERVA
P05067-8	A4	DAEFRHDSGYEVHHQKLVFF
Q14515	SPRL1	KEESHEQSAEQGKSSSQELGLKDQEDSDGHLS
Q96JF0	SIAT2	AHPAGSFHAGPGDLQKWAQSQDGFEHKE
P01009	A1AT	DAAQKTDTSHHDQDHPTFNKITPNLA
P10645	CMGA	THPPASLPSQKYPGPQAEGDSEGLSQGLVDREKG
P0DOX7	IGK	YAC(+57.02)EVTHQGLSSPVTKSFNRGEC(+57.02)
Q9UM22	EPDR1	PRPC(+57.02)QAPQQWEGRQVMYQQSSGRN
O94985-2	CSTN1	AAQPQFVHPEHRSFVDLSGHNLANPHPF
O43505	B4GA1	SLLSGLHGQEEQDQYFEFFPPSPR
P50993	AT1A2	FDNQIHEADTTEDQSGATFDKRSP
P36955	PEDF	PDSTGALVEEEDPFFKVPVNKL
P02671-2	FIBA	SQLQKVPPEWKALTDMPQM(+15.99)RMELERPGGNEITRGGSTSYGTGSETESPRN
P28799	GRN	GC(+57.02)C(+57.02)PIPEAVC(+57.02)C(+57.02)SDHQHC(+57.02)C(+57.02)PQGYTC(+57.02)VAEGQC(+57.02)QR
Q6FHJ7	SFRP4	TSRSNPPKPKGKPPAPKPASPKKNIKT
P02647	APOA1	KVSFLSALEEYTKKLNTQ
Q8WXD2	SCG3	YGSLKDSTKDDNSNPGGKTDEPKG
O14810	CPLX1	GDEEKDPDAAKKEEERQEALRQAEEE
Q9ULP0-3	NDRG4	VDGSRPQAC(+57.02)THSESSEGLGQVNHT
P35527	K1C9	SGYGGGSSRVC(+57.02)GRGGGGSFGYSYGGGSGGGFSAS
P10645	CMGA	RRPEDQELESLSAIEAELEKVAHQ
P10909	CLUS	ASHTSDSDVPSGVTEVVVKLFDSDPITVTVPVEV
P02768	ALBU	ETYGEMADC(+57.02)C(+57.02)AKQEPERNEC(+57.02)FLQHKDDNPNLPR
P62987	RL40	EDGRTLSDYNIQKESTLHLVLR
P01210	PENK	DAEEDDSLANSSDLLKELLETGDNRE
Q14515	SPRL1	MEPTDDGNTTPRNHGVDDDGDDDGDDGGTDGPRHSASD
P05060	SCG1	SAEFPDFYDSEEPVSTHQEAENEKDRA
P10909	CLUS	IHEAQQAM(+15.99)DIHFHSPAFQHPPTE
P05060	SCG1	ASEAHESSSRGEAGAPGEEDIQGPTKADTEKWAEGGGHS
Q9UD71	PPR1B	RLSEHSSPEEEASPHQRASGEGHHLKSKRPNP
O60242	AGRB3	SVHEKRVPQEQADAAKFM(+15.99)A
P01009	A1AT	PQGDAAQKTDTSHHDQDHPTFN
P02671-2	FIBA	EYHTEKLVTSKGDKELRTGK
P61278	SMS	AAAAGKQELAKYFLAELLSEPNQTENDALEPEDLSQAAEQDEMRLELQ
Q16568	CART	AVDDASHEKELIEALQEVLKKL
P05060	SCG1	EYGEEIKGYPGVQAPEDLEWERYRGRGSEE
P62328	TYB4	ETQEKNPLPSKETIEQEKQ
O15240	VGF	ERAPLPPPAPSQFQARMPDS
Q14515	SPRL1	SIAYHLKIEEQREKVHENENIGTTEPGEHQE
P10909	CLUS	ENDRQQTHMLDVMQDHFSRA
P68871	HBB	VHLTPEEKSAVTALWGKVNVDEVGGEAL
P16519-3	NEC2	ERPVFTNHFLVELHKGGEDKARQVA
P02671-2	FIBA	PGSSGTGGTATWKPGSSGP
P10909	CLUS	RVTTVASHTSDSDVPSGVTEVVVKL
P01034	CYTC	SSPGKPPRLVGGPMDASVEEEGVRRALDFAVGEYN
P02766	TTHY	GPTGTGESKC(+57.02)PLMVKVLDAVRGS
P02790	HEMO	TSAHGNVAEGETKPDPDVTERC(+57.02)
Q14515	SPRL1	TTPRNHGVDDDGDDDGDDGGTDGPRHSASDDY
P14209-3	CD99	PNPNHPSSSGSFSDADLADGVSGGEGKGG
Q8WXD2	SCG3	GNKEDYDLSKMRDFINKQADAYVEKGILDKE
O15240	VGF	DRPASPPAPSGSQQGPEEEA
P05060	SCG1	EDEEEEEGENYQKGERGEDSSEEKHLEEPGETQNAFLNERKQAS
P05060	SCG1	QTVLTEDEKKELENLAAMDLELQKIAEKFSQ
P10451-4	OSTP	LNAPSDWDSRGKDSYETSQLDDQSAETHSHKQSRL
P01034	CYTC	TTC(+57.02)TKTQPNLDNC(+57.02)PFHDQPH
P05060	SCG1	DHHSTHYRASEEEPEYGEEIKGYPGVQAPEDLEWERYRGRGSEEY
P35527	K1C9	GSGSRGGSGGSHGGGSGFGGESGGSYGGGEEASGSGGGYGGGSGKSSHS
O15240	VGF	GRPEAQPPPLSSEHKEPVAGDAVPGPKDGS
P05060	SCG1	DPADASEAHESSSRGEAGAPGEEDIQGPTKADTEKWAE
P10451-4	OSTP	VKQADSGSSEEKQLYNKYPDAVA
P10645	CMGA	LSEVLENQSSQAELKEAVEEPSSKDVME
P00738	HPT	EKQWINKAVGDKLPEC(+57.02)EAVC(+57.02)GKPKNPANPVQ
P62328	TYB4	S(+42.01)DKPDMAEIEKFDKSKLKKT
P0DOY3	IGLC3	ASSYLSLTPEQWKSHKSYSC(+57.02)QVTHEGSTVEKTVAPTEC(+57.02)S
Q7Z6L0-2	PRRT2	A(+42.01)ASSSEISEMKGVEESPKVPGEGPGHSEA
P05060	SCG1	SEAHESSSRGEAGAPGEEDIQGPTKADTEKWAEGGGHSRERA
P05060	SCG1	SEEPVSTHQEAENEKDRADQTVLTEDE
P10451-4	OSTP	DSGSSEEKQLYNKYPDAVATWLNPDPSQKQN
P02768	ALBU	FVEKC(+57.02)C(+57.02)KADDKETC(+57.02)FAEEGK
Q9H0Q3	FXYD6	SAAEKEKEMDPFHYDYQTLRIGGLVFAV
P51693	APLP1	FHSSEIQRDELAPAGTGVSREAVSGL
P01034	CYTC	DVELGRTTC(+57.02)TKTQPNLDNC(+57.02)PFHDQPHLKRKAFC(+57.02)SF
Q14515	SPRL1	FEEC(+57.02)DPNKDKHITLKEWGHC(+57.02)FGIKEEDIDENL
P10909	CLUS	GDRIDSLLENDRQQTHMLDVMQDHFS
P02679-2	FIBG	TYNPDESSKPNMIDAATLK
Q9H0Q3	FXYD6	SAAEKEKEM(+15.99)DPFHYDYQTLRIGG
P13521	SCG2	FPVGPPKNDDTPNRQYWDEDLLMKVLE
P05060	SCG1	AHESSSRGEAGAPGEEDIQGPTKADTEKWAEGGGHSRE
P10645	CMGA	EEEGSANRRPEDQELESLSAIEAELEKVAHQLQ
P61278	SMS	AAAGKQELAKYFLAELLSEPNQTENDALEPEDLSQAAEQDEMRLELQ
O15240	VGF	SQEETPGHRRKEAEGTEEGGEEEDDEEMDPQTIDSLIELSTKLHLPADDVVSIIEEVE
Q6FHJ7	SFRP4	NPPKPKGKPPAPKPASPKKNIKT
P10451-4	OSTP	KANDESNEHSDVIDSQELSKVSREFHSHEFHSHEDML
P10645	CMGA	SEVLENQSSQAELKEAVEEPSSKDVME
P10451-4	OSTP	LNAPSDWDSRGKDSYETSQLDDQSAETHSHKQ
P05060	SCG1	SEEPVSTHQEAENEKDRADQTVLTEDEKKE
Q16568	CART	ALDIYSAVDDASHEKELIEALQEVLKKL
P05060	SCG1	HSQEKTHSREKSSQESGEETGSQENHPQESKGQPRSQEESEEGEEDATSEVD
P10645	CMGA	EGQEEEEDNRDSSMKLS
Q9UI40	NCKX2	ISAFSETDTQSTGEASVVSGPRVAQGYHQRT
P07197	NFM	KEEKKEAAEEKEEEPEAEEEEVAAKKSPV
A6NKF7	TM88B	S(+42.01)EQGRETEEEEGGGGASDTAPMLPRGPPDHQAS
P10645	CMGA	AVDGAGKPGAEEAQDPEGKGEQEHSQQKEEEE
Q15256	PTPRR	SGNNDHFLAINQKKSGKPVFIYKHSQDIEK
P17677	NEUM	ETGESSQAEENIEAVDETKPKESARQDEGKEEEPEADQEHA
Q9ULP0-3	NDRG4	VDGSRPQAC(+57.02)THSESSEGLGQVNHTME
P02679-2	FIBG	LTYNPDESSKPNMIDAATLK
P35527	K1C9	GSGFGGESGGSYGGGEEASGSGGGYGGGSGKSSHS
P02675	FIBB	ARPAKAAATQKKVERKAPDAGGC(+57.02)LHAD
P62328	TYB4	S(+42.01)DKPDM(+15.99)AEIEKFDKSKLKKTETQEKN
P02671-2	FIBA	GKSSSYSKQFTSSTSYNRGDSTFESKS
P01034	CYTC	DVELGRTTC(+57.02)TKTQPNLDNC(+57.02)PFHDQPHLKRKAFC(+57.02)S
P10909	CLUS	ENDRQQTHMLDVMQDHFSRASS
O00180	KCNK1	SSITDQAAGMKEDQKQNEPFVATQSSAC(+57.02)VDGPANH
P05060	SCG1	SAEFPDFYDSEEPVSTHQEAENEKDRADQTVLTEDEKKELENLAAM(+15.99)DLELQKIAEKFS
Q14515	SPRL1	DQGNQEQDPNISNGEEEEEKEPGEVGTHNDNQERKTELPR
Q96KR4	LMLN	LGSSPPC(+57.02)RHHVPSDTEVINKVHLKA
P80723	BASP1	AATEEEGTPKESEPQAAAEPAEAKEGKEKPD
O15240	VGF	SQEETPGHRRKEAEGTEEGGEEEDDEEMDPQTIDSLIELSTKLHLPADD
		SSNVASSSSTSSSPGSHSQHEHHFHGSKHHSVPISIYRSPVS
P02671-2	FIBA	SQLQKVPPEWKALTDMPQMRMELERPGGNEITRGGSTSYG
P01034	CYTC	TKTQPNLDNC(+57.02)PFHDQPHLKRKA
P10645	CMGA	VDGAGKPGAEEAQDPEGKGEQEHSQQ
Q14112	NID2	LHPDELFPHGESWGDQLLQEGDDESSAVVKL
P05067-8	A4	DAEFRHDSGYEVHHQKLVFFAEDVGSNKGAIIGLMVGGV
P23582	ANFC	TPPAEELAEPQAAGGGQKKGDKAPGGGGANLKGDRSRLL
Q13519	PNOC	VRSLFQEQEEPEPGM(+15.99)EEAGEMEQKQLQ
P18509	PACA	LRFPGIRPEEEAYGEDGNPLPDFDGSEPPGAGSPASAPRAAAA
P07196	NFL	SFPSYYTSHVQEEQIEVEETIEAAKAEEA
Q08629	TICN1	AVTEDDEDEDDDKEDEVGY
Q14515	SPRL1	AERAQSIAYHLKIEEQREKVHENENIGTTEPGEHQE
P02671-2	FIBA	SYKM(+15.99)ADEAGSEADHEGTHSTK
P61769	B2MG	IQRTPKIQVYSRHPAENGKSN
Q7Z6L0-2	PRRT2	GGESKANC(+57.02)SPEDPC(+57.02)QETVSKPEVSKEATADQG
P10645	CMGA	RRPEDQELESLSAIEAELEKVAHQL
Q96GW7	PGCB	SRGAIYSIPIMEDGGGGSSTPEDPAEAPRT
Q14515	SPRL1	LLM(+15.99)EPTDDGNTTPRNHGVDDDGDDDGDDGGTDGPRHSASDDY
P05060	SCG1	DASEAHESSSRGEAGAPGEEDIQGPTK
P02671-2	FIBA	SQLQKVPPEWKALTDMPQMRMELERPGGNEITRGGST
P01034	CYTC	LDVELGRTTC(+57.02)TKTQPNLDNC(+57.02)PFHDQPHL
P09104	ENOG	NVGDEGGFAPNILENSEALELVKEAIDK
P01138	NGF	HSESNVPAGHTIPQAHWTKLQHSLDTALRRA
O14810	CPLX1	LGGDEEKDPDAAKKEEERQEA
P17677	NEUM	SAETESATKASTDNSPSSKAEDAPAKEEPK
P01034	CYTC	KPPRLVGGPMDASVEEEGVRRALDFAVGEYN
P21246	PTN	ALHNAEC(+57.02)QKTVTISKPC(+57.02)GKLTKPKPQAES
P05060	SCG1	GEAGAPGEEDIQGPTKADTEKWAEGGGHSRE
P30086	PEBP1	PVDLSKWSGPLSLQEVDEQPQHPLHVTYA
P05067-8	A4	LTNIKTEEISEVKMDAEFRHDSGY
Q9UI40	NCKX2	AFSETDTQSTGEASVVSGPRVAQGYHQRT
P05060	SCG1	EAHESSSRGEAGAPGEEDIQGPTKADTEKWAEGGGHSRE
P06727	APOA4	FSTFKEKESQDKTLSLPELEQQQEQQQEQQQEQVQ
P02810	PRPC	GRPQGPPQQGGHQQGPPPPPPGKPQGPPPQGGRPQGPPQGQSPQ
Q9UHG2	PCS1N	DHDVGSELPPEGVLGALLRVKRLETPAPQVPARRLLP
P05060	SCG1	SSSRGEAGAPGEEDIQGPTKADTEKWAEGGGHS
Q9P2X0-2	DPM3	FHDC(+57.02)EDAARELQSQIQEARADLARRGLRF
P02749	APOH	GRTC(+57.02)PKPDDLPFSTVVPLKTFYEPGEEITYSC(+57.02)KPGYVSRGGMR
O15240	VGF	GEGVSSPKTHLGEALAPLSKA
Q8N428	GLT16	PYRQHAFNQLESDKLSPDRPI
P05060	SCG1	DPADASEAHESSSRGEAGAPGEEDIQGPTKADTEKWAEGGGHSRERADEP
O15240	VGF	GGEERVGEEDEEAAEAEAEAEEAERARQNAL
P10451-4	OSTP	NDESNEHSDVIDSQELSKVSREFHSHE
P04264	K2C1	HTTISGGGSRGGGGGGYGSGGSSY
O43493-3	TGON2	VKSSEPTEDVEPKEAEDDDTGPEEGSPPKEE
P05060	SCG1	SAEFPDFYDSEEPVSTHQEAENEKDRAD
P17677	NEUM	SAETESATKASTDNSPSSKAEDAPAKEEPKQ
P02671-2	FIBA	PGSSERGSAGHWTSESSVSGSTGQWHSESGSFRPDSPGSGN
P00747	PLMN	EPLDDYVNTQGASLFSVTKKQLGA
P01034	CYTC	MDASVEEEGVRRALDFAVGEYNKASNDMYHSRALQ
Q8WXD2	SCG3	SSPLDNKLNVEDVDSTKN
P13521	SCG2	VGPPKNDDTPNRQYWDEDLLMKVLEYLNQEKAEKG
P0DOY2	IGLC2	TPEQWKSHRSYSC(+57.02)QVTHEGSTVEKTVAPTEC(+57.02)S
Q15904	VAS1	TGNDEVIGQVLSTLKSEDVPYTAALTAVRPSRVA
O15240	VGF	GRPEAQPPPLSSEHKEPVAGD
P10645	CMGA	LSEVLENQSSQAELKEAVEEPSSKDVM(+15.99)E
P02647	APOA1	ATEHLSTLSEKAKPALEDLR
P05060	SCG1	DRNYLNYGEEGAPGKWQQQGDLQDTKEN
P05060	SCG1	PADASEAHESSSRGEAGAPGEEDIQGPTKADTEKWAEGGGHSRE
O14668	TMG1	IEREC(+57.02)KEEFC(+57.02)TFEEAREAFENNEKTKE
P10451-4	OSTP	KANDESNEHSDVIDSQELSKVSREFHSHEFHSHEDM(+15.99)L
P05060	SCG1	ASEAHESSSRGEAGAPGEEDIQGPTKADTEKWAEGGGHSRE
Q14CZ8	HECAM	DKDSPETEENPAPEPRSATEPGPPGYSVSPAVPGRSPGLP
P10451-4	OSTP	WDSRGKDSYETSQLDDQSAETHSHKQSRLY
P05060	SCG1	ADASEAHESSSRGEAGAPGEEDIQGPTK
P10909	CLUS	IHEAQQAMDIHFHSPAFQHPPTE
P35527	K1C9	GGSGGSHGGGSGFGGESGGSYGGGEEASGSGGGYGGGSGK
P00747	PLMN	EPLDDYVNTQGASLFSVTKKQLGAG
P05408-2	7B2	PPNPC(+57.02)PVGKTDDGC(+57.02)LENTPDTAEFSREF
P05060	SCG1	SSQGGSLPSEEKGHPQEESEES
P07602-3	SAP	DGGFC(+57.02)EVC(+57.02)KKLVGYLDRN
Q8N2S1-2	LTBP4	EAPYGAPRFDMPDFEDDGGPYGESEAPAPPGPGTRWPYRS
P13637-3	AT1A3	ESEPQTRSPDC(+57.02)THDNPLETRN
Q14515	SPRL1	M(+15.99)EPTDDGNTTPRNHGVDDDGDDDGDDGGTDGPRHSASD
P81605	DCD	YDPEAASAPGSGNPC(+57.02)HEASAAQKENAGEDPGLAR
P10645	CMGA	VDGAGKPGAEEAQDPEGKGEQEHSQQKEEEEE
P02749	APOH	KC(+57.02)SYTEDAQC(+57.02)IDGTIEVPKC(+57.02)FKEHSSLAFWKTDASDVKPC(+57.02)
Q96GW7	PGCB	EDGGGGSSTPEDPAEAPRT
Q8WXD2	SCG3	LIDDYDSTKSGLDHKFQDDPDGLHQLDGTPLTAEDIVH
P18509	PACA	IRPEEEAYGEDGNPLPDFDGSEPPGAGSPASAPR
P10451-4	OSTP	KANDESNEHSDVIDSQELSKVSREFHS
P10451-4	OSTP	GAYKAIPVAQDLNAPSDWDSRGKDSYETSQLDDQSAETHSHKQSRL
P05060	SCG1	DHHSTHYRASEEEPEYGEEIKGYPGVQAPEDLEWERYRGRG
Q8WXD2	SCG3	SQDKSLHNRELSAERPLNEQIAEAEEDKI
P02675	FIBB	AHYGGFTVQNEANKYQISVNK
P10909	CLUS	ASHTSDSDVPSGVTEVVVKLFDSDPI
Q8WXD2	SCG3	EEDPNKPTSWTENQAGKIPEK
P05060	SCG1	SSQGGSLPSEEKGHPQEESEESNVSM(+15.99)ASLGEK
P78509-3	RELN	IGQQC(+57.02)PNMC(+57.02)SGHGSC(+57.02)DHGIC(+57.02)RC(+57.02)DQGYQGTEC(+57.02)HPE
P17677	NEUM	AVDETKPKESARQDEGKEEEPEADQEHA
P02787	TRFE	VPDKTVRWC(+57.02)AVSEHEATKC(+57.02)Q
Q6P995	F171B	AARAELSRSDLSLIQQQQQQQQQQQQQQ
P0DOY2	IGLC2	SLTPEQWKSHRSYSC(+57.02)QVTHEGSTVEKTVAPTEC(+57.02)S
P81605	DCD	KENAGEDPGLARQAPKPRKQ
P10451-4	OSTP	ANDESNEHSDVIDSQELSKVSREFHSHE
O94985-2	CSTN1	AQPQFVHPEHRSFVDLSGHNLANPHPFAVVPSTA
O76070	SYUG	LRPSAPQQEGEASKEKEEVAEEAQSGGD
P05060	SCG1	GAWKELDRNYLNYGEEGAPGKWQQQGDLQDTKEN
P62987	RL40	GRTLSDYNIQKESTLHLVLR
P01034	CYTC	GRTTC(+57.02)TKTQPNLDNC(+57.02)PFHDQPHLK
P05408-2	7B2	NPYLQGQRLDNVVAKKSVPHFSDEDKD
P10451-4	OSTP	KANDESNEHSDVIDSQELSKVSREFH
P60022	DEFB1	TGLGHRSDHYNC(+57.02)VSSGGQC(+57.02)LYSAC(+57.02)PIFTKIQGTC(+57.02)YRGKAKC(+57.02)C(+57.02)K
P01282-2	VIP	RLGDRIPFEGANEPDQVSLKEDIDMLQNALAENDTP
P05090	APOD	KNILTSNNIDVKKM(+15.99)TVTDQVNC(+57.02)PKLS
P49908	SEPP1	RQGHPENRDMPASEDLQDLQKKLC(+57.02)
P05060	SCG1	DPADASEAHESSSRGEAGAPGEEDIQGPTKADTEKWA
P80723	BASP1	GAPASDSKPGSSEAAPSSKETPAATEAPSSTPK
P55011-3	S12A2	AAGAGAGAKQTPADGEASGESEPAKGSEEAKGRF
P05408-2	7B2	LTGDNIPKDFSEDQGYPDPPNPC(+57.02)PVGKTDDGC(+57.02)LENTPDTAEFSREFQLHQH
P05060	SCG1	RADQTVLTEDEKKELENLAAMDLELQKIAEKFS
P06850	CRF	SRGPVPGARQAPQHPQPLDFFQPPPQSEQPQQPQARPV
O15240	VGF	PPGRPEAQPPPLSSEHKEPVAGDAVPGPKD
P02671-2	FIBA	SQLQKVPPEWKALTDMPQMRMELERPGGNEITRGGSTSYGTGSETESPRNPSSAGSWNSG
Q8IUK5	PLDX1	GAGHDEGPGSGWAAKGTVRG
Q8N2Q7-2	NLGN1	TGGQNNTLPHPHPHPHSHSTTRV
P04156	PRIO	TGGSRYPGQGSPGGNRYPPQGGGGWGQPHG
P05060	SCG1	YRASEEEPEYGEEIKGYPGVQAPEDLEWERYRGRGSEE
Q14515	SPRL1	FEEC(+57.02)DPNKDKHITLKEWGHC(+57.02)FGIKEEDIDEN
Q6UX71	PXDC2	GDQILDWQYGVTQAFPHTEEEVEVDSHAYSH
P20366	TKN1	DADSSIEKQVALLKALYGHGQ
P13521	SCG2	DTPNRQYWDEDLLMKVLEYLNQEKAEKGREHIA
Q13822-3	ENPP2	EAGPPDC(+57.02)RC(+57.02)DNLC(+57.02)KSYTSC(+57.02)C(+57.02)HDFDELC(+57.02)LK
Q14515	SPRL1	HENENIGTTEPGEHQEA
Q96JF0	SIAT2	AHPAGSFHAGPGDLQKWAQSQDGFEHKEFFSSQVGRKSQ
P02768	ALBU	ETYGEMADC(+57.02)C(+57.02)AKQEPERNEC(+57.02)FLQ
O15240	VGF	GRPEAQPPPLSSEHKEPVAGDAVPGPKDGSAP
P80723	BASP1	EEGTPKESEPQAAAEPAEAKEGKEKPD
Q9BRK5	CAB45	GFHQEVFLGKDLGGFDEDAEPRRS
P01009	A1AT	DAAQKTDTSHHDQDHPTFN
Q14515	SPRL1	EQSAEQGKSSSQELGLKDQEDSDGH
Q5D862	FILA2	SGSGQSSGFGQHGSGSGQSSGFGQHESGSGKSSGFGQHES
Q9H0Q3	FXYD6	SAAEKEKEM(+15.99)DPFHYDYQTLRIGGL
P10645	CMGA	WSKMDQLAKELTAEKRLEGQEEEEDNRDSSMKLSF
Q6UWN8	ISK6	ESNPHC(+57.02)GSDGQTYGNKC(+57.02)AFC(+57.02)KA
P0DOX7	IGK	SGNSQESVTEQDSKDSTYSLSSTLTLSKADYEKHKVYAC(+57.02)EVTHQGLSSPVTKSFNRGEC(+57.02)
P02768	ALBU	AAADPHEC(+57.02)YAKVFDEFKPLVEEPQNLIKQN
Q92563	TICN2	EGDAKGLKEGETPGNFMEDEQWLSSISQY
Q16270	IBP7	SASAKITVVDALHEIPVKKGEGAEL
Q9HC57	WFDC1	HKLYKEYPEGDSKNVAEPGRGQQKH
O00533	NCHL1	EVGRSQPSQPSDHHETPPAAPDRNPQ
P05067-8	A4	EVHHQKLVFFAEDVGSNKGA
P10645	CMGA	NQSSQAELKEAVEEPSSKDVME
Q14515	SPRL1	LEAERAQSIAYHLKIEEQREKVHENENIGTTEPGEHQEA
P0DOX5	IGG1	VFSC(+57.02)SVMHEALHNHYTQKSLSLSPG
P01034	CYTC	GKPPRLVGGPM(+15.99)DASVEEEGVRRALDFAVGEYN
P10645	CMGA	VDGAGKPGAEEAQDPEGKGEQEHS
P41222	PTGDS	TAFC(+57.02)KAQGFTEDTIVFLPQTDKC(+57.02)M(+15.99)TEQ
Q8NES3	LFNG	SLAGPAGAAPAPGLGAAAAAPGALVRDVHS
Q969P0	IGSF8	SHRLRLHSLGPEDEGVYHC(+57.02)APSAWVQHADY
P02675	FIBB	VKAHYGGFTVQNEANKYQISVNK
P10909	CLUS	SRKNPKFMETVAEKALQEYRKKH
P0DJ93	SIM13	DTGSQEGDHEPSGSETEEDTSSSPHRIRSARQ
O43505	B4GA1	LSLLSGLHGQEEQDQYFEFFPPSPR
P06850	CRF	LLSRGPVPGARQAPQHPQPLDFFQPPPQSEQPQQPQARPV
P05408-2	7B2	ELTGDNIPKDFSEDQGYPDPPNPC(+57.02)PVGKTDDGC(+57.02)LENTPDTAEFSREFQLHQH
P02766	TTHY	TGTGESKC(+57.02)PLMVKVLDAVRGSPAIN
P10451-4	OSTP	AIPVAQDLNAPSDWDSRGKDSYETSQLDDQSAETHSHKQS
Q14515	SPRL1	LM(+15.99)EPTDDGNTTPRNHGVDDDGDDDGDDGGTDGPRHSASDDY
P35527	K1C9	SGSGGGSGGGYGGGSGSRGGSGGSHGGGSGFGGESGGSYGGGEEASGSGGGYGGGSGKSSHS
P10645	CMGA	EDSKEAEKSGEATDGARPQALPEPMQESKAEGNNQAPGEEEEEEEEATN
P02787	TRFE	TYEKYLGEEYVKAVGNLRKC(+57.02)
P68871	HBB	VHLTPEEKSAVTALWGKVNVDEVGGEALG
Q9BWQ8	LFG2	TQGKLSVANKAPGTEGQQQVHGEKKEAPAVPSAPPSYEEATSGEGM
P02768	ALBU	FVEKC(+57.02)C(+57.02)KADDKETC(+57.02)FAEEGKKLVAASQAALGL
P10645	CMGA	DELSEVLENQSSQAELKEAVEEPSSKDVME
P63313	TYB10	A(+42.01)DKPDM(+15.99)GEIASFDKAKLKKTETQEKN
Q6PUV4	CPLX2	LGGEEEKDPDAQKKEEERQEA
P09936	UCHL1	DGRMPFPVNHGASSEDTLLKDAAKVC(+57.02)REFTEREQGEV
O00168	PLM	ESPKEHDPFTYDYQSLQIGGLVIAG
P10909	CLUS	DQTVSDNELQEMSNQGSKYVNKEIQNAVNGVKQI
P80723	BASP1	SDGAPASDSKPGSSEAAPSSKETPAATEAPSSTPKAQGPAASAEEPKPV
P01019	ANGT	DRVYIHPFHLVIHNESTC(+57.02)EQLAKANA
O15240	VGF	PPGRPEAQPPPLSSEHKEPVAGDAVPGPKDGSAPE
Q9H2X9-2	S12A5	TRLRLNVPEETAGDSEEKPEEEVQLIHDQ
P05408-2	7B2	SVNPYLQGQRLDNVVAKKSVPH
P81605	DCD	KAVGGLGKLGKDAVEDLESVGK
Q92932	PTPR2	SEHPESSLSSEEETAGVENVKSQTYSKDLLGQQPHSEPGAAAFGE
P10909	CLUS	SRKNPKFM(+15.99)ETVAEKALQEYRKKHREE
P07196	NFL	GEGEEGEETKEAEEEEKKVEGAGEEQAAKKKD
P04156	PRIO	KRPKPGGWNTGGSRYPGQGSPGGNRYPPQ
P62328	TYB4	TQEKNPLPSKETIEQEKQAG
Q9C010-2	IPKB	SVKEDAKEKDEKTTQDQLEKPQNEE
Q14515	SPRL1	SKEESHEQSAEQGKSSSQELGLKDQEDSD
Q9UPR5	NAC2	GGRPKGRLVAPLLATVTILDDDH
Q8WXD2	SCG3	EYGSLKDSTKDDNSNPGGKTDEPKG
P02671-2	FIBA	GKSSSYSKQFTSSTSYNRGDSTFESKSYK
P05060	SCG1	DPADASEAHESSSRGEAGAPGEEDIQGPTKADTEKWAEGGGHSRERADEPQWSLYPSDSQVSEEV
O94985-2	CSTN1	MAAQPQFVHPEHRSFVDLSGHNLANPHPFAVVPSTAT
O15240	VGF	ERAPLPPPAPSQFQARM(+15.99)PDSGP
P10645	CMGA	EDSKEAEKSGEATDGARPQAL
P05060	SCG1	PGEEDIQGPTKADTEKWAEGGGHSRERA
P02787	TRFE	TRKPVDEYKDC(+57.02)HLAQVPSHTVVAR
Q9HCJ6	VAT1L	A(+42.01)KEGVEKAEETEQM(+15.99)IEKEAGKEPAEGGGGDGSH
Q92520	FAM3C	KDTNKYEGWPEVVEMEGC(+57.02)IPQKQD
Q16270	IBP7	SQGQASASAKITVVDALHEIPVKKGEGAEL
Q9UHG2	PCS1N	AADHDVGSELPPEGVLGALLRVKRLETPAPQVPARRLLPP
P01009	A1AT	PQGDAAQKTDTSHHDQDHPTFNKITPN
P62328	TYB4	IEKFDKSKLKKTETQEKNPLPSKETIEQEKQ
P18065	IBP2	PEC(+57.02)HLFYNEQQEARGVHTQRMQ
P61769	B2MG	IQRTPKIQVYSRHPAENGKSNFLN
P02790	HEMO	TSAHGNVAEGETKPDPDVTER
P05060	SCG1	SQGGSLPSEEKGHPQEESEESN
P05060	SCG1	GGSLPSEEKGHPQEESEESN
P81172	HEPC	DTHFPIC(+57.02)IFC(+57.02)C(+57.02)GC(+57.02)C(+57.02)HRSKC(+57.02)GMC(+57.02)C(+57.02)KT
P41222	PTGDS	C(+57.02)KAQGFTEDTIVFLPQTDKC(+57.02)MTEQ
P81605	DCD	PEAASAPGSGNPC(+57.02)HEASAAQKENAGEDPGLA
P80723	BASP1	AAGGEAPKAAEAAAAPAESAAPAAGEEPSKEEGEPK
P02671-2	FIBA	SQLQKVPPEWKALTDMPQMRMELERPGGNEIT
P06727	APOA4	STFKEKESQDKTLSLPELEQQQEQQQEQQQEQVQ
Q9UBP4	DKK3	RQELEDLERSLTEEMALREPAAAAAALLGGEEI
P14209-3	CD99	PNHPSSSGSFSDADLADGVSGGEGKGGSDGGGSHRKEGEEADAPGVIPGIVGAVVV
P02649	APOE	KVEQAVETEPEPELRQQTEWQSGQ
P62987	RL40	DGRTLSDYNIQKESTLHLVLR
P01210	PENK	LETGDNRERSHHQDGSDNEEEVSKRYGG
P10645	CMGA	EEEGSANRRPEDQELESLSAIEAELEKVAH
P62328	TYB4	S(+42.01)DKPDMAEIEKFDKSKLKKTETQEK
P05408-2	7B2	NPYLQGQRLDNVVAKKSVPH
Q92859-2	NEO1	DQASGSGGKGSRLPDLGSDYKPPMSGSNSPHGSPT
P04085	PDGFA	DLQRLLEIDSVGSEDSLDTSLRAHGVHATKHVPEKRPLP
P02647	APOA1	ATEHLSTLSEKAKPALEDLRQGL
P01210	PENK	AEEDDSLANSSDLLKELLETGDNRE
P01042	KNG1	HGLGHGHEQQHGLGHGHKF
P05060	SCG1	DVKDKETTENENTKFEVRL
P02647	APOA1	SFKVSFLSALEEYTKKLNTQ
O15240	VGF	GGEERVGEEDEEAAEAEAEAEEAERA
O15240	VGF	SQEETPGHRRKEAEGTEEGGEEEDDEEM(+15.99)DPQ
P17302	CXA1	FKGVKDRVKGKSDPYHATSGALSPAKDC(+57.02)GSQ
O00533	NCHL1	AVNEVGRSQPSQPSDHHETPPAAPDRNPQ
P05090	APOD	IDVKKMTVTDQVNC(+57.02)PKLS
Q8WXD2	SCG3	YEEDPNKPTSWTENQAGKIPEKVTP
P10451-4	OSTP	EFHSHEFHSHEDMLVVDPKSKEEDKHLKF
O95206	PCDH8	KAPFGSPAADAPPPAVAAAEVPGSEGGSATGESAC(+57.02)H
Q14515	SPRL1	SELDQHPMDRVLTHSELAPLRASLVPMEHC(+57.02)ITRF
Q14CZ8	HECAM	KDKDSPETEENPAPEPRSATEPGPPGYSVSPAVPGRSP
P12036	NFH	KEPSKPKAEKAEKSSSTDQKDSKPPEKATEDKAAKG
Q6UX71	PXDC2	LKDNGASTDDSAAEKKGGTLHAG
Q14118	DAG1	SVPDIHGVEAPAREGAMSAQLGYPVVGWHIANKKPPLPKRV
P10451-4	OSTP	KQADSGSSEEKQLYNKYPDAVATWLNPDPSQKQN
P80723	BASP1	EEGTPKESEPQAAAEPAEAKEGKEKPDQ
P02671-2	FIBA	SSYSKQFTSSTSYNRGDSTFESKSYK
Q9UHG2	PCS1N	AALRPRPPVYDDGPAGPDAEEAGDETPDVDPELL
Q14515	SPRL1	LMEPTDDGNTTPRNHGVDDDGDDDGDDGGTDGPRHSASDDY
P68871	HBB	VHLTPEEKSAVTALWGKVNVDEVGGE
P10909	CLUS	GDRIDSLLENDRQQTHMLDVMQDHF
Q9H2A7	CXL16	SLAAGPEAGENQKQPEKNAGPTARTSATVPVLC(+57.02)
P05060	SCG1	SEAHESSSRGEAGAPGEEDIQGPTKADTEKWAEGGGHSRE
P01008	ANT3	HGSPVDIC(+57.02)TAKPRDIPMNPMC(+57.02)IYRSPE
P05060	SCG1	EKDRADQTVLTEDEKKELENLAAMDLELQKIAE
P09486	SPRC	GQLDQHPIDGYLSHTELAPLRAPLIPMEHC(+57.02)TT
Q06481	APLP2	GSGVGEQDGGLIGAEEKVINSKNKVDENMVIDE
P13521	SCG2	GQGSSEDDLQEEEQIEQAIKEHLNQGS
P41271-2	NBL1	TPEPEDPPGAPHTEEEGAED
P10451-4	OSTP	AYKAIPVAQDLNAPSDWDSRGKDSYETSQLDDQSAETHSHKQS
P62987	RL40	LEDGRTLSDYNIQKESTLHLVLR
P10645	CMGA	SANRRPEDQELESLSAIEAELEKVAHQLQA
P05060	SCG1	DVKDKETTENENTKFEVR
Q8WXD2	SCG3	SSPLDNKLNVEDVDSTKNRKLIDDYDSTKSGLDHKFQ
P05060	SCG1	DPADASEAHESSSRGEAGAPGEEDIQGPTKADTEK
O00533	NCHL1	EVGRSQPSQPSDHHETPPAAPDRNPQN
P10451-4	OSTP	KANDESNEHSDVIDSQELSKVSREFHSHEFHSHE
P80723	BASP1	SKPGSSEAAPSSKETPAATEAPSSTPK
P10645	CMGA	HSGFEDELSEVLENQSSQAELKEAVEEPSSKDVM(+15.99)EK
P10451-4	OSTP	YKAIPVAQDLNAPSDWDSRGKDSYETSQLDDQSAETHS
Q08629	TICN1	TEDDEDEDDDKEDEVGY
Q9UHF0	TKNK	SVQPDSPTDVNQENVPSFGILKYPPRAE
P04156	PRIO	GWGQPHGGGWGQPHGGGWGQGGGTHS
Q9BWQ8	LFG2	TQGKLSVANKAPGTEGQQQVH
P10645	CMGA	KGESRSEALAVDGAGKPGAEEAQDPEGKGEQEHSQQKEEEEEM(+15.99)AVVPQGLFRGG
P80723	BASP1	EGAATEEEGTPKESEPQAAAEPAEAKEGKEKPD
Q02818	NUCB1	HKAPAAHPEGQLKFHPDTDDVPVPAPAGDQKE
P05060	SCG1	SSQGGSLPSEEKGHPQEESEESNVSMASLGEKRDHHSTHY
Q8WXD2	SCG3	IDDYDSTKSGLDHKFQDDPDGLHQLDGTPLTAEDIVH
P01210	PENK	LPSDEEGESYSKEVPEME
P01009	A1AT	DAAQKTDTSHHDQDHPTFNKITPNL
P10645	CMGA	PEGKGEQEHSQQKEEEEEMAVVPQGLFRGG
P40189	IL6RB	VRMAAYTDEGGKDGPEFTFTTPKFAQGEIEAIVVPVC(+57.02)
P41222	PTGDS	TPRAELKEKFTAFC(+57.02)KAQGFTEDTIVFLPQTDKC(+57.02)MTEQ
P05060	SCG1	RDPADASEAHESSSRGEAGAPGEEDIQGPTKADTEKWAEGGGHSRE
O15240	VGF	PQTIDSLIELSTKLHLPADDVVS
Q8WXD2	SCG3	GGSQDKSLHNRELSAERPLN
P05060	SCG1	LRDPADASEAHESSSRGEAGAPGEEDIQGPTKADT
P05060	SCG1	LDRNYLNYGEEGAPGKWQQQGDLQDTKENREEARFQD
P04004	VTNC	DQESC(+57.02)KGRC(+57.02)TEGFNVDKKC(+57.02)Q
A6NKF7	TM88B	S(+42.01)EQGRETEEEEGGGGASDTAPMLPRGPPDHQ
Q12805-2	FBLN3	PSHRIQC(+57.02)AAGYEQSEHNVC(+57.02)QDIDEC(+57.02)TAGTHN
P13521	SCG2	VPGQGSSEDDLQEEEQIEQAIKEHLNQGSS
Q6UXK5	LRRN1	WEGDSEKDKDGSADTKPTQVDTSRS
P10909	CLUS	ENDRQQTHMLDVMQDHFSRASSI
P18509	PACA	AAAGLRFPGIRPEEEAYGEDGNPLPDFDGSEPPGAGSPASAPRAAAAW
Q9H2X9-2	S12A5	TAGDSEEKPEEEVQLIHDQ
Q9Y328	NSG2	TYDHSC(+57.02)PEGFVYKHKRC(+57.02)IPAS
P04156	PRIO	KKRPKPGGWNTGGSRYPGQGS
P10909	CLUS	FTREPQDTYHYLPFSLPHRRPHF
Q92743	HTRA1	SAPLAAGC(+57.02)PDRC(+57.02)EPARC(+57.02)PPQPEHC(+57.02)EGGRARDAC(+57.02)GC(+57.02)C(+57.02)EVC(+57.02)GAPEGAAC(+57.02)GLQEGPC(+57.02)GEGLQC(+57.02)
Q9BQT9	CSTN3	FLHRGHQPPPEMAGHSLASSHRNS
P01034	CYTC	RTTC(+57.02)TKTQPNLDNC(+57.02)PFHDQPH
P05060	SCG1	LRDPADASEAHESSSRGEAGAPGEEDIQGPT
Q8N126	CADM3	THEAKGSDDAPDADTAIINAEGGQSGGDDKKEY
O15240	VGF	AEGTEEGGEEEDDEEMDPQTIDSLIELSTKLHLPADD
P05060	SCG1	YGEEGAPGKWQQQGDLQDTKENREE
P01024	CO3	SSKITHRIHWESASLLR
P23582	ANFC	TPPAEELAEPQAAGGGQKKGDKAPGGGGANLKGDRS
P02671-2	FIBA	TKESSSHHPGIAEFPSRGK
P19021-6	AMD	GFDRLSTEGSDQEKEDDGSESEEEYSAPLPALAPSSS
P05060	SCG1	SSQGGSLPSEEKGHPQEESEE
P00739	HPTR	DKKQWINKAVGDKLPEC(+57.02)EAVC(+57.02)GKPKNPANPVQR
P05090	APOD	IDVKKM(+15.99)TVTDQVNC(+57.02)PKLS
P0DOX7	IGK	LSKADYEKHKVYAC(+57.02)EVTHQGLSSPVTKSFNRGEC(+57.02)
P10645	CMGA	LFRGGKSGELEQEEERLSKEWEDS
P05060	SCG1	ASEEEPEYGEEIKGYPGVQAPEDLEWERYRGRGSEEYRAPRPQSEESWDEED
P10909	CLUS	GDRIDSLLENDRQQTHMLDVMQDHFSRASSI
P10909	CLUS	ASHTSDSDVPSGVTEVVVKLFD
P42857	NSG1	SVSPWM(+15.99)SVLSEEKLSEQETEAAEKSA
A6NKF7	TM88B	S(+42.01)EQGRETEEEEGGGGASDTAPMLPRGPPDHQA
P05408	7B2	LTGDNIPKDFSEDQGYPDPPNPC(+57.02)PVGKTADDGC(+57.02)LENTPDTAEFSREFQLHQH
P05067-8	A4	TNIKTEEISEVKMDAEFRHDSGYEVHHQ
Q5D862	FILA2	SGFGQHGSGSSQSTGFGQYGSGSGQSSGFGQHVSGSGQSSGFGQHES
P01019	ANGT	DRVYIHPFHLVIHNESTC(+57.02)EQLAKA
P00738	HPT	KAVGDKLPEC(+57.02)EAVC(+57.02)GKPKNPANPVQ
P02818	OSTCN	KPSGAESSKGAAFVSKQEGSEVVKRPR
P09486	SPRC	AENPC(+57.02)QNHHC(+57.02)KHGKVC(+57.02)ELDENNTPMC(+57.02)VC(+57.02)QDPTSC(+57.02)PAPIG
P02671-2	FIBA	SSSYSKQFTSSTSYNRGDSTFESKSYKMADEAGSEADHEGTHSTKRGHAKSRPV
P07998	RNAS1	GSRYPNC(+57.02)AYRTSPKERHIIVAC(+57.02)EGSPYVPVHFDASVEDST
P01034	CYTC	KTQPNLDNC(+57.02)PFHDQPHLKRKA
P05060	SCG1	LRDPADASEAHESSSRGEAGAPGEEDIQGPTKADTEKWAEGGGHSRERA
Q9ULP0-3	NDRG4	SRTASLTSASSVDGSRPQAC(+57.02)THSESSEGLGQVNHTMEVSC(+57.02)
P05408-2	7B2	LDNVVAKKSVPHFSDEDKDPE
Q5FWE3	PRRT3	RGFPRPLENSEIPMIPGAHPKGSVGSEPQAFDVFPENPRADS
Q8WXD2	SCG3	ISKEANNYEEDPNKPTSWTENQAGKIPEKVTPMAA
O43508-2	TNF12	VVSLGSRASLSAQEPAQEELVAEEDQDPSELNPQTEESQDPAPFLNRLVRP
P35527	K1C9	GGESGGSYGGGEEASGSGGGYGGGSGKS
P05060	SCG1	SDSQVSEEVKTRHSEKSQREDEEEEEGENYQKG
O15240	VGF	SQEETPGHRRKEAEGTEEGGEEEDDEEM(+15.99)DPQTIDSLIEL
P10451-4	OSTP	AQDLNAPSDWDSRGKDSYETSQLDDQSAETHSHKQSRL
O15240	VGF	SQEETPGHRRKEAEGTEEGGEEEDDEEMDPQTIDSLIE
O60939	SCN2B	VRRKKEQKLSTDDLKTEEEGKTDGEGNPDDGA
P01024	CO3	SEETKENEGFTVTAEGKGQGTLSVVTMYHAKAKDQLTC(+57.02)N
Q9BQT9	CSTN3	LHRGHQPPPEMAGHSLASSHRN
Q14515	SPRL1	TTPRNHGVDDDGDDDGDDGGTDGPRHSASDDYFIPSQA
P01009	A1AT	EDPQGDAAQKTDTSHHDQDHPTFNKITPN
Q9UPR5	NAC2	GRPKGRLVAPLLATVTILDDDH
P10909	CLUS	SRKNPKFMETVAEKALQEYRKKHREE
P10451-4	OSTP	VAQDLNAPSDWDSRGKDSYETSQLDDQSAETHSH
P02768	ALBU	C(+57.02)C(+57.02)KADDKETC(+57.02)FAEEGKKLVAASQAALGL
P05060	SCG1	AHESSSRGEAGAPGEEDIQGPTKA
P09486	SPRC	DQHPIDGYLSHTELAPLRAPLIPM(+15.99)EHC(+57.02)TT
Q9ULF5	S39AA	PGRGHQDLDPDNEGELRHT
P02647	APOA1	ATEHLSTLSEKAKPALEDLRQG
O15240	VGF	DRPASPPAPSGSQQGPEEE
Q99969	RARR2	RAGEDPHSFYFPGQFAFSKALPRS
Q13228-4	SBP1	PNFLVDFGKEPLGPALAHELRYPGGDC(+57.02)
P07197	NFM	AEEKEEEPEAEEEEVAAKKSPV
Q12791-2	KCMA1	SLDASSSSSSSSSSSSSSSSSSSSSSVHEPKMDA
P02768	ALBU	C(+57.02)DKSLHTLFGDKLC(+57.02)TVATLR
P02812	PRB2	GKPQGPPQQEGNNPQGPPPPAGGNPQQPQAPPAGQPQGPPRPPQGGRPSRPPQ
P01009	A1AT	EDPQGDAAQKTDTSHHDQDHPTF
P10451-4	OSTP	YKAIPVAQDLNAPSDWDSRGKDSYETSQLDDQSAETHSHKQ
P01042-3	KNG1	SC(+57.02)EYKGRPPKAGAEPASEREVS
P02749	APOH	GRTC(+57.02)PKPDDLPFSTVVPLKTFYEPGEEITYSC(+57.02)KPG
O60741	HCN1	VDGGGGGGGGGGGGEEPAGGFEDAEGPRRQ
P05060	SCG1	SLELDKMAHGYGEESEEERGLEPGKGR
P02749	APOH	KEHSSLAFWKTDASDVKPC(+57.02)
Q9H2A7	CXL16	AGPEAGENQKQPEKNAGPTARTSATVP
P0DOY2	IGLC2	YAASSYLSLTPEQWKSHRSYSC(+57.02)QVTHEGSTVEKTVAPTEC(+57.02)S
Q14515	SPRL1	DQHPMDRVLTHSELAPLRASLVPMEHC(+57.02)IT
P04156	PRIO	KKRPKPGGWNTGGSRYPGQG
P20916	MAG	VEGETVSILC(+57.02)STQSNPDPILTIFKEKQ
O14668	TMG1	IEREC(+57.02)KEEFC(+57.02)TFEEAREAFENNEKTKEFWSTYTKA
P05060	SCG1	NYLNYGEEGAPGKWQQQGDLQDTKENREEA
P01210	PENK	LPSDEEGESYSKEVPEM(+15.99)E
P78536-2	ADA17	PRPPDDPGFGPHQRLEKLDSLLSDYDILSLSNIQQHSVR
P02671-2	FIBA	SYKMADEAGSEADHEGTHSTKRGHAKSRP
P04264	K2C1	DNNRSLDLDSIIAEVKAQYEDIAQKSKAEAE
P05060	SCG1	EDEEEEEGENYQKGERGEDSSEEKHLEEPGETQNAFLNERKQASAIKKEELVA
Q8WXD2	SCG3	NYEEDPNKPTSWTENQAGKIPEKVTP
O15240	VGF	SQTHSLPAPESPEPAAPPRPQTPEN
Q9UHG2	PCS1N	DHDVGSELPPEGVLGALLRVKRLETPAPQVPARRLLPP
P0DOY3	IGLC3	TPEQWKSHKSYSC(+57.02)QVTHEGSTVEKTVAPTEC(+57.02)S
Q16653-11	MOG	GKDQDGDQAPEYRGRTELLKDAIGEGKVTLRI
P62328	TYB4	DKSKLKKTETQEKNPLPSKETIEQEKQAGES
Q9BWQ8	LFG2	TQGKLSVANKAPGTEGQQQVHGEK
P13521	SCG2	SSEDDLQEEEQIEQAIKEHLNQGSSQETD
Q8WXD2	SCG3	DKSLHNRELSAERPLNEQIAEAEEDKI
Q00688	FKBP3	EDKPKETKSEETLDEGPPK
P10451-4	OSTP	KDSYETSQLDDQSAETHSHKQSRLY
P00738	HPT	VDSGNDVTDIADDGC(+57.02)PKPPEIAHGYVEH
P04156	PRIO	KKRPKPGGWNTGGSRYPGQGSPGGN
P02671-2	FIBA	PSSAGSWNSGSSGPGSTGNRNPGSSGTGGTATWKPGSSGP
P01034	CYTC	GKPPRLVGGPMDASVEEEGVRRALDFAVGEYN
P01034	CYTC	GRTTC(+57.02)TKTQPNLDNC(+57.02)PFHDQPH
P10645	CMGA	GLFRGGKSGELEQEEERLSKEWEDS
P05060	SCG1	EDEEEEEGENYQKGERGEDSSEEKHLEEPGETQNAFLNERKQASA
P0DOY2	IGLC2	VTHEGSTVEKTVAPTEC(+57.02)S
P05019-3	IGF1	HTDMPKTQKEVHLKNASRGSAGNKN
P02671-2	FIBA	SYKMADEAGSEADHEGTHSTKRG
Q8N126	CADM3	HEAKGSDDAPDADTAIINAEGGQSGGDD
P02671-2	FIBA	EYHTEKLVTSKGDKELR
Q2TBF2	WSCD2	LHSGFVGQPAVSGNQANPAAAGGPAEGAELSFLGDMHLGRGF
P23142	FBLN1	DVLLEAC(+57.02)C(+57.02)ADGHRMATHQKDC(+57.02)SLPYATESKEC(+57.02)RMVQEQC(+57.02)C(+57.02)H
P35318	ADML	LVSSKPQAHGAPAPPSGSAPHFL
P10451-4	OSTP	KRKANDESNEHSDVIDSQELSKVSREFHSHEFHSHED
P10645	CMGA	EVLENQSSQAELKEAVEEPSSKDVM(+15.99)E
P61769	B2MG	IQRTPKIQVYSRHPAENGK
P02774	VTDB	SPPLYC(+57.02)DSEIDAELKNIL
Q8TCZ2-5	C99L2	GGGGFSDKDLEDIVGGGEYKPDKGKGDGRYGSN
O76070	SYUG	KEDLRPSAPQQEGEASKEKEEVAEEAQSGGD
Q14CZ8	HECAM	KDKDSPETEENPAPEPRSATEPGPPGYSVSPAVPGRSPGLP
P0C0L5	CO4B	NVNFQKAINEKLGQYASPTAK
Q9UHG2	PCS1N	ADHDVGSELPPEGVLGALLRVKRLETPAPQVPARRLLPP
P01024	CO3	DGEQRISLPESLKRIPI
P01042-3	KNG1	SSRIGEIKEETTSHLRSC(+57.02)EYKGRPPKAGAEPASEREVS
Q13822-3	ENPP2	ISGSC(+57.02)KGRC(+57.02)FELQEAGPPDC(+57.02)RC(+57.02)DNLC(+57.02)KSYTSC(+57.02)C(+57.02)HDFDELC(+57.02)L
Q14515	SPRL1	KHIQETEWQSQEGKTGLEAISNHKETEEKTVSEA
P00450	CERU	KEKHYYIGIIETTWDYASDHGEKKLISVDTEH
P10909	CLUS	SHTSDSDVPSGVTEVVVKLFDSDPITVTVPVE
P02675	FIBB	KREEAPSLRPAPPPISGGGYR
Q9UKB5	AJAP1	HRPRDQAAALVPKAGLAKPPAAAKSSPSLASSSSSSSSAVAGGAPEQQA
P02671-2	FIBA	TFPGFFSPM(+15.99)LGEFVSETESRGSESGIFTNTKESSSHHPGIAEFPSRGK
P05067-8	A4	DAEFRHDSGYEVHHQKL
P07197	NFM	VEKPEKAKSPVPKSPVEEKGKSPVPK
P05060	SCG1	HPQGAWKELDRNYLNYGEEGAPGKWQQQGDLQDTKENREEA
P10909	CLUS	SHTSDSDVPSGVTEVVVK
P01008	ANT3	HGSPVDIC(+57.02)TAKPRDIPMNPMC(+57.02)IYRSPEKKATEDEGSEQKIPEATN
P05305	EDN1	SETMRNSVKSSFHDPKLKGKPSRERY
P10645	CMGA	THPPASLPSQKYPGPQAEGDSEGLSQGLVDREKGLSAEPGWQ
P18509	PACA	RFPGIRPEEEAYGEDGNPLPDFDGSEPPGAGSPASAPRAA
P0C0L5	CO4B	NVNFQKAINEKLGQYASPTAKRC(+57.02)C(+57.02)QD
P05060	SCG1	NYPSLELDKMAHGYGEESEEERGLEPGKGRHHRG
Q14515	SPRL1	EQREKVHENENIGTTEPGEHQE
P02671-2	FIBA	SQLQKVPPEWKALTDMPQMRMELERPGGNEITRGGSTSYGTGSETESPRN
P10451-4	OSTP	DSRGKDSYETSQLDDQSAETHSHKQSRLY
P51693	APLP1	DELAPAGTGVSREAVSGLLIMGAGG
P81605	DCD	HEASAAQKENAGEDPGLARQAPKPRKQ
Q9H1Z8	AUGN	VPTKTKVAVDENKAKEFLGSLKRQ
Q6PUV4	CPLX2	LGGEEEKDPDAQKKEEERQEALRQQEEE
P04264	K2C1	TSHTTISGGGSRGGGGGGYGSGGSSY
Q8WXD2	SCG3	GGSQDKSLHNRELSAERPLNEQIAEAEED
P05060	SCG1	LRDPADASEAHESSSRGEAGAPGEEDIQGPTKADTEKWAEGGGH
P09104	ENOG	S(+42.01)IEKIWAREILDSRGNPTVEVDLYTAKG
Q06481	APLP2	GSGVGEQDGGLIGAEEKVINSKNKVDENMVIDET
P05060	SCG1	DVKDKETTENENTKFEV
P02671-2	FIBA	SQLQKVPPEWKALTDMPQM(+15.99)RMELERPGGNEITR
Q92859-2	NEO1	SGSGGKGSRLPDLGSDYKPPM(+15.99)SGSNSPHGSPTSP
P05060	SCG1	SQVSEEVKTRHSEKSQREDEEEEEGENYQKG
P34741	SDC2	LSDSERKMDPAEEDTNVYTEKHSDS
Q6PUV4	CPLX2	GGEEEKDPDAQKKEEERQEALRQQEEE
P05060	SCG1	DPADASEAHESSSRGEAGAPGEEDIQGPTKADTEKWAEGGGHSRERADEPQW
P81605	DCD	AAQKENAGEDPGLARQAPKPRKQ
P63313	TYB10	KTETQEKNTLPTKETIEQEK
P01833	PIGR	FAEEKAVADTRDQADGSRASVDSGSSEEQGGSSRALVST
P02768	ALBU	EC(+57.02)FLQHKDDNPNLPRLVRPEVDVMC(+57.02)TAFHDN
P62328	TYB4	S(+42.01)DKPDMAEIEKFDKSKLKK
P10451-4	OSTP	LNAPSDWDSRGKDSYETSQLDDQSAETHSHKQSRLY
P62328	TYB4	LKKTETQEKNPLPSKETIEQEKQAGES
P02766	TTHY	TGTGESKC(+57.02)PLMVKVLDAVRG
P02679-2	FIBG	NPDESSKPNMIDAATLK
P06727	APOA4	KEKESQDKTLSLPELEQQQEQQQEQQQEQVQ
P61769	B2MG	AC(+57.02)RVNHVTLSQPKIVKWDRDM
P05060	SCG1	SSQGGSLPSEEKGHPQEESEESNVSM(+15.99)
P02749	APOH	GRTC(+57.02)PKPDDLPFSTVVPLKTFYEPGEEITY
P23582	ANFC	AEELAEPQAAGGGQKKGDKAPGGGGANLKGDRS
Q12860	CNTN1	PDTGRYVHKDETMSPSTAFQVKVKA
P05408	7B2	ELTGDNIPKDFSEDQGYPDPPNPC(+57.02)PVGKTADDGC(+57.02)LENTPDTAEFSREFQLHQH
P51693	APLP1	GSC(+57.02)AHPHHQVVPFRC(+57.02)LPGE
Q9UBP4	DKK3	TWELEPDGALDRC(+57.02)PC(+57.02)ASGLLC(+57.02)QPHSH
P29120	NEC1	SSSSVGGRRDELEEGAPSQAMLRLLQSAFSKNSPPKQSPK
P10451-4	OSTP	SDWDSRGKDSYETSQLDDQSAETHSHKQSRLY
P05408-2	7B2	VAKKSVPHFSDEDKDPE
P05067-8	A4	LTNIKTEEISEVKMDAEFRHDSGYEVHHQ
O15240	VGF	FQARVPERAPLPPPAPSQFQARMPDSGP
P05067-8	A4	IKTEEISEVKMDAEFRHDSGY
P01008	ANT3	HGSPVDIC(+57.02)TAKPRDIPMNPMC(+57.02)IYRSPEKK
Q9C010-2	IPKB	SVKEDAKEKDEKTTQDQLEKPQ
Q8WXD2	SCG3	PDGLHQLDGTPLTAEDIVHKIAA
P27824-2	CALX	DGHDDDVIDIEDDLDDVIEEVEDSKPDT
P02768	ALBU	DEMPADLPSLAADFVESKDVC(+57.02)KN
Q6PUV4	CPLX2	GEEEKDPDAQKKEEERQEALRQQEEE
P05060	SCG1	PSLELDKMAHGYGEESEEERGLEPGKGRHHRGRGGEPRAY
O15240	VGF	EEEEAEQERRGGEERVGEEDEEAAEAEAEAEEAERA
P10645	CMGA	LEGQEEEEDNRDSSMKLS
Q9UHG2	PCS1N	ADHDVGSELPPEGVLGALLRV
P51693	APLP1	HSSEIQRDELAPAGTGVSREAVSGLLIMGAGGGS
P23582	ANFC	AAGGGQKKGDKAPGGGGANLKGDRS
O43493-3	TGON2	ADGQTPKDGSSKSGAEDQTPKDVPNKSGAEKQTPK
O15240	VGF	GRPEAQPPPLSSEHKEPVAGDAVPGPKDGSAPEVR
P12259	FA5	SWDYSEFVQRETDIEDSDDIPEDTTYKKV
O94769	ECM2	NNNKIRNILPEEIC(+57.02)NAEEDDDSNLEHLHL
O15240	VGF	SQEETPGHRRKEAEGTEEGGEEEDDEEMD
P05060	SCG1	GEEGAPGKWQQQGDLQDTKENRE
P05060	SCG1	SRPDRSSQGGSLPSEEKGHPQEESEESNVSMASLGE
P04085	PDGFA	DLQRLLEIDSVGSEDSLDTSLRAHGVHATKHVPEKRPLPI
P05060	SCG1	EDEEEEEGENYQKGERGEDSSEEKHLEEPGETQNAFLNERKQASAIKKEE
P05060	SCG1	EKDRADQTVLTEDEKKELENLAAMDLELQKIAEKFSQ
P05060	SCG1	PTKADTEKWAEGGGHSRE
P02671-2	FIBA	SQLQKVPPEWKALTDMPQM(+15.99)RMELERPGGN
Q8N126	CADM3	SSLREKDTATLNC(+57.02)QSSGSKPAA
P02671-2	FIBA	GKSSSYSKQFTSSTSYNRGDSTFESK
Q13501	SQSTM	TPVSPESSSTEEKSSSQPS
O14668	TMG1	FEEIRQGNIEREC(+57.02)KEEFC(+57.02)TFEEAREAFENNEKTKEF
P01833	PIGR	AIQDPRLFAEEKAVADTRDQADGSRASVDSGSSEEQGGSSRA
P05060	SCG1	GAWKELDRNYLNYGEEGAPGKWQQQGDLQDTKENREE
Q92876	KLK6	EEQNKLVHGGPC(+57.02)DKTSHPYQ
P10451-4	OSTP	AIPVAQDLNAPSDWDSRGKDSYETSQLDDQSAETHSH
P14209-3	CD99	SSSGSFSDADLADGVSGGEGKGGSDGGGSHRKEGEEA
Q16568	CART	IYEKKYGQVPMC(+57.02)DAGEQC(+57.02)AVRKGA
P10451-4	OSTP	SRGKDSYETSQLDDQSAETHSHKQSRLY
Q92876	KLK6	EEQNKLVHGGPC(+57.02)DKTSHPYQAALYTSGHLLC(+57.02)GG
O94985-2	CSTN1	FVDLSGHNLANPHPFAVVPSTA
P05060	SCG1	YDSEEPVSTHQEAENEKDRADQTVLTEDEKKELE
P0C0L5	CO4B	NVNFQKAINEKLGQYASPTAKRC(+57.02)C(+57.02)
P05067-8	A4	GLTNIKTEEISEVKMDAEFRHDSGY
P02766	TTHY	GPRRYTIAALLSPYSYSTTAVVTNPKE
Q14515	SPRL1	HENENIGTTEPGEHQE
P01008	ANT3	HGSPVDIC(+57.02)TAKPRDIPM(+15.99)N
P05090	APOD	NNIDVKKMTVTDQVNC(+57.02)PKLS
Q6MZW2	FSTL4	DPGTSRGPDVGVGESQAEEPRS
P41222	PTGDS	AELKEKFTAFC(+57.02)KAQGFTEDTIVFLPQTDKC(+57.02)MTEQ
A0M8Q6	IGLC7	SYSC(+57.02)RVTHEGSTVEKTVAPAEC(+57.02)S
Q02818	NUCB1	KQQQQQQQGHKAPAAHPEGQLKFHPDTDDVPVPAPAGDQKE
Q8N145-2	LGI3	KRPPKTPPC(+57.02)PPSC(+57.02)SC(+57.02)TRDTAFC(+57.02)VDSKAVPR
O15240	VGF	GGEERVGEEDEEAAEAEAEAEEAERARQN
P05408-2	7B2	QGQRLDNVVAKKSVPHFSDEDKDPE
P20366	TKN1	DADSSIEKQVALLKALYGHGQISHKRHKTDS
O15240	VGF	GGEERVGEEDEEAAEAEAEAEEAERARQNALLFAEEEDGEAG
Q9H2X9-2	S12A5	SAPSC(+57.02)PSSSPSPGEEPEGEGETDPEKVHLTW
P10451-4	OSTP	SDWDSRGKDSYETSQLDDQSAETHSHKQSRL
P05060	SCG1	GPTKADTEKWAEGGGHSRE
P02671-2	FIBA	SSSYSKQFTSSTSYNRGDSTFESKSYKMADEAGSEADHEGTHSTK
P13521	SCG2	VGPPKNDDTPNRQYWDEDLLMKVLEYLNQEKAE
Q9BWQ8	LFG2	TQGKLSVANKAPGTEGQQQVHGEKKEAPA
Q9Y328	NSG2	YDHSC(+57.02)PEGFVYKHKRC(+57.02)IPA
Q9UHG2	PCS1N	DHDVGSELPPEGVLGALLRVKRLETPAPQVPARR
P68871	HBB	VHLTPEEKSAVTALWGKVNVDEVG
P01833	PIGR	EEKAVADTRDQADGSRASVDSGSSEEQGGSSRA
P10909	CLUS	PVEVSRKNPKFMETVAEKALQEYRKKHREE
P10909	CLUS	GDRIDSLLENDRQQTHMLDVMQDHFSRASS
P40189	IL6RB	YTDEGGKDGPEFTFTTPKFAQGEIEA
P05408-2	7B2	IEGGAHEGLQHLGPFGNIPNIVAELTGDNIPKDFSE
P23471-2	PTPRZ	NSPKQSPINIDEDLTQVNVNLKKL
P05060	SCG1	HGYGEESEEERGLEPGKGRH
P10451-4	OSTP	FHSHEDMLVVDPKSKEEDKH
P51693	APLP1	FHSSEIQRDELAPAGTGVSREAVSG
Q5VW32	BROX	DLTKRPKDDSTKPKPEEEVKPVKEPDIKPQ
Q92563	TICN2	KPPC(+57.02)LAELERIQIQEAAKKKPG
P01210	PENK	AEEDDSLANSSDLLKELLETGDNRERSHHQD
P29966	MARCS	AAGGDPQEAKPQEAAVAPEKPPASDETKAAEEPS
Q9BQT9	CSTN3	FLHRGHQPPPEM(+15.99)AGHSLASSHRNS
P05408-2	7B2	VVAKKSVPHFSDEDKDPE
Q13740	CD166	HYQDAGNYVC(+57.02)ETALQEVEGLKKRE
O00115	DNS2A	LTC(+57.02)YGDSGQPVDWFVVYKLPALRG
P10645	CMGA	EDSKEAEKSGEATDGARPQALPEPM(+15.99)QESKAEGNNQAPGEEEEEEEEATNTHPPASLPSQKYPGPQ
P10451-4	OSTP	VAQDLNAPSDWDSRGKDSYETSQLDDQSAETHSHKQ
Q12860	CNTN1	PDTGRYVHKDETM(+15.99)SPSTAFQVKVKA
P05060	SCG1	YDSEEPVSTHQEAENEKDRADQTVLTEDEKKELENL
P09486	SPRC	FETC(+57.02)DLDNDKYIALDEWAGC(+57.02)FGIKQKDIDKD
P10451-4	OSTP	NAPSDWDSRGKDSYETSQLDDQSAETHSHKQSRLY
P0DOY2	IGLC2	QVTHEGSTVEKTVAPTEC(+57.02)S
P05060	SCG1	DHHSTHYRASEEEPEYGEEIKGYPGVQAPEDLEWERYRGRGSEEYRAPRPQS
P07197	NFM	LKVQHKFVEEIIEETKVEDEK
P10645	CMGA	GESRSEALAVDGAGKPGAEEAQDPEGKGEQEHSQQ
P22626	ROA2	NM(+15.99)GGPYGGGNYGPGGSGGSGGYGGR
P05060	SCG1	RADQTVLTEDEKKELENLAAMDLELQKIAEKFSQ
P10909	CLUS	SRKNPKFMETVAEKALQEYR
P10645	CMGA	VLENQSSQAELKEAVEEPSSKDVME
P43121	MUC18	SSGDKRAPGDQGEKYIDLRH
Q92563	TICN2	EGDAKGLKEGETPGNFMEDEQWLSSISQ
P05060	SCG1	YGEEGAPGKWQQQGDLQDTKENREEARFQDKQ
P05060	SCG1	SAEFPDFYDSEEPVSTHQEAENEKDRADQTVLTEDEKKELENLAAMDLELQKIAEKFSQRG
P28799	GRN	DVEC(+57.02)GEGHFC(+57.02)HDNQTC(+57.02)C(+57.02)RD
Q13822-3	ENPP2	GPPDC(+57.02)RC(+57.02)DNLC(+57.02)KSYTSC(+57.02)C(+57.02)HDFDELC(+57.02)LKT
P10451-4	OSTP	KAIPVAQDLNAPSDWDSRGKDSYETSQLDDQSAETHSH
P05060	SCG1	DRADQTVLTEDEKKELENLAAMDLELQKIAEKFSQ
P0DOY2	IGLC2	HRSYSC(+57.02)QVTHEGSTVEKTVAPTEC(+57.02)S
Q9UPU3	SORC3	TGGPGRPAAPASRPPALSPLSPR
Q9Y328	NSG2	DHSC(+57.02)PEGFVYKHKRC(+57.02)IPAS
Q9BY67-3	CADM1	VHKEDDGVPVIC(+57.02)QVEHPAVTGNLQ
P09104	ENOG	VIKDKYGKDATNVGDEGGFAPNILENSEALELVKEAID
O15240	VGF	APPGRPEAQPPPLSSEHKEPVAGDAVPGPKD
P10645	CMGA	KGESRSEALAVDGAGKPGAEEAQDPEGKGEQEHSQQKEEEEE
Q14766	LTBP1	SRIDGPTGQKTKEAQPGQSQVSYQGLPVQKT
P10645	CMGA	KGESRSEALAVDGAGKPGAEEAQDPEGKGEQEHSQ
P05060	SCG1	HESSSRGEAGAPGEEDIQGPTKA
P02768	ALBU	C(+57.02)C(+57.02)AKQEPERNEC(+57.02)FLQHKDDN
P02749	APOH	GRTC(+57.02)PKPDDLPFSTVVPLKTFYEPGEEITYSC(+57.02)KPGY
P21579	SYT1	DDDAETGLTDGEEKEEPKE
Q8WXD2	SCG3	GSQDKSLHNRELSAERPLNEQIAEAEEDKI
P10092	CALCB	LVQDYVQMKASELKQEQETQGSSSAAQ
P10451-4	OSTP	DESNEHSDVIDSQELSKVSREFHSHEFHSHEDMLVVDPKSKEEDKH
O15240	VGF	ETHKFGEGVSSPKTHLGEALAPLSKAYQGVAAPFPKA
P02671-2	FIBA	SQLQKVPPEWKALTDMPQMRMELERPGGNEITRGGSTSYGTG
Q14515	SPRL1	SSKHSQGLRDQGNQEQDPNISNGEEEEEKEPGEVGTHNDNQE
P98172	EFNB1	VNQEEKSGPGASGGSSGDPDGFFNSKVALFAAVGAG
Q9H2X9-2	S12A5	TKDKSVAEKNKGPSPVSSEGIKD
P06727	APOA4	KEKESQDKTLSLPELEQQQEQQQEQQQEQ
P05060	SCG1	DPADASEAHESSSRGEAGAPGEEDIQGPTKADTEKWAEGGGHSRERAD
P18509	PACA	AAAGLRFPGIRPEEEAYGEDGNPLPDFDGSEPPGAGSPASAPR
P07196	NFL	GEETKEAEEEEKKVEGAGEEQAAKKKD
P09486	SPRC	FETC(+57.02)DLDNDKYIALDEWAGC(+57.02)FGIKQKDIDKDLVI
P10451-4	OSTP	NGAYKAIPVAQDLNAPSDWDSRGKDSYETSQLDDQSAETHSHKQSRLY
P10909	CLUS	EVSRKNPKFMETVAEKALQEYRKKHREE
P05067-8	A4	DAEFRHDSGYEVHHQKLVFFAEDVGSNKGAIIGLMVGG
Q14515	SPRL1	DQGNQEQDPNISNGEEEEEKEPGEVGTHN
P01034	CYTC	MDASVEEEGVRRALDFAVGEYNKASNDMYHSRA
Q92765	SFRP3	DMKLRHLGLSKSDSSNSDSTQSQKSGRNSNPRQA
P04156	PRIO	GGWNTGGSRYPGQGSPGGNRYPPQ
P04156	PRIO	KRPKPGGWNTGGSRYPGQGSPGGNRYPPQGGG
P04156	PRIO	KKRPKPGGWNTGGSRYPGQ
P14621	ACYP2	FSNEKTISKLEYSNFSIRY
Q96HY6	DDRGK	TRSRGRAASAGQEPLHNEELAGAGRVAQPGPLEPEEPRAGGRP
P05060	SCG1	EEDIQGPTKADTEKWAEGGGHSRE
P00738	HPT	VDSGNDVTDIADDGC(+57.02)PKPPEIAHGYVEHSVRYQC(+57.02)
P35527	K1C9	GFGGESGGSYGGGEEASGSGGGYGGGSGKSSHS
O15240	VGF	PQTIDSLIELSTKLHLPADD
P10451-3	OSTP	VKQADSGSSEEKQNAVSSEETNDFKQETLPSKSN
P01024	CO3	SEETKENEGFTVTAEGK
P0DOX5	IGG1	SC(+57.02)SVMHEALHNHYTQKSLSLSPG
P41222	PTGDS	APEAQVSVQPNFQQDKFLGRWF
P01034	CYTC	LGRTTC(+57.02)TKTQPNLDNC(+57.02)PFHDQPHLKRKA
P10451-4	OSTP	EFHSHEFHSHEDM(+15.99)LVVDPKSKEEDKHL
P18509	PACA	SPAAAGLRFPGIRPEEEAYGEDGNPLPDFDGSEPPGAGSPASAPRA
P13521	SCG2	RTNEIVEEQYTPQSLATLESVFQELGKLTGPNNQ
P07225	PROS	DIRAHSC(+57.02)PSVWKKTKNS
P00738	HPT	VDSGNDVTDIADDGC(+57.02)PKPPEIAHGYVEHSVRYQC(+57.02)KN
P24593	IBP5	EHEEPTTSEMAEETYSPK
P18509	PACA	SPAAAGLRFPGIRPEEEAYGEDGNPLPDFDGSEPPGAGSPASAPRAAAA
P02647	APOA1	KATEHLSTLSEKAKPALEDLRQG
P01303	NPY	YPSKPDNPGEDAPAEDM(+15.99)A
P61278	SMS	LSEPNQTENDALEPEDLSQAAEQDEMRLELQRSAN
P05060	SCG1	HPQGAWKELDRNYLNYGEEGAPGKWQQQGDLQDTKENREEARFQD
P02647	APOA1	KATEHLSTLSEKAKPALEDLRQGL
P10451-4	OSTP	KANDESNEHSDVIDSQELSKVSREFHSHEFH
P35527	K1C9	SGFGGESGGSYGGGEEASGSGGGYGGGSGKSSHS
P05060	SCG1	SETHAAGHSQEKTHSREKSSQESGEETGSQENHPQESKGQPR
Q92743	HTRA1	SAPLAAGC(+57.02)PDRC(+57.02)EPARC(+57.02)PPQPEHC(+57.02)EGG
P10451-4	OSTP	KQADSGSSEEKQLYNKYPDAVA
P05060	SCG1	HESSSRGEAGAPGEEDIQGPTKADTEKWAEGGGHSRE
Q9BQT9	CSTN3	RGHQPPPEMAGHSLASSHRNS
Q9Y328	NSG2	HSC(+57.02)PEGFVYKHKRC(+57.02)IPAS
O15240	VGF	SQTHSLPAPESPEPAAPPRPQTPENGPEASDPSEELE
P05067-8	A4	SLDDLQPWHSFGADSVPANTENEVEPVDARPAADRGLTTRPGSG
Q9BY67-3	CADM1	KVHKEDDGVPVIC(+57.02)QVEHPAVTGNLQ
O75077	ADA23	SSC(+57.02)PLDSKGKVC(+57.02)SGHGVC(+57.02)SNEATC(+57.02)IC(+57.02)DFTWAGTDC(+57.02)SIRDP
Q14515	SPRL1	SNAEMEEENASNVNKHIQETEWQSQEGKTG
P10451-4	OSTP	VKQADSGSSEEKQLYNKYPDAV
P02766	TTHY	TGTGESKC(+57.02)PLMVKVLDAVRGSPAINVAVH
P61769	B2MG	TEKDEYAC(+57.02)RVNHVTLSQPKIVKWDRDM
Q9H2A7	CXL16	HSLAAGPEAGENQKQPEKNAGPTARTSATVPVLC(+57.02)
P02649	APOE	KVEQAVETEPEPELRQQTEWQS
Q8WXD2	SCG3	PLDNKLNVEDVDSTKNRKLIDDYDSTKSGLDHKFQ
P04233	HG2A	NADPLKVYPPLKGSFPENLRH
Q8WXD2	SCG3	ISKEANNYEEDPNKPTSWTENQAGKIPEKVTPMA
Q96JF0	SIAT2	AHPAGSFHAGPGDLQKWAQSQDGFEHKEF
P05060	SCG1	LRDPADASEAHESSSRGEAGAPGEED
P01034	CYTC	ASVEEEGVRRALDFAVGEYNKASNDMYHSR
Q9H1Z8	AUGN	EAPVPTKTKVAVDENKAKE
P09486	SPRC	ERDEDNNLLTEKQKLRVKK
P41222	PTGDS	TQTPRAELKEKFTAFC(+57.02)KAQGFTEDTIVFLPQTDKC(+57.02)M(+15.99)TEQ
P42857	NSG1	SVSPWMSVLSEEKLSEQETEAAEKSA
P55287	CAD11	ERRGHLRPSFHGHHEKGKEGQVLQRS
P05060	SCG1	EDEEEEEGENYQKGERGEDSSEEKHLEEPGETQNAFLNERKQA
P00738	HPT	KAVGDKLPEC(+57.02)EAVC(+57.02)GKPKNPAN
P02818	OSTCN	SGAESSKGAAFVSKQEGSEVVKRPRR
P05060	SCG1	GEEGAPGKWQQQGDLQDTKENREE
P09486	SPRC	YERDEDNNLLTEKQKLRVKKIHENE
P04264	K2C1	VSTSHTTISGGGSRGGGGGGYGSGGSSYGSGGGSY
P10645	CMGA	FRGGKSGELEQEEERLSKEWEDS
P29120	NEC1	LSDDDRVIWAEQQYEKERS
P10645	CMGA	TAEKRLEGQEEEEDNRDSSMKLSFRA
Q14515	SPRL1	EESHEQSAEQGKSSSQELGLKDQEDSDGHL
Q92859-2	NEO1	DQASGSGGKGSRLPDLGSDYKPPM(+15.99)SGSNSPHGSPTSPLDSN
P05067-8	A4	DDLQPWHSFGADSVPANTENEVEPVDARPAADRGLTTRPGSG
P05060	SCG1	NYGEEGAPGKWQQQGDLQDTKENREEARFQDKQYSSHHTAE
P13521	SCG2	VGPPKNDDTPNRQYWDEDLLMKVLEYLNQEKAEKGREHI
P02768	ALBU	AADKAAC(+57.02)LLPKLDELRDEGKASSAKQRLKC(+57.02)A
P05408-2	7B2	LTGDNIPKDFSEDQGYPDPPNPC(+57.02)PVGKTDDGC(+57.02)LENTPDTAEFSRE
P04264	K2C1	RNKYEDEINKRTNAENEFVTIK
P10451-4	OSTP	DESNEHSDVIDSQELSKVSREFHSHEFHSHE
P07858	CATB	IRDQGSC(+57.02)GSC(+57.02)WAFGAVEAISDRIC(+57.02)IHTN
P08670	VIME	SSLNLRETNLDSLPLVDTHSKRTL
P18065	IBP2	TGKLIQGAPTIRGDPEC(+57.02)HLFYNEQQEARGVHTQRMQ
P04156	PRIO	GGWNTGGSRYPGQGSPGGNRYPP
P13521	SCG2	PGQGSSEDDLQEEEQIEQAIKEHLNQGSSQETDKLAPV
P10451-4	OSTP	AIPVAQDLNAPSDWDSRGKDSYETSQLDDQSAETHSHKQ
O60741	HCN1	KVDGGGGGGGGGGGGEEPAGGFEDAEGPRRQ
O60291-2	MGRN1	GRPQSKAPDSTLRSPSSPIHEEDEEKLSEDVD
P05408-2	7B2	YLQGQRLDNVVAKKSVPH
P04004	VTNC	DQESC(+57.02)KGRC(+57.02)TEGFNVDKKC(+57.02)QC(+57.02)DELC(+57.02)SYYQSC(+57.02)C(+57.02)
P05060	SCG1	RADQTVLTEDEKKELENLAAMDLELQKIAEKFSQRG
O15240	VGF	ERVGEEDEEAAEAEAEAEEAERARQNALLFAEEEDGEAGA
Q6UWN8	ISK6	HC(+57.02)GSDGQTYGNKC(+57.02)AFC(+57.02)KA
Q8TCZ2-5	C99L2	VKGENLEAVVC(+57.02)EEPQVKYSTLHTQSAEPPPPPEPARI
Q9UI40	NCKX2	SISAFSETDTQSTGEASVVSGPRVAQGYHQRT
P02647	APOA1	KVSFLSALEEYTKKLNT
P02768	ALBU	PNLPRLVRPEVDVMC(+57.02)TAFHD
P41222	PTGDS	AELKEKFTAFC(+57.02)KAQGFTEDTIVFLPQTDKC(+57.02)M(+15.99)TEQ
Q92859-2	NEO1	DQASGSGGKGSRLPDLGSDYKPPM(+15.99)SGSNSPHGSPTSP
P61278	SMS	AAAAGKQELAKYFLAELLSEPNQTENDALEPEDLSQAAEQDEM(+15.99)RLELQ
P05060	SCG1	RGEAGAPGEEDIQGPTKADTEKWAEGGGHSRE
P02679-2	FIBG	RLTIGEGQQHHLGGAKQAGDV
P05067-8	A4	LDDLQPWHSFGADSVPANTENEVEPVDARPAA
Q16653-11	MOG	FSDEGGFTC(+57.02)FFRDHSYQEEAAM(+15.99)EL
P81605	DCD	PEAASAPGSGNPC(+57.02)HEASAAQKENAGEDPGLARQAPKPRKQ
P09936	UCHL1	SETEKMSPEDRAKC(+57.02)FEKNEAIQAAHDAVAQEGQC(+57.02)RVDD
P01189	COLI	EDVSAGEDC(+57.02)GPLPEGGPEPRSDGAKPGP
Q13519	PNOC	VRSLFQEQEEPEPGMEEAGEM(+15.99)EQKQLQ
P62328	TYB4	IEKFDKSKLKKTETQEKNPLPSKETIEQEKQAG
Q76M96-2	CCD80	EHGHRDPNVVPGPPKPAKEKPPK
P09486	SPRC	ENPC(+57.02)QNHHC(+57.02)KHGKVC(+57.02)ELDENNTPMC(+57.02)VC(+57.02)QDPTSC(+57.02)PAPIG
P08123	CO1A2	KHGNRGETGPSGPVGPAGAVGPRGPSGPQG
P02818	OSTCN	PSGAESSKGAAFVSKQEGSEVVKRPR
P02671-2	FIBA	HRHPDEAAFFDTASTGK
P01008	ANT3	HGSPVDIC(+57.02)TAKPRDIPMNPMC(+57.02)IYRSPEK
P04156	PRIO	GGWNTGGSRYPGQGSPGGN
P33908	MA1A1	KVAQDQLRDKAPFRGLPPVDFVPPIGVESREPADAAIRE
P02763	A1AG1	DWKKDKC(+57.02)EPLEKQHEKERKQEEGES
P04233	HG2A	DPLKVYPPLKGSFPENLRH
P0DOY2	IGLC2	SNNKYAASSYLSLTPEQWKSHRSYSC(+57.02)QVTHEGSTVEKTVAPTEC(+57.02)S
P21579	SYT1	DDDAETGLTDGEEKEEPK
P02647	APOA1	DEPPQSPWDRVKDLATVYVDVLKDS
P0DOX5	IGG1	GNVFSC(+57.02)SVMHEALHNHYTQKSLSLSPG
P10451-4	OSTP	DESNEHSDVIDSQELSKVSREFHSHEFHSHEDM
P04264	K2C1	DNNRSLDLDSIIAEVKAQYEDIAQKSKAE
P07998	RNAS1	YRTSPKERHIIVAC(+57.02)EGSPYVPVHFDASVEDST
Q15517	CDSN	SSSSSSQSSGKIILQPC(+57.02)GSKSSSSGHPC(+57.02)
Q8NBK3	SUMF1	SQEAGTGAGAGSLAGSC(+57.02)GC(+57.02)GTPQRPGAHGSSAAAHRYS
P40189	IL6RB	YTDEGGKDGPEFTFTTPKFAQGEIEAIVVPVC(+57.02)
P14209-3	CD99	NHPSSSGSFSDADLADGVSGGEGKGGSDGGGSHRKEGEEADAPGVIPGIVGAVVV
P01210	PENK	SDEEGESYSKEVPEMEKRYGG
P09486	SPRC	ENPC(+57.02)QNHHC(+57.02)KHGKVC(+57.02)ELDENNTPMC(+57.02)VC(+57.02)QDPTSC(+57.02)PAPI
Q8TCZ2-5	C99L2	YVKGENLEAVVC(+57.02)EEPQVKYSTLHTQSAEPPPPPEPARI
P07197	NFM	EEKKEAAEEKEEEPEAEEEEVAAKKSPVK
P10451-4	OSTP	DLNAPSDWDSRGKDSYETSQLDDQSAETHSHKQSRLY
P35527	K1C9	SLGGGFGGGSRGFGGASGGGY
O95390	GDF11	LDLHDFQGDALQPEDFLEEDEYHATTETV
Q8WXD2	SCG3	YGSLKDSTKDDNSNPGGKTDEPK
P05060	SCG1	DVKDKETTENENTKFEVRLLRDPADASEAHESSS
P07998	RNAS1	HIIVAC(+57.02)EGSPYVPVHFDASVEDST
P10909	CLUS	HEAQQAM(+15.99)DIHFHSPAFQHPPTE
P10451-4	OSTP	DESNEHSDVIDSQELSKVSRE
P62987	RL40	GKQLEDGRTLSDYNIQKESTLHLVLR
Q969P0	IGSF8	LHSLGPEDEGVYHC(+57.02)APSAWVQHA
P14209-3	CD99	PNPNHPSSSGSFSDADLADGVSGGEGKGGSD
P02768	ALBU	C(+57.02)AAADPHEC(+57.02)YAKVFDEFKPLVEEPQNLIKQN
Q14515	SPRL1	EPTDDGNTTPRNHGVDDDGDDDGDDGGTDGPRHS
P05408-2	7B2	PYLQGQRLDNVVAKKSVPH
P09486	SPRC	RDEDNNLLTEKQKLRVKK
P41222	PTGDS	LKEKFTAFC(+57.02)KAQGFTEDTIVFLPQTDKC(+57.02)MTEQ
P05067-8	A4	DAEFRHDSGYEVHHQ
P10645	CMGA	RRPEDQELESLSAIEAELEKVAH
Q8IUK5	PLDX1	GAGHDEGPGSGWAAKGTVRGWNRRA
P05060	SCG1	SEAHESSSRGEAGAPGEEDIQGPTKADTEKWAEGGGHS
P62328	TYB4	S(+42.01)DKPDMAEIEKFDKSKLKKTETQEKNPLPSKETIEQEKQAG
P0DOY2	IGLC2	LSLTPEQWKSHRSYSC(+57.02)QVTHEGSTVEKTVAPTEC(+57.02)S
P05060	SCG1	LGEGHHRVQENQMDKARRHPQGAWKELDRNYLNYGEEGAPGKWQQQGDLQDTKENREEA
Q14515	SPRL1	MEPTDDGNTTPRNHGVDDDGDDDGDDGGTDGPRHS
P13521	SCG2	SGQLGIQEEDLRKESKDQLSDDVSK
P35527	K1C9	GGGSGSRGGSGGSHGGGSGFGGESGGSY
P00747	PLMN	EPLDDYVNTQGASLFSVTKKQL
Q14515	SPRL1	GEEEEEKEPGEVGTHNDNQERKTELPR
P05060	SCG1	SAEFPDFYDSEEPVSTHQEAENEKDRADQTVLTEDEKKE
P05060	SCG1	VDNRNHNEGMVTRC(+57.02)IIEVLSNALSK
P02768	ALBU	AFVEKC(+57.02)C(+57.02)KADDKETC(+57.02)FAEEGKKLVAASQAALGL
P02766	TTHY	TSESGELHGLTTEEEFVEGIYKVEIDTK
Q96GW7	PGCB	DVLEGDSSEDRAFRVRIAGDAPLQGVLGGALTIPC(+57.02)HV
P05019-3	IGF1	HTDMPKTQKEVHLKNASRGSAGNKNYRM
Q8N3J6-2	CADM2	TNEAKGAEDAPDADTAIINAEGSQVNAEEKKE
P0DOX7	IGK	SLSSTLTLSKADYEKHKVYAC(+57.02)EVTHQGLSSPVTKSFNRGEC(+57.02)
P00738	HPT	KLPEC(+57.02)EAVC(+57.02)GKPKNPANPVQR
O14791	APOL1	EEAGARVQQNVPSGTDTGDPQSKPLG
[truncated: 31,660 more rows]
