# Supplementary material for: Peptidomic analysis of CSF reveals new biomarker candidates for amyotrophic lateral sclerosis
Source: EMBO Mol Med. 2025 Jul 18;17(8):1926–49. doi: 10.1038/s44321-025-00272-w (PMC12340150; doi:10.1038/s44321-025-00272-w)
Supplement: Supplementary file 5 — Dataset EV2 [file 44321_2025_272_MOESM5_ESM.xlsx]

## Sheet: Table EV2
Dataset EV2. Quantitative comparison of peptide abundances in ALS and control patients in the discovery cohort.
Significant	minus Log(p value)	Log2 fold change (ALS vs. Con)	Peptide Sequence	Protein Accession Number	Uniprot Entry Name
+	3.56648	-2.20281	VRNQC(+57.02)TDHGADMISIHNEEENA	O60449-3	LY75
+	7.05405	2.88366	SEETKENEGFTVTAEGKGQ	P01024	CO3
+	4.02465	2.24577	SEETKENEGFTVTAEGK	P01024	CO3
+	7.94713	2.82115	SSKITHRIHWE	P01024	CO3
+	8.35666	3.55106	SEETKENEGFTVTAEG	P01024	CO3
+	7.91971	3.06375	SEETKENEGFTVTAEGKG	P01024	CO3
+	6.10917	2.12484	KDAPDHQELNLDVSLQLPSR	P01024	CO3
+	6.15804	2.62126	LDVSLQLPSR	P01024	CO3
+	3.62099	2.04533	SSKITHRIHWESAS	P01024	CO3
+	7.73291	2.79963	SSKITHRIHWESA	P01024	CO3
+	6.39055	4.43709	SEETKENEGFTVTAEGKGQGTLSVVTMYHAKAKDQLTC(+57.02)N	P01024	CO3
+	3.5555	2.05285	SEETKENEGFTVT	P01024	CO3
+	3.80549	2.36824	SKITHRIHWESAS	P01024	CO3
+	3.759	1.99753	IHWESASLLR	P01024	CO3
+	6.31801	3.34099	SSKITHRIHWESASLL	P01024	CO3
+	4.17603	3.92475	SSKITHRIHWESASLLR	P01024	CO3
+	4.50493	2.45609	HWESASLLR	P01024	CO3
+	4.99638	3.99859	RIHWESASLL	P01024	CO3
+	3.05075	3.14472	RPPGFSPFR	P01042-3	KNG1
+	4.49795	-1.53806	DGTSTLRENSKPEESHLL	P01210	PENK
+	4.09239	1.45245	TPDVSSALDKLKEF	P02654	APOC1
+	4.01056	1.52688	TPDVSSALDKLKEFGN	P02654	APOC1
+	5.14762	2.82368	SETFQKVKEKLKIDS	P02654	APOC1
+	3.84018	-1.87329	GWGQPHGGGWGQGGGTHSQWNKPSKP	P04156	PRIO
+	3.63692	-1.82346	GAPGKWQQQGDLQDTKENREEA	P05060	SCG1
+	3.87912	-3.01712	MPVDNRNHNEGMVTRC(+57.02)IIEVLSN	P05060	SCG1
+	4.60757	-2.1246	EPRAYFMSDTREE	P05060	SCG1
+	5.10524	3.21927	A(+42.01)PKKDVKKPVAAAAAAPAPAPAPAPAPAPAKPKEE	P05976	MYL1
+	13.0202	6.18785	SFPSYYTSHVQEEQIEVEETIEAAKAEEA	P07196	NFL
+	9.10306	3.95453	EQIEVEETIEAAKAEEA	P07196	NFL
+	3.75933	2.7496	TSHVQEEQIEVEETIEAAKAEEA	P07196	NFL
+	10.9016	4.40012	EEKKEAAEEKEEEPEAEEEEVAAKKSPVK	P07197	NFM
+	4.19334	1.94731	VEKPEKAKSPVPKSPVEEKGKSPVPK	P07197	NFM
+	8.06371	4.34107	EEKKEAAEEKEEEPEAEEEEVAAKKSPV	P07197	NFM
+	7.74356	3.17384	EEIIEETKVEDEK	P07197	NFM
+	10.857	3.47547	VQHKFVEEIIEETKVEDEK	P07197	NFM
+	3.88728	2.99644	DDPDAPLQPVTPLQLFEGRRNRR	P0C0L5	CO4B
+	6.9532	4.10469	DDPDAPLQPVTPLQLFEGRRNRRR	P0C0L5	CO4B
+	3.27875	3.44084	LSSTLTLSKADYEKHKVYAC(+57.02)EVTHQGLSSPVTKSFNRGEC(+57.02)	P0DOX7	IGK
+	4.0066	2.75819	KEPSKPKAEKAEKSSSTDQKDSKPPEKATEDKAAKG	P12036	NFH
+	3.79765	-2.23188	IKEKETVIIPNEKSLQLQK	P20774	MIME
+	3.41921	2.01449	GGGSGSRGGSGGSHGGGSGFGGESGGSYGGGEEASGSGGGYGGGSGKSSHS	P35527	K1C9
+	3.81744	2.3376	GGGFGGGSRGFGGAS	P35527	K1C9
+	3.44739	2.74689	SLGGGFGGGSRGFGGAS	P35527	K1C9
+	3.31999	-2.19493	ADANLEAGNVKETRASRAKR	P35555	FBN1
+	3.84154	1.7643	EAKKPAALKPKVPKKEESVKKDSVA	P46821	MAP1B
+	4.11575	2.36569	KEPKKEIKKLPKDAKKSSTPLS	P46821	MAP1B
+	4.32143	1.14177	YDPEAASAPGSGNPC(+57.02)HEASAAQKENAGEDPGLA	P81605	DCD
+	4.96384	1.70509	AGEDPGLARQAPKPRKQ	P81605	DCD
+	4.38606	1.75494	NAGEDPGLARQAPKPRKQ	P81605	DCD
+	3.57756	1.92434	DPEAASAPGSGNPC(+57.02)HEASAAQKENAGEDPGLARQAPKPRKQ	P81605	DCD
+	5.31675	2.02854	PC(+57.02)HEASAAQKENAGEDPGLARQAPKPRKQ	P81605	DCD
+	3.92306	1.86568	YDPEAASAPGSGNPC(+57.02)HEASAAQKENAGEDPGLARQAPKPR	P81605	DCD
+	3.7391	-2.2383	RFSDEGGFTC(+57.02)FFRDHSYQEEAAMEL	Q16653-11	MOG
+	4.26577	-3.13331	A(+42.01)ASSSEISEMKGVEESPKVPGEGPGHSEA	Q7Z6L0-2	PRRT2
+	4.19492	-1.83667	IKDDVILNEPSAD	Q9Y287	ITM2B
	0.0663806	0.08187	GLTQPPSVSK	A0A075B6I4	LVX54
	1.32371	1.48802	DIVMTQSPLSLPVTPGEPASISC(+57.02)RSSQSLLHSN	A0A075B6P5	KV228
	0.118505	0.161088	DIVMTQSPLSLPVTPG	A0A075B6P5	KV228
	0.0623821	0.0648328	EIVMTQSPATLSVSPGERATLSC(+57.02)RA	A0A087WSY6	KVD15
	0.269412	0.268206	EIVMTQSPATLSVSPGERATLSC(+57.02)RASQ	A0A087WSY6	KVD15
	0.559791	0.726595	EIVM(+15.99)TQSPATLSVSPGERATLSC(+57.02)RA	A0A087WSY6	KVD15
	0.769436	0.92318	EIVM(+15.99)TQSPATLSVSPGERATLSC(+57.02)RASQ	A0A087WSY6	KVD15
	0.9407	0.686304	EIVLTQSPDFQSVTPKEKVTITC(+57.02)RASQ	A0A0A0MT36	KVD21
	1.13669	0.766757	EIVLTQSPDFQSVTPKEKVTITC(+57.02)RA	A0A0A0MT36	KVD21
	0.157425	0.265819	EVQLVQSGAEVKKPGESLKIS	A0A0C4DH38	HV551
	0.298667	-0.111466	KPPPPPPPP	A0JLT2	MED19
	1.18986	-1.27479	KPPPPPPP	A0JLT2	MED19
	0.0141992	-0.0229952	RVTHEGSTVEKTVAPAEC(+57.02)S	A0M8Q6	IGLC7
	0.351346	0.45438	SC(+57.02)RVTHEGSTVEKTVAPAEC(+57.02)S	A0M8Q6	IGLC7
	0.416898	-0.350312	EELNPYTK	A6BM72	MEG11
	0.541824	-1.02044	GPHPRQPAFQG	A6NKF1	SAC31
	1.37342	-0.924965	S(+42.01)EQGRETEEEEGGGGASDTAPMLPRGPPDHQ	A6NKF7	TM88B
	0.478386	-0.19872	GPLPALLAH	A6NL88	SHSA7
	0.266972	-0.242509	EGGRTGGAGGRGGEGPGGSTAYVVC(+57.02)G	A6NL88	SHSA7
	0.275071	-0.353418	TLRPAPRGSAQESAVRPR	A7MBM2	DISP2
	0.613954	-0.374572	SSSSHNTLRPAPRGSAQESAVRPR	A7MBM2	DISP2
	0.342635	-0.528794	LPWIIC(+57.02)KG	B1AKI9	ISM1
	0.330922	-0.195572	LNTGKPPARKDDPLHDPTKDKTN	B4DS77	SHSA9
	0.602373	-0.222482	TGKPPARKDDPLHDPTKDKTNL	B4DS77	SHSA9
	0.567762	0.697753	NTGKPPARKDDPLHDPTKDKTNL	B4DS77	SHSA9
	0.398981	-0.175625	LNTGKPPARKDDPLHDPTKDKTNL	B4DS77	SHSA9
	0.371416	-0.351438	LNTGKPPARKDDPLHDPTKDKT	B4DS77	SHSA9
	0.276734	-0.37392	TGKPPARKDDPLHDPTKDKTN	B4DS77	SHSA9
	1.76191	-0.747822	DTAAPRDPGRERSHTAVYA	B8ZZ34	SHSA8
	1.12247	-0.905428	DTAAPRDPGRERSHTAVYAVC(+57.02)G	B8ZZ34	SHSA8
	1.06858	-1.24292	DTAAPRDPGRERSHTAVYAVC(+57.02)GVAAL	B8ZZ34	SHSA8
	0.5078	-0.214804	YSDPDRRPSRQTPRETPEAAEGRRPG	C9JVW0	INAM1
	0.694815	-0.451967	SDPDRRPSRQTPRETPEAAEGRRPG	C9JVW0	INAM1
	0.0701724	-0.143244	SDPDRRPSRQTPRETPE	C9JVW0	INAM1
	0.339801	-0.260217	YSDPDRRPSRQTPRETPEAAEGRRP	C9JVW0	INAM1
	0.904866	-0.850342	DPDRRPSRQTPRETPEAAEGRRP	C9JVW0	INAM1
	0.117623	-0.142237	SDPDRRPSRQTPRETPEAAEGRRP	C9JVW0	INAM1
	0.375351	-0.322405	DRRPSRQTPRETPEAAEGRRPG	C9JVW0	INAM1
	0.363487	-0.399918	DPDRRPSRQTPRETPEAAEGRRPG	C9JVW0	INAM1
	0.353931	-0.520973	DRRPSRQTPRETPEAAEGRRP	C9JVW0	INAM1
	0.242225	-0.480242	DPDRRPSRQTPRETPEA	C9JVW0	INAM1
	0.164715	-0.331931	SDPDRRPSRQTPRETPEA	C9JVW0	INAM1
	0.0551863	-0.0820779	RRPSRQTPRETPEAAEGRRPG	C9JVW0	INAM1
	0.243287	-0.374119	PDRRPSRQTPRETPEAAEGRRP	C9JVW0	INAM1
	0.12185	0.246411	DPDRRPSRQTPRETPE	C9JVW0	INAM1
	0.106929	-0.177912	TPRETPEAAEGRRPG	C9JVW0	INAM1
	0.371602	-0.499993	PDRRPSRQTPRETPEAAEGRRPG	C9JVW0	INAM1
	0.0879819	0.105688	SEVQEQAIRMQGHRQLHQEEDEEEEKEE	I3L3R5	CCER2
	0.350964	0.267852	LTC(+57.02)YGDSGQPVDWFVVYKLPALR	O00115	DNS2A
	0.831832	-0.887018	RGLQYKYLDESSGGWRDGRALIN	O00115	DNS2A
	1.92005	-0.260214	ESPKEHDPFTYDYQSLQIGGL	O00168	PLM
	1.16276	-0.169967	ESPKEHDPFTYDYQSLQIGG	O00168	PLM
	0.431019	-0.449328	SPKEHDPFT	O00168	PLM
	0.308534	-0.188456	ESPKEHDPFTYDYQSLQIGGLV	O00168	PLM
	0.950741	-0.523984	ESPKEHDPFTYDYQSLQIGGLVIAG	O00168	PLM
	0.546171	-0.438715	ESPKEHDPFTYDYQSLQIGGLVI	O00168	PLM
	0.0400192	-0.0589998	ESPKEHDPFTYDYQSLQIGGLVIA	O00168	PLM
	0.646063	-0.634605	NQQQRTGEPDEEEGTFRSS	O00168	PLM
	0.194508	-0.0672415	ESPKEHDPFTYDYQS	O00168	PLM
	0.0920228	-0.0404631	ESPKEHDPFTYD	O00168	PLM
	1.44449	-0.606662	AKAESPKEHDPFTYDYQSLQIGGLVIAG	O00168	PLM
	0.405952	-0.392765	ESPKEHDPFTYDYQSLQIGGLVIAGIL	O00168	PLM
	0.211177	-0.220622	EHDPFTYDYQS	O00168	PLM
	0.609495	-0.202006	ESPKEHDPFT	O00168	PLM
	0.188599	-0.202154	SPKEHDPFTYDYQSLQIGGLVIAG	O00168	PLM
	0.00654938	-0.00985241	KEHDPFTYDYQSLQIGGLVIAG	O00168	PLM
	0.733738	-0.509542	KEHDPFTYDYQS	O00168	PLM
	0.191927	-0.302801	AKAESPKEHDPFTYDYQSLQIGG	O00168	PLM
	0.483865	-0.366174	ESPKEHDPF	O00168	PLM
	0.864427	-0.966217	SPKEHDPFTYDYQSLQIGG	O00168	PLM
	0.306659	-0.532673	ESPKEHDPFTYDYQSLQIG	O00168	PLM
	0.101391	-0.195923	AKAESPKEHDPFTYDYQS	O00168	PLM
	0.290398	-0.463058	FNQQQRTGEPDEEEGTFRSS	O00168	PLM
	0.352469	0.393846	SPKEHDPFTYDYQSLQIGGL	O00168	PLM
	0.631016	-0.485675	NQQQRTGEPDEEEGTFRSSI	O00168	PLM
	0.961104	-0.625407	EGGPTGRDSEHMQEAAGIRKSS	O00230	CORT
	1.58493	-0.840137	KEGEEPTVYSDEEEPKDESA	O00264-2	PGRC1
	0.639714	-0.357362	KEGEEPTVYSDEEEPKDESARKND	O00264-2	PGRC1
	0.438312	-0.267212	KIVRGDQPAASGDSDDDEPPPLPRL	O00264-2	PGRC1
	0.809832	-0.458451	SGDSDDDEPPPLPRL	O00264-2	PGRC1
	0.399878	-0.462553	LLKEGEEPTVYSDEEEPKDESARKND	O00264-2	PGRC1
	0.420087	-0.430116	EGEEPTVYSDEEEPKDESARKND	O00264-2	PGRC1
	1.20115	-0.61307	EPPPLPR	O00264-2	PGRC1
	0.531371	-0.626441	ASGDSDDDEPPPLPRL	O00264-2	PGRC1
	0.865163	-0.72414	YKIVRGDQPAASGDSDDDEPPPLPRL	O00264-2	PGRC1
	0.156214	-0.0544155	LYKIVRGDQPAASGDSDDDEPPPLPRL	O00264-2	PGRC1
	1.03171	-0.229598	IVRGDQPAASGDSDDDEPPPLPRL	O00264-2	PGRC1
	0.0288363	0.0322698	GDSDDDEPPPLPRL	O00264-2	PGRC1
	1.84363	-0.304299	AAPGQEPPEHMAELQRNEQEQPLGQWHLS	O00391	QSOX1
	1.39479	-0.50655	AAPGQEPPEHMAELQRNEQEQPLGQWH	O00391	QSOX1
	0.695128	-0.478735	DTGAALLAESRAEKNRL	O00391	QSOX1
	0.817444	0.222081	DTGAALLAESRAEKNRLWGPLEVR	O00391	QSOX1
	0.46759	0.367522	DTGAALLAESRAEKNRLWGPLEVRRVGRSS	O00391	QSOX1
	0.22628	-0.318525	DTGAALLAESRAEKNRLWGP	O00391	QSOX1
	1.03888	-0.530605	DTGAALLAESRAEKNRLWGPLEVRR	O00391	QSOX1
	0.291346	-0.435465	AAPGQEPPEHM(+15.99)AELQRNEQEQPLGQWHLS	O00391	QSOX1
	0.417404	-0.174962	DTGAALLAESRAEKNRLWGPLEVRRVG	O00391	QSOX1
	0.0510247	-0.0662361	DTGAALLAESRAEKNR	O00391	QSOX1
	0.200414	-0.184094	SSKQLVDIPEGQLEARAGRGRGQW	O00391	QSOX1
	0.312853	-0.621286	VLPAIRGYV	O00391	QSOX1
	0.96016	-1.00821	DTGAALLAESRAEKNRLWGPLE	O00391	QSOX1
	0.133521	0.148712	VREENLPDENEEQKQSNQKQENTEVEEH	O00461	GOLI4
	1.27131	-0.473292	EAAYVC(+57.02)LC(+57.02)PGGFSGPHC(+57.02)EKGLVE	O00468-6	AGRIN
	0.0509766	-0.0539645	DVHFDPTTAFRAPDVARA	O00468-6	AGRIN
	1.36032	-1.05176	RREEEANVVLTGTVEEILNVDPV	O00468-6	AGRIN
	0.36866	-0.367067	TC(+57.02)PERALERREEEANVVLTGTVEEILNVDPV	O00468-6	AGRIN
	0.00654041	0.0122606	SVNVDYSKLKKERPDF	O00483	NDUA4
	0.675422	-0.22371	EVGRSQPSQPSDHHETPPAAPDRNP	O00533	NCHL1
	0.682157	-0.217008	VNEVGRSQPSQPSDHHETPPAAPDRNPQN	O00533	NCHL1
	0.708059	-0.60374	SQPSQPSDHHETPPAAPDRNPQN	O00533	NCHL1
	0.0131464	0.021254	AVNEVGRSQPSQPSDHHETPPAAPDRNPQNIRVQASQPKEM	O00533	NCHL1
	0.431327	-0.189871	EVGRSQPSQPSDHHETPPAAPDRNPQN	O00533	NCHL1
	0.612839	-0.506417	AVNEVGRSQPSQPSDHHETPPAAPDRNPQN	O00533	NCHL1
	0.73227	-0.500938	AVNEVGRSQPSQPSDHHETPPAAPDRNPQNIRVQASQPKE	O00533	NCHL1
	0.925888	-0.312325	EVGRSQPSQPSDHHETPPAAPDRNPQ	O00533	NCHL1
	0.0863694	-0.11954	DVIETRGREYAG	O00533	NCHL1
	0.387703	-0.36241	DVIETRGREYAGLYDDISTQGWFIG	O00533	NCHL1
	1.21758	-0.751659	AVNEVGRSQPSQPSDHHETPPAAPDRNPQ	O00533	NCHL1
	0.052158	-0.0519188	SQPSQPSDHHETPPAAPDRNPQ	O00533	NCHL1
	0.715572	-0.76466	VNEVGRSQPSQPSDHHETPPAAPDRNPQNI	O00533	NCHL1
	0.483312	0.322726	PQNIRVQASQPKEMIIKWE	O00533	NCHL1
	2.04118	-0.942917	SQPSDHHETPPAAPDRNPQ	O00533	NCHL1
	1.22291	-0.643605	EVGRSQPSQPSDHHETPPAAPDRNPQNI	O00533	NCHL1
	0.183733	0.219026	NEVGRSQPSQPSDHHETPPAAPDRNPQ	O00533	NCHL1
	0.377377	-0.601944	EVGRSQPSQPSDHHETPPAAPDRNPQNIRVQASQP	O00533	NCHL1
	0.116283	-0.0905635	DVIETRGREY	O00533	NCHL1
	0.186295	0.196983	EVGRSQPSQPSDHHETPPAAPDRNPQNIRVQASQPKE	O00533	NCHL1
	0.322507	-0.162307	VNEVGRSQPSQPSDHHETPPAAPDRNPQ	O00533	NCHL1
	0.798586	-0.570441	IVRLMTKN	O00533	NCHL1
	0.193889	-0.245968	SQPSDHHETPPAAPDRNPQN	O00533	NCHL1
	0.30397	-0.29003	STPKEETVNDPEEAGHRSGS	O00567	NOP56
	0.22446	-0.338906	KFSKEEPVSSGPEEAVGKSSSKKKKKFHKASQED	O00567	NOP56
	0.164736	-0.279484	FSKEEPVSSGPEEAVGKSSSKKKKKFHKASQED	O00567	NOP56
	0.00189449	-0.00223573	KFSKEEPVSSGPEEAVGKSSSK	O00567	NOP56
	0.212511	-0.38824	EWKKLIMVQHWPETVC(+57.02)EK	O00584	RNT2
	0.0581716	0.0981484	ESRGLRVC(+57.02)EDGPVFYPPPKK	O00584	RNT2
	1.92155	-0.517134	GLRVC(+57.02)EDGPVFYPPPKK	O00584	RNT2
	0.839285	-0.351334	RGLRVC(+57.02)EDGPVFYPPPK	O00584	RNT2
	0.187968	-0.226689	GLRVC(+57.02)EDGPVFYPPPK	O00584	RNT2
	0.855108	-0.319623	SRGLRVC(+57.02)EDGPVFYPPPKK	O00584	RNT2
	0.0622063	0.0476551	GAAESRGLRVC(+57.02)EDGPVFYPPPKKTKH	O00584	RNT2
	1.07809	-0.363446	RGLRVC(+57.02)EDGPVFYPPPKK	O00584	RNT2
	0.629619	-0.807503	GASKTGKKGKGSKGC(+57.02)KRTERSQTPKGP	O00585	CCL21
	0.184521	-0.228553	DPANITLEPMEIRTFLASVQWK	O00754	MA2B1
	1.34656	-0.786456	HLGFELKEAEELYQKRV	O14511-4	NRG2
	0.175107	-0.167901	PPLSPLKS	O14522	PTPRT
	0.82884	-0.489915	STQNSNTVEPEKQVDNTVK	O14522	PTPRT
	0.761874	-0.732415	STQNSNTVEPEKQVDNTVKM	O14522	PTPRT
	0.0452409	0.0384032	ELSRDLRKTC(+57.02)EEQTLSIPYNDYGDSKEI	O14525	ASTN1
	3.03611	-0.687578	TEDWEKDEGNFC(+57.02)	O14594	NCAN
	0.963687	-0.400953	HPTEDWEKDEGNFC(+57.02)	O14594	NCAN
	0.266938	-0.289073	KHPTEDWEKDEGNFC(+57.02)	O14594	NCAN
	0.512251	-0.686376	KHKKHPTEDWEKDEGNFC(+57.02)	O14594	NCAN
	0.799029	-0.433554	IEREC(+57.02)KEEFC(+57.02)TFEEAREAFENNEKTKEFWST	O14668	TMG1
	1.79543	-0.362704	TGEKANSILKRYPR	O14668	TMG1
	0.568102	-0.464748	EREC(+57.02)KEEFC(+57.02)TFEE	O14668	TMG1
	0.243499	-0.335247	EREC(+57.02)KEEFC(+57.02)TFEEAREAFENNEKTKE	O14668	TMG1
	0.900335	-1.01533	GNIEREC(+57.02)KEEFC(+57.02)TFEEAREAFENNEKTKE	O14668	TMG1
	1.95748	-0.552987	GEKANSILKRYPR	O14668	TMG1
	0.379508	-0.45439	FFEEIRQGNIEREC(+57.02)KEEFC(+57.02)TFEEAREAFENNEKTKE	O14668	TMG1
	0.0809108	0.101821	G(+42.01)RVFLTGEKANSILKRYP	O14668	TMG1
	0.404797	-0.62499	IRQGNIEREC(+57.02)KEEFC(+57.02)TFEEAREAFENNEKTKEFWST	O14668	TMG1
	0.902196	-0.959254	ANGFFEEIRQGNIEREC(+57.02)KEEFC(+57.02)TFEEAREAFENNEKTKE	O14668	TMG1
	1.26088	1.26338	FEEIRQGNIEREC(+57.02)KEEFC(+57.02)TFEEAREAFENNEKTKEF	O14668	TMG1
	0.833592	-0.957225	RQGNIEREC(+57.02)KEEFC(+57.02)TFEEAREAFENNEKTKEF	O14668	TMG1
	0.254718	-0.187458	TGEKANSILKRYP	O14668	TMG1
	1.05649	-0.424381	IRQGNIEREC(+57.02)KEEFC(+57.02)TFEEAREAFENNEKTKE	O14668	TMG1
	0.286294	-0.422815	EIRQGNIEREC(+57.02)KEEFC(+57.02)TFEEAREAFENNEKTKE	O14668	TMG1
	0.713675	-0.336597	IEREC(+57.02)KEEFC(+57.02)TFEEAREAFENNEKTKEF	O14668	TMG1
	0.679818	-0.866726	GNIEREC(+57.02)KEEFC(+57.02)TFEEAREAFENNEKTKEF	O14668	TMG1
	0.41168	-0.588918	EIRQGNIEREC(+57.02)KEEFC(+57.02)TFEEAREAFENNEKTKEF	O14668	TMG1
	1.80053	-0.2944	EVGHNFGSPHDSGTEC(+57.02)TPGESKNLG	O14672	ADA10
	0.391146	-0.234912	EVGHNFGSPHDSGTEC(+57.02)TPGESKN	O14672	ADA10
	0.23811	-0.112428	FSDEFKVETSNKVLDYDTSHIYTGHIYGEEGSFSHGS	O14672	ADA10
	0.650865	-0.376203	GHNFGSPHDSGTEC(+57.02)TPGESKN	O14672	ADA10
	2.2413	-1.29008	SHEDQFLR	O14672	ADA10
	0.486421	-0.40342	EGLSYNVDSLH	O14672	ADA10
	0.0633347	-0.054045	GHNFGSPHDSGTEC(+57.02)TPGESKNLG	O14672	ADA10
	0.516959	-0.344101	EDDINYPHKYGPQGGC(+57.02)ADHS	O14672	ADA10
	0.538568	-0.214161	YEGLSYNVDSLHQKHQ	O14672	ADA10
	0.351273	-0.174035	EGLSYNVDSLHQKHQ	O14672	ADA10
	0.0458475	-0.0763572	EGLSYNVDSLHQKHQRA	O14672	ADA10
	0.00128725	0.00108254	PTNPFRFPNIGVEKF	O14672	ADA10
	0.0479421	-0.0472698	YEGLSYNVDSLHQKHQRA	O14672	ADA10
	0.312407	-0.312982	ITFAHEVGHNFGSPHDSGTEC(+57.02)TPGESKNLG	O14672	ADA10
	0.0488662	-0.0402602	PTNPFRFPNIGVEKFLE	O14672	ADA10
	0.370727	-0.45708	HYEGLSYNVDSLHQKHQRA	O14672	ADA10
	0.454252	-0.42593	VSHEDQFLR	O14672	ADA10
	0.157274	0.230548	NFGSPHDSGTEC(+57.02)TPGESKNLG	O14672	ADA10
	0.706793	1.08705	GQYGNPLNKYIRHYEGLSYNVDSLHQKHQ	O14672	ADA10
	0.905585	-0.744167	GQYGNPLNK	O14672	ADA10
	0.319633	-0.220972	AVSHEDQFLR	O14672	ADA10
	0.573924	0.933435	GQYGNPLNKYIRHYEGLSYNVDSLHQKHQRA	O14672	ADA10
	1.49603	-0.612941	DVTRGC(+57.02)HESC(+57.02)LDEE	O14773	TPP1
	1.33486	1.07788	EEAGARVQQNVPSGTDTGDPQSKPLG	O14791	APOL1
	0.113084	0.191378	EEAGARVQQNVPSGTDTGDPQSKP	O14791	APOL1
	0.694771	-0.329216	GDEEKDPDAAKKEEERQEALRQAEEERKA	O14810	CPLX1
	0.424468	-0.186521	GGDEEKDPDAAKKEEERQEALRQAEEE	O14810	CPLX1
	0.113855	-0.159477	DEEKDPDAAKKEEERQEALRQAEEE	O14810	CPLX1
	0.670191	-0.266775	GDEEKDPDAAKKEEERQEALRQAEEE	O14810	CPLX1
	0.612279	-0.276117	LGGDEEKDPDAAKKEEERQEALRQAEEERKA	O14810	CPLX1
	0.866497	-0.827273	GDEEKDPDAAKKEEERQEALRQAEEERK	O14810	CPLX1
	0.779027	-0.366258	LGGDEEKDPDAAKKEEERQEALRQAEEE	O14810	CPLX1
	0.54276	-0.58999	LGGDEEKDPDAAKKEEERQEA	O14810	CPLX1
	1.302	-0.52541	LGGDEEKDPDAAKKEEERQEALRQAEEERK	O14810	CPLX1
	0.138666	-0.160342	GDEEKDPDAAKKEEERQEAL	O14810	CPLX1
	0.000213641	0.000439763	DEEPVKKL	O14979-2	HNRDL
	1.04724	-0.393754	FVGAERC(+57.02)TMKT	O15031	PLXB2
	0.242243	0.267706	RVEYDTRVSDVPLSLILPL	O15031	PLXB2
	0.000609074	0.000471115	DTTHNLPEFIVK	O15031	PLXB2
	0.718414	-0.579849	YC(+57.02)EPPEVQPPPKRRQ	O15031	PLXB2
	0.523741	-0.201495	LTETDLYC(+57.02)EPPEVQPPPKRRQ	O15031	PLXB2
	0.86034	-0.260012	EPPEVQPPPK	O15031	PLXB2
	0.457929	-0.38171	ASDSIGASSQARTSKKDGKIIDNRRPTRSST	O15072	ATS3
	0.191914	0.239559	ASDSIGASSQARTSKKDGKIIDNRRPT	O15072	ATS3
	0.110826	0.164157	SDSIGASSQARTSKKDGKIIDNRRPT	O15072	ATS3
	0.436377	-0.621388	SFFAASDSIGASSQARTSKKDGKIIDNRRPTRSSTLE	O15072	ATS3
	0.00873341	0.0143254	TPPPGGVKMPNVPNTQPA	O15126	SCAM1
	1.04473	-1.1223	TPPPGGVKMPNVPNT	O15126	SCAM1
	0.0608215	-0.0723737	SEC(+57.02)LKKLQKC(+57.02)	O15145	ARPC3
	0.389708	-0.135845	ILRDC(+57.02)QVIPLPPGLPLTHA	O15230	LAMA5
	0.278692	-0.296718	GFSGC(+57.02)VKRL	O15230	LAMA5
	0.267754	-0.291097	STDRQVVPHERQPGTEML	O15230	LAMA5
	0.0807161	0.0655082	ELEEAATPEGHAV	O15230	LAMA5
	1.14916	-0.448302	SQEETPGHRRKEAEGTEEGGEEEDDEEMDPQTIDSLIEL	O15240	VGF
	0.796447	-0.236262	APPEPVPPPRAAPAPTHV	O15240	VGF
	0.295728	-0.13569	SQTHSLPAPESPEPAAPPRPQTPENGPEASDPSEE	O15240	VGF
	1.48435	-0.27787	APPEPVPPPRAAPAPT	O15240	VGF
	0.789375	-0.259466	EEDEVYPPGPYHPFPNYIRP	O15240	VGF
	1.00303	-0.409195	SQEETPGHRRKEAEGTEEGGEEEDDEEMDPQTIDSLIELST	O15240	VGF
	0.57408	-0.251439	SQEETPGHRRKEAEGTEEGGEEEDDEEM(+15.99)DPQTIDSL	O15240	VGF
	0.0430303	-0.0288361	DAVPGPKDGSAPEVRGA	O15240	VGF
	0.301075	0.214725	LQEQEELENYIEHVLLRRP	O15240	VGF
	0.931062	1.08489	APPEPVPPPR	O15240	VGF
	0.755574	-0.628341	GLGGRGLQEAAEERESAREEEEAEQE	O15240	VGF
	0.586925	-0.480123	SQTHSLPAPESPEPAAPPRPQTPENGPEASD	O15240	VGF
	0.648534	-0.241147	DRPASPPAPSGSQQGPEE	O15240	VGF
	0.0881947	-0.122643	PPPAPAPARDELPD	O15240	VGF
	0.1423	-0.0758249	DRPASPPAPSGSQQGPE	O15240	VGF
	0.471171	-0.460441	SPQPPPPAPAPARDELPDWNEVLPPWDREE	O15240	VGF
	0.458385	-0.225183	GDAVPGPKDGSAPEVRGA	O15240	VGF
	0.217154	-0.201275	ETPGHRRKEAEGTEEGGEEEDDEEMDPQTID	O15240	VGF
	0.621994	-0.26633	HKEPVAGDAVPGPKDGSAPEV	O15240	VGF
	0.317711	-0.175071	ETPGHRRKEAEGTEEGGEEEDDEEMDPQTIDSL	O15240	VGF
	0.0355037	-0.0635037	ERVGEEDEEAAEAEAEAEEAERARQNA	O15240	VGF
	1.3022	-0.647933	EEAEAEERRLQEQEELEN	O15240	VGF
	0.329859	-0.150793	SQTHSLPAPESPEPAAPPRPQTPENGPEASDPS	O15240	VGF
	0.0468702	0.0713691	APPEPVPPPRAAPAPTH	O15240	VGF
	0.46261	-0.38424	AEERRLQEQEELENYIEHVLLRRP	O15240	VGF
	0.0178284	0.0410651	GLQEAAEERESAREEEEAEQERRGGEE	O15240	VGF
	0.981716	-0.634736	SQEETPGHRRKEAEGTEEGGEEEDDEEM(+15.99)DPQTIDSLIE	O15240	VGF
	0.5039	-0.330206	GGEERVGEEDEEAAEAEAEAEEAERARQNALLFAEEEDGEAGAE	O15240	VGF
	0.610918	-0.246132	DAVPGPKDGSAPEV	O15240	VGF
	1.40027	-0.498353	DEEMDPQTIDSLIELSTKLHLPADDVVS	O15240	VGF
	0.362558	-0.193394	GRPEAQPPPLSSEHKEPVAGDAVPGPK	O15240	VGF
	0.12084	-0.0849024	ETPGHRRKEAEGTEEGGEEEDDEEM(+15.99)DPQTIDS	O15240	VGF
	0.164072	-0.138422	PQTIDSLIELSTKLHLPADDVVSIIEEVE	O15240	VGF
	0.469018	-0.517499	SQTHSLPAPESPEPAAPPRPQTPENGPEASDPSEEL	O15240	VGF
	0.250816	-0.264124	APPEPVPPPRAAP	O15240	VGF
	0.586216	-0.549979	PPGRPEAQPPPLSSEHKEPVAGDAVPGP	O15240	VGF
	1.7877	-1.30269	LSSEHKEPVAGDAVPGPKDGSAPEVRGA	O15240	VGF
	0.215845	-0.312954	PEPVPPPR	O15240	VGF
	1.38036	-1.14034	GRPEAQPPPLSSEHKEPVAGDAVPG	O15240	VGF
	0.301237	-0.289454	PQTIDSLIELSTKLHLPADDVVSIIE	O15240	VGF
	0.311274	-0.184359	GLQEAAEERESAREE	O15240	VGF
	0.491261	-0.341734	EPVPPPRAAPAPTHV	O15240	VGF
	0.907449	-0.390575	AQPPPLSSEHKEPVAGDAVPGPKDGSAPEVRGA	O15240	VGF
	0.00762573	0.00798043	ETPGHRRKEAEGTEEGGEEEDDEEM(+15.99)DPQTIDSL	O15240	VGF
	0.868947	-0.492839	GLQEAAEERESAREEE	O15240	VGF
	0.902369	-0.354592	APPGRPEAQPPPLSSEHKEPVAGDAVPGPKDGSAPEV	O15240	VGF
	0.0517482	0.057735	APPGRPEAQPPPLSSE	O15240	VGF
	0.228842	-0.149127	NAPPEPVPPPRAAP	O15240	VGF
	0.0694213	-0.0736667	SLIELSTKLHLPADDVVSIIEEVEE	O15240	VGF
	0.503697	-0.800402	GLQEAAEERESAREEEEAEQERRGGEERVGEEDEEAAEAEAEAEEAERA	O15240	VGF
	1.65175	-1.01513	GGEERVGEEDEEAAEAEAEAEEAERA	O15240	VGF
	0.573809	-0.338183	EEMDPQTIDSLIELSTKLHLPADDVVS	O15240	VGF
	0.460196	-0.212137	KEPVAGDAVPGPKDGSAPEVRGA	O15240	VGF
	0.172019	-0.256584	SWGEFQARVPERAPLPPPAPSQFQARMPDSGP	O15240	VGF
	0.682863	-0.283534	SEHKEPVAGDAVPGPKDGSAPEV	O15240	VGF
	0.328715	-0.215154	EEDEVYPPGPYHPFPNYIRPR	O15240	VGF
	1.2865	-0.555201	GRGLQEAAEERESAREEEEAEQE	O15240	VGF
	0.63213	-0.243837	VRSPQPPPPAPAPARDELPD	O15240	VGF
	0.204332	-0.100871	NAPPEPVPPPRAAPAPTHVRSPQP	O15240	VGF
	0.274293	-0.170258	SEHKEPVAGDAVPGPKDGSAPE	O15240	VGF
	0.20126	0.515096	SQEETPGHRRKEAEGTEEGGEEEDDEEMDPQTIDSLIELSTKLHLPADDVVSIIE	O15240	VGF
	0.625903	-0.265724	PEPVPPPRAAPAPTHV	O15240	VGF
	1.06062	-0.882455	QETAAAETETRTHTLTRVNLESPGPERVW	O15240	VGF
	0.653818	-1.13466	ESAREEEEAEQERRGGEERVGEEDEEAAEAEAEAEEAERARQNALLFAEEEDGEAGAED	O15240	VGF
	0.0719598	0.063287	GRPEAQPPPLSSEHKEPVAGDAVPGPKDGSAPEV	O15240	VGF
	0.123845	-0.274921	SQEETPGHRRKEAEGTEEGGEEEDDEEM(+15.99)DPQTIDSLIEL	O15240	VGF
	0.522062	0.828744	ERVGEEDEEAAEAEAEAEEAERARQNALLFAEEEDGEAGA	O15240	VGF
	0.334541	0.404039	PPPPAPAPARDE	O15240	VGF
	0.205062	-0.203359	SPQPPPPAPAPARDE	O15240	VGF
	0.728606	-0.341628	GGEERVGEEDEEAAEAEAEAEEAERARQNA	O15240	VGF
	0.89016	-0.595226	AVPGPKDGSAPEVRG	O15240	VGF
	0.429286	-0.424246	KEAEGTEEGGEEEDDEEM(+15.99)DPQTIDSLIELSTKLHLPADDVVSIIEEVE	O15240	VGF
	0.0421014	-0.0595468	SQTHSLPAPESPEPAAPPRPQTPE	O15240	VGF
	0.656512	-0.284961	SQEETPGHRRKEAEGTEEGGEEEDDEEMDPQTIDSL	O15240	VGF
	0.0331067	0.045911	NSEPQDEGELFQGVDPRALAAVLLQALDRPA	O15240	VGF
	0.00834433	0.0132559	GGEERVGEEDEEAAEAEAEAEEAERARQNALLFAEEEDGEAG	O15240	VGF
	0.176308	-0.162484	KEAEGTEEGGEEEDDEEM(+15.99)DPQTIDSLIELSTKLHLPADDVVS	O15240	VGF
	0.43928	0.415004	GRPEAQPPPLSSEHKEPVAGDAVPGPKDGSAPEVRGARNSEPQDEG	O15240	VGF
	0.746462	-0.251996	APPGRPEAQPPPL	O15240	VGF
	0.587383	-0.551485	EAEGTEEGGEEEDDEEMDPQTIDSLIELSTKLHLPA	O15240	VGF
	1.31505	-0.941674	SPQPPPPAPAPARDELPDWNEVLPPWDREED	O15240	VGF
	1.21638	-1.33878	GLQEAAEERESAREEEEAEQERRGGEERVGE	O15240	VGF
	0.0649696	0.0776438	GRPEAQPPPLSSEHKEPVAGDAVPGPKDGSAPEVRGARNSEPQDEGEL	O15240	VGF
	0.43717	-0.270129	SSEHKEPVAGDAVPGPKDGSAPEV	O15240	VGF
	0.0767306	-0.0788455	RLQEQEELENYIEHVLLRRP	O15240	VGF
	0.729835	-0.717119	SQTHSLPAPESPEPAAPPRPQTPENGPEASDPSEELEA	O15240	VGF
	0.316774	-0.40277	DSGPLPETHKFGEGVSSPKTHLGEA	O15240	VGF
	0.00469216	0.00766071	AQEEAEAEERRLQEQEELENYIEHVL	O15240	VGF
	0.290013	-0.210681	APPGRPEAQPPPLSSEHKEPVAGDAVPGPKDGSAP	O15240	VGF
	0.266737	-0.323682	ETPGHRRKEAEGTEEGGEEEDDEEM(+15.99)DPQTID	O15240	VGF
	0.196825	0.263929	APPEPVPPPRAAPAPTHVRSPQPPPPAPAPA	O15240	VGF
	0.34181	-0.43989	GRPEAQPPPLSSEHKEPVAGDAVPGP	O15240	VGF
	1.24172	-0.837594	GGEERVGEEDEEAAEAEAEAEEAERARQ	O15240	VGF
	0.695556	-0.811502	APPGRPEAQPPPLSSEHK	O15240	VGF
	0.968003	-0.440732	LQEAAEERESAREEEEAEQE	O15240	VGF
	0.790329	-0.516682	PQTIDSLIELSTKLHLPADD	O15240	VGF
	1.15056	1.20293	GGRGLQEAAEERESAREEEEAEQE	O15240	VGF
	0.471406	-0.46593	SQEETPGHRRKEAEGTEEGGEEEDDEEM(+15.99)D	O15240	VGF
	1.04683	-0.348372	APPGRPEAQPPPLS	O15240	VGF
	1.48274	-0.503718	GRPEAQPPPLSSEHKEPVAGDAVPGPKDGSAPE	O15240	VGF
	0.394996	-0.535502	SQTHSLPAPESPEPAAPPRPQTPENGPEASDPSEELEALASLLQELRD	O15240	VGF
	1.38679	-1.03918	GLQEAAEERESAREEEEAEQERRG	O15240	VGF
	0.588188	-0.251407	SQEETPGHRRKEAEGTEEGGEEEDDEEM(+15.99)DPQTIDSLIELSTKLHLPADDVVS	O15240	VGF
	0.251822	-0.196662	GRPEAQPPPLSSEHKEPVAGDAVPGPKDGSA	O15240	VGF
	0.548737	-0.26493	RPEAQPPPLSSEHKEPVAGDAVPGPKDGSAPEV	O15240	VGF
	0.304711	-0.245242	APPGRPEAQPPPLSS	O15240	VGF
	0.855023	-0.404662	GLQEAAEERESAREEEEAEQE	O15240	VGF
	0.113473	-0.0736407	VPPPRAAPAPTHVRSPQPPPPAPAPARDELPD	O15240	VGF
	0.447039	-0.268914	SQTHSLPAPESPEPAAPPRPQTPEN	O15240	VGF
	0.412923	-0.470176	SPQPPPPAPAPARDELPDWNEVLPPWDREEDE	O15240	VGF
	0.174041	0.105369	APPGRPEAQPPPLSSEHKEPVAGDAVPGPKDGSAPE	O15240	VGF
	0.0710722	0.0682617	SPQPPPPAPAPARDELPD	O15240	VGF
	0.192309	0.239244	PPPRAAPAPTHV	O15240	VGF
	0.0172774	-0.0363473	SPQPPPPAPAPARDELPDWNEVLPPWDREEDEVYPPGPYHPFP	O15240	VGF
	0.0347609	-0.0344206	PQTIDSLIELSTKLHLPAD	O15240	VGF
	0.220037	-0.140208	APPGRPEAQPPPLSSEHKEPVAGDAVPGP	O15240	VGF
	0.556718	-0.342135	GGEERVGEEDEEAAEAEAEAEEAERARQNALLFAEEEDGEAGA	O15240	VGF
	1.67931	-0.665866	PVPPPRAAPAPTHV	O15240	VGF
	0.625817	-0.330583	PQTIDSLIELSTKLHLPA	O15240	VGF
	0.15317	-0.0920776	GRPEAQPPPLSSEHKEPVAGDAVPGPKDGSAPEVRG	O15240	VGF
	0.377416	-0.19089	PGRPEAQPPPLSSEHKEPVAGDAVPGPKDGSAPEV	O15240	VGF
	0.197325	-0.195116	EPVPPPRAAPAPTHVRSPQPPPPAPAPARDELPD	O15240	VGF
	0.157134	-0.289355	PGRPEAQPPPLSSEHKEPVAGDAVPGPKDGSAPE	O15240	VGF
	0.00997937	0.0115174	PQTIDSLIELSTKLHLP	O15240	VGF
	0.00735247	-0.00827487	EHKEPVAGDAVPGPKDGSAPEVRGA	O15240	VGF
	0.288716	-0.237868	AQEEAEAEERRLQEQEELENY	O15240	VGF
	0.522907	-0.834519	SQEETPGHRRKEAEGTEEGGEEEDDEEMDPQTIDSLIELS	O15240	VGF
	0.22445	0.484049	AAPAPTHVRSPQPPPPAPAPARDELP	O15240	VGF
	0.490075	-0.202451	PPEPVPPPRAAPAPTHV	O15240	VGF
	0.10105	0.211517	PPGRPEAQPPPLSSEHKEPVAGDAVPG	O15240	VGF
	0.604892	-0.273982	GRPEAQPPPLSSEHKEPVAGDAVPGPKDGSAP	O15240	VGF
	0.676341	-0.376765	APPGRPEAQPPPLSSEHKEPVAG	O15240	VGF
	0.959479	-0.412557	QPPPPAPAPARDE	O15240	VGF
	0.357602	-0.358712	APPGRPEAQPPPLSSEHKEPV	O15240	VGF
	0.153022	-0.24855	GLQEAAEERESARE	O15240	VGF
	1.15383	-0.336788	PPEPVPPPR	O15240	VGF
	0.0800607	0.0914407	PPGRPEAQPPPLSSEHKEPVAGDAVPGPKDGSAP	O15240	VGF
	0.745744	-0.254691	KNAPPEPVPPPRAAPAPTHV	O15240	VGF
	0.291554	-0.414034	AQEEAEAEERRLQEQEELENYIEHVLL	O15240	VGF
	0.558681	-0.682744	VPGPKDGSAPEVRGA	O15240	VGF
	0.765115	-0.308975	SEHKEPVAGDAVPGPKDGSAPEVRGA	O15240	VGF
	1.15217	-1.21729	AAPAPTHVRSPQPPPPAPAPARDELPDWNE	O15240	VGF
	0.281097	0.336273	DAVPGPKDGSAPE	O15240	VGF
	0.232321	-0.274219	SQTHSLPAPESPEPAAPPRPQTPENGPEASDPSEELEALASLLQELRDFSPS	O15240	VGF
	0.442809	-0.191165	APPGRPEAQPPPLSSEHKEPVA	O15240	VGF
	0.579097	-0.415246	SQEETPGHRRKEAEGTEEGGEEEDDEEMD	O15240	VGF
	0.405173	-0.918672	EEEEAEQERRGGEERVGEEDEEAAEAEAEAEEAERARQNALLFAEEEDGEAGAED	O15240	VGF
	0.789966	0.699517	APPGRPEAQPPPLSSEH	O15240	VGF
	0.713992	-0.507123	GGEERVGEEDEEAAEAEAEAEEAERARQNALLF	O15240	VGF
	0.999611	-0.340835	GRPEAQPPPLSSEHKEPVAGDAVPGPKDGSAPEVRGA	O15240	VGF
	0.819221	-1.16837	RAQEEAEAEERRLQEQEELEN	O15240	VGF
	0.363081	-0.232971	EAQPPPLSSEHKEPVAGDAVPGPKDGSAPEVRGA	O15240	VGF
	1.23709	-1.1168	SQEETPGHRRKEAEGTEEGGEEEDDEEM	O15240	VGF
	0.448394	-0.250073	SQEETPGHRRKEAEGTEEGGEEEDDEEM(+15.99)DPQT	O15240	VGF
	0.381188	-0.662903	SPQPPPPAPAPARDELPDWNEVLPPWDRE	O15240	VGF
	0.336604	-0.372291	APPGRPEAQPPPLSSEHKEPVAGDAVPGPK	O15240	VGF
	0.317662	-0.319499	GRPEAQPPPLSSEHKEPV	O15240	VGF
	0.738961	-0.454642	SQEETPGHRRKEAEGTEEGGEEEDDEEM(+15.99)DPQTIDS	O15240	VGF
	0.844669	-0.504314	GGEERVGEEDEEAAEAEAEAEEAERARQNALL	O15240	VGF
	0.344228	0.676476	EAGRRQAEATRQAAAQEERLADLASDLLLQ	O15240	VGF
	0.463354	-0.439605	KNAPPEPVPPPRAAPAPTHVRSPQPPPPAPAPARDELP	O15240	VGF
	0.180197	-0.08857	APPEPVPPPRAAPAPTHVRSPQPPPPAPAPARDELP	O15240	VGF
	0.00227913	0.00448132	SKAYQGVAAPFPK	O15240	VGF
	0.163456	-0.353369	ERVGEEDEEAAEAEAEAEEAERARQN	O15240	VGF
	0.153543	0.346715	SQEETPGHRRKEAEGTEEGGEEEDDEEMDPQTIDSLIELSTKLHLPADD	O15240	VGF
	0.370411	-0.378832	ETHKFGEGVSSPKTHLGEALAPLSKA	O15240	VGF
	0.0469217	0.0766064	SQTHSLPAPESPEPAAPPRPQTPENGPE	O15240	VGF
	0.960167	-0.873691	PPGRPEAQPPPLS	O15240	VGF
	0.516152	-0.261063	GRPEAQPPPLSSEHKEPVA	O15240	VGF
	0.586642	1.10534	GARQRGLGGRGLQEAAEERESAREEEEAEQE	O15240	VGF
	0.919481	-0.751493	PPEPVPPPRAAPAPTHVRSPQPPPPAPAPARDELPDW	O15240	VGF
	0.40667	-0.780917	ASWGEFQARVPERAPLPPPAPS	O15240	VGF
	0.1379	-0.0832055	VPPPRAAPAPTHV	O15240	VGF
	0.199163	-0.239207	TKLHLPADDVVSIIEEVEE	O15240	VGF
	0.696064	-0.36752	SQEETPGHRRKEAEGTEEGGEEEDDEEMDPQ	O15240	VGF
	0.191236	-0.101949	SQEETPGHRRKEAEGTEEGGEEEDDEEMDPQTIDSLIELSTKLHLPADDVVS	O15240	VGF
	0.89733	-0.804491	GRPEAQPPPLSSE	O15240	VGF
	0.0639552	0.0557746	ETPGHRRKEAEGTEEGGEEEDDEEMDPQTIDS	O15240	VGF
	0.424226	-0.440561	LQEAAEERESAREEEEA	O15240	VGF
	1.17539	0.965742	NAPPEPVPPPRAAPAPTHVRSPQ	O15240	VGF
	0.4103	-0.263063	PPGRPEAQPPPLSSEHKEPVAGDAVPGPKDGSAPEVR	O15240	VGF
	0.305293	-0.204092	PPGRPEAQPPPLSSEHKEPVAGDAVPGPKDGSAPEV	O15240	VGF
	0.312155	-0.154299	APPGRPEAQPPPLSSEHKEPVAGDAVPGPKDGSAPEVRG	O15240	VGF
	1.71139	-1.3348	APPGRPEAQPPPLSSEHKEPVAGDA	O15240	VGF
	0.920373	-0.448784	SQEETPGHRRKEAEGTEEGGEEEDDEEMDPQTIDS	O15240	VGF
	0.0452856	-0.0625066	GLQEAAEERESA	O15240	VGF
	0.383675	0.752839	THVRSPQPPPPAPAPARDELPD	O15240	VGF
	0.697171	-0.436407	APPGRPEAQPPPLSSEHKE	O15240	VGF
	0.688868	-0.938687	STKLHLPADDVVSIIEEVEE	O15240	VGF
	1.1209	-0.815131	NAPPEPVPPPRAAPAPTHVRSPQPPPPAP	O15240	VGF
	0.00424143	0.00335805	PPEPVPPPRAAPAPTHVRSPQPPPPAPAPARDELPD	O15240	VGF
	0.417041	-0.509879	NAPPEPVPPPRAAPAPTHVRSPQPPPPAPAP	O15240	VGF
	0.00174062	0.00243545	AQEEAEAEERRLQEQEELEN	O15240	VGF
	1.00896	-0.732863	KNAPPEPVPPPRAAPAPTH	O15240	VGF
	0.152394	0.335918	ARQRGLGGRGLQEAAEERESAREEEEAEQE	O15240	VGF
	0.268284	-0.147101	AAPAPTHVRSPQPPPPAPAPARDELPD	O15240	VGF
	0.230977	0.323787	PPGRPEAQPPPLSSEHKEPVAGDAVPGPK	O15240	VGF
	0.229876	-0.301761	GLQEAAEERESAREEEEA	O15240	VGF
	0.640975	-0.457414	DEGELFQGVDPR	O15240	VGF
	1.39608	2.1004	DSGPLPETHKFGEGVSSPKTHLGEALAPLSKAYQGVAAPFPKA	O15240	VGF
	0.490848	-0.254531	SQEETPGHRRKEAEGTEEGGEEEDDEEM(+15.99)DPQTID	O15240	VGF
	0.48418	0.658378	YQGVAAPFPK	O15240	VGF
	0.436295	-0.371319	GRPEAQPPPLSSEHKEPVAGDAVPGPKDGSAPEVRGARNSEPQ	O15240	VGF
	0.546572	-0.41094	PPGRPEAQPPPLSSEHKEPVAGDAVPGPKDG	O15240	VGF
	0.254262	-0.117754	APPGRPEAQPPPLSSEHKEPVAGDAVPGPKDGSAPEVRGA	O15240	VGF
	0.49334	-0.821968	SQEETPGHRRKEAEGTEEGGEEEDDEEM(+15.99)DPQTIDSLIELST	O15240	VGF
	0.00565508	-0.013856	ARRPESALLGGSEAGERLLQQG	O15240	VGF
	0.483083	-0.220848	APPGRPEAQPPPLSSEHKEPVAGDAVPGPKDG	O15240	VGF
	0.0487879	-0.0335577	PGRPEAQPPPLSSEHKEPVAGDAVPGPKDGSAPEVRG	O15240	VGF
	0.337346	-0.15965	APPGRPEAQPPPLSSEHKEPVAGD	O15240	VGF
	0.11629	-0.08046	PPGRPEAQPPPLSSEHKEPVAGDAVPGPKDGSAPEVRG	O15240	VGF
	0.350689	-0.182084	GRPEAQPPPLSSEHKEPVAGDAVPGPKDG	O15240	VGF
	0.957509	-0.403797	GDAVPGPKDGSAPEV	O15240	VGF
	0.18442	-0.199007	ETAAAETETRTHTLTRVN	O15240	VGF
	0.555353	-0.201136	NAPPEPVPPPRAAPAPTHV	O15240	VGF
	0.0817151	-0.118982	GEGVSSPKTHL	O15240	VGF
	0.376997	-0.326749	RGLQEAAEERESAREEEEAEQE	O15240	VGF
	0.0939143	-0.155238	PVAGDAVPGPKDGSAPEVRGA	O15240	VGF
	1.13144	-1.238	GLGGRGLQEAAEERESAREEEEA	O15240	VGF
	0.66329	-0.740457	GLQEAAEERESAREEEEAEQERRGGEERVG	O15240	VGF
	0.570048	-0.457685	NAPPEPVPPPRA	O15240	VGF
	0.0028	-0.00531244	EAQPPPLSSEHKEPVAGDAVPGPKDGSAPEV	O15240	VGF
	1.12228	-1.00699	AAPAPTHVRSPQPPPPAPAPARDELPDWN	O15240	VGF
	0.131048	0.258059	GARNSEPQDEGELFQGVDPRALA	O15240	VGF
	0.660477	-0.462438	APPEPVPPPRAAPAPTHVRSPQPPPPAPAP	O15240	VGF
	0.184014	-0.204991	DRPASPPAPSGSQQGPEEEA	O15240	VGF
	0.970829	-0.460111	GRPEAQPPPLSSEHKEPVAGDAVPGPKDGS	O15240	VGF
	0.0946857	-0.154031	NAPPEPVPPPRAAPAPTHVRSPQPPPPAPAPA	O15240	VGF
	0.156669	0.304754	APPGRPEAQPPPLSSEHKEPVAGDAVPG	O15240	VGF
	1.98644	-1.9032	NAPPEPVPPPRAAPAPTHVR	O15240	VGF
	0.21071	-0.369764	GRPEAQPPPLSSEHKEPVAGDAVPGPKDGSAPEVRGARNSEPQD	O15240	VGF
	0.905105	-0.239823	NAPPEPVPPPRAAPAPT	O15240	VGF
	0.252647	-0.566077	APPEPVPPPRAAPAPTHVRSPQPPPPAPAPARDELPDWNE	O15240	VGF
	0.227506	-0.229066	RPEAQPPPLSSEHKEPVAGDAVPGPKDGSAPEVRGA	O15240	VGF
	0.936781	-0.6894	LQGGARQRGLGGRGLQEAAEERESAREEEEAEQE	O15240	VGF
	0.626587	-0.925686	APFPKARRPESA	O15240	VGF
	0.462355	-0.517881	GGEERVGEEDEEAAEAEAEAEEAERARQNAL	O15240	VGF
	0.0355354	-0.078012	LGGRGLQEAAEERESAREEEEAEQE	O15240	VGF
	0.31107	-0.25398	GRPEAQPPPLSSEHKEPVAGDAVPGPKDGSAPEVRGAR	O15240	VGF
	0.0911155	0.15996	GLQEAAEERESAREEEEAEQERR	O15240	VGF
	0.203101	-0.137146	PPGRPEAQPPPLSSEHKEPVAGDAVPGPKDGSAPE	O15240	VGF
	0.706726	-0.448843	APPGRPEAQPPPLSSEHKEPVAGDAVPGPKDGSAPEVRGARNSEPQ	O15240	VGF
	0.101432	0.0768522	KEAEGTEEGGEEEDDEEM(+15.99)DPQTIDSLIELSTKLHLPADDVVSIIEEVEE	O15240	VGF
	0.616028	-0.503334	GRPEAQPPPLSSEHKEPVAGDAVPGPKDGSAPEVR	O15240	VGF
	0.3067	-0.142018	NAPPEPVPPPRAAPAPTHVRSPQPPPPAPAPARDELPD	O15240	VGF
	0.593945	-0.577801	PPGRPEAQPPPLSSEHKEPVA	O15240	VGF
	0.482886	-0.25872	GRPEAQPPPLSSEHKEPVAG	O15240	VGF
	0.284057	-0.140168	KKNAPPEPVPPPRAAPAPTHVRSPQPPPPAPAPARDELPDWN	O15240	VGF
	0.366694	-0.336754	SQTHSLPAPESPEPAAPPRPQTPENGPEASDPSEELEALASLLQELRDFSPSS	O15240	VGF
	0.857291	-0.631642	NAPPEPVPPPRAAPAPTHVRSPQPPPPAPAPARDE	O15240	VGF
	0.37029	0.527959	ARRPESALLG	O15240	VGF
	0.0278131	0.0678225	EPVPPPRAAPAPT	O15240	VGF
	0.297752	-0.23519	KEAEGTEEGGEEEDDEEMDPQTIDSLIELSTKLHLPADDVVSIIEEVEE	O15240	VGF
	0.492775	-0.379599	PLSSEHKEPVAGDAVPGPKDGSAPEVRGA	O15240	VGF
	0.202699	0.236474	PPPPAPAPARDELPD	O15240	VGF
	0.420527	-0.195379	PPPLSSEHKEPVAGDAVPGPKDGSAPEVRGA	O15240	VGF
	0.00943167	-0.0146772	FGEGVSSPK	O15240	VGF
	0.2415	0.2002	PPLSSEHKEPVAGDAVPGPKDGSAPEVRGA	O15240	VGF
	0.0308796	0.0221616	APPGRPEAQPPPLSSEHKEPVAGDAVPGPKDGSAPEVR	O15240	VGF
	0.435608	-0.163074	KKNAPPEPVPPPRAAPAPTHV	O15240	VGF
	0.502558	1.179	ETHKFGEGVSSPKTHLGEALAPLSKAYQGVAAPFPKA	O15240	VGF
	1.18122	1.49011	VGEEDEEAAEAEAEAEEAERARQNA	O15240	VGF
	0.993956	-0.376807	SQEETPGHRRKEAEGTEEGGEEEDDEEMDPQTIDSLIE	O15240	VGF
	0.156615	0.178251	DSGPLPETHKFGEGVSSPKTHLGEALAPLSKA	O15240	VGF
	0.526396	-0.382781	APPEPVPPPRA	O15240	VGF
	0.352946	-0.428425	GRPEAQPPPLSSEHKEPVAGDAVPGPKDGSAPEVRGARN	O15240	VGF
	1.16019	1.62458	GEGVSSPKTHLGEALAPLSKAYQGVAAPFPK	O15240	VGF
	0.532376	-0.255597	GRPEAQPPPLSSEHKEPVAGDAVPGPKD	O15240	VGF
	1.02251	-1.62731	ERAPLPPPAPSQFQARM(+15.99)PDSGPLPETHKFGEGVSSPKTHLGEA	O15240	VGF
	0.807689	-0.295703	APPEPVPPPRAAPAPTHVRSPQPPPPAPAPARDELPDWN	O15240	VGF
	0.474817	0.640725	SQTHSLPAPESPEPAAPPRPQTPENGPEASDPSE	O15240	VGF
	0.153121	-0.161795	SPQPPPPAPAPARDELPDWNEVLPPWDREEDEVYPPGPYHPFPN	O15240	VGF
	0.363252	-0.171625	PGRPEAQPPPLSSEHKEPVAGDAVPGPKDGSAPEVRGA	O15240	VGF
	0.193006	-0.101026	NAPPEPVPPPRAAPAPTHVRSPQPPPPAPAPARDELPDWNE	O15240	VGF
	0.386535	-0.191292	HKEPVAGDAVPGPKDGSAPEVRGA	O15240	VGF
	0.743416	-0.386294	VPPPRAAPAPTHVRSPQPPPPAPAPARDELP	O15240	VGF
	0.228125	0.404781	RGLGGRGLQEAAEERESAREEEEAEQE	O15240	VGF
	0.0735162	-0.127973	ASWGEFQARVPERAPLPPPAPSQ	O15240	VGF
	0.659459	0.657027	LPETHKFGEGVSSPKTHLGEALAPLSKA	O15240	VGF
	0.284408	-0.165304	ETHKFGEGVSSPKTHLGEA	O15240	VGF
	0.286056	-0.1873	KNAPPEPVPPPRAAPAPTHVRSPQPPPPAPAPARDELPD	O15240	VGF
	0.40843	-0.7124	VPPPRAAPAPTHVRSPQPPPPAPAPARDELPDWN	O15240	VGF
	0.437199	-0.238184	SQEETPGHRRKEAEGTEEGGEEEDDEEMDPQTID	O15240	VGF
	0.157339	-0.242843	APPGRPEAQPPP	O15240	VGF
	0.0443228	0.0754468	PPPRAAPAPTHVRSPQPPPPAPAPARDELPD	O15240	VGF
	0.125851	-0.188648	GEGVSSPKTHLGEAL	O15240	VGF
	0.56119	-0.624634	GLQEAAEERE	O15240	VGF
	0.305132	-0.139966	KKNAPPEPVPPPRAAPAPTHVRSPQPPPPAPAPARDELPDWNE	O15240	VGF
	1.0428	-0.663882	VPGPKDGSAPEV	O15240	VGF
	0.537629	-0.864125	APPGRPEAQPPPLSSEHKEPVAGDAVPGPKDGSA	O15240	VGF
	0.0168192	0.021478	APPGRPEAQPPPLSSEHKEPVAGDAVPGPKDGSAPEVRGAR	O15240	VGF
	1.07354	-1.77609	SQEETPGHRRKEAEGTEEGGEEEDDEEM(+15.99)DPQTIDSLIELSTKLHLPADDVVSIIEEVE	O15240	VGF
	0.0488554	-0.0560512	LGGSEAGERL	O15240	VGF
	1.07391	-0.535515	PQTIDSLIELSTKLHLPADDVVS	O15240	VGF
	0.161087	-0.383906	APPEPVPPPRAAPAPTHVRSPQPPPPAPAPARDELPD	O15240	VGF
	0.656097	-0.292351	SSEHKEPVAGDAVPGPKDGSAPEVRGA	O15240	VGF
	0.161889	-0.238585	KKNAPPEPVPPPRAAPAPTHVRSPQPPPPAPAP	O15240	VGF
	0.060866	0.0668938	GLAQVEAGRRQ	O15240	VGF
	0.125573	-0.215677	AGDAVPGPKDGSAPEVRGA	O15240	VGF
	0.0719321	-0.140506	QPPPPAPAPARDELP	O15240	VGF
	0.344914	-0.287836	AQEEAEAEERRLQEQEELENYIEHVLLRRP	O15240	VGF
	1.00218	-0.488349	GRPEAQPPPLS	O15240	VGF
	0.0666408	0.126702	EAQARRAQEEAEAEERRLQEQEELENY	O15240	VGF
	1.00663	-0.295747	QPPPPAPAPARDELPD	O15240	VGF
	0.551286	-0.317305	SQEETPGHRRKEAEGTEEGGEEEDDEEM(+15.99)DPQ	O15240	VGF
	0.832073	-0.810846	PGRPEAQPPPLSSEHKEPVAGD	O15240	VGF
	0.231835	-0.281674	APPGRPEAQPPPLSSEHKEPVAGDAVPGPKDGS	O15240	VGF
	0.481498	-0.602792	GGEERVGEEDEEAAEAEAEAEEAERARQN	O15240	VGF
	0.601413	-0.36471	PPGRPEAQPPPLSSEHKEPVAGDAVPGPKDGSAPEVRGA	O15240	VGF
	1.77632	-1.3527	AEAEEAERARQNALLFAEEEDGEAGAED	O15240	VGF
	1.18194	-1.49192	EAEGTEEGGEEEDDEEMDPQTIDSLIELSTKLHLPADD	O15240	VGF
	0.865844	-0.329684	NAPPEPVPPPRAAPAPTHVRSPQPPPPAPAPARDELPDWN	O15240	VGF
	0.271429	-0.15746	APPGRPEAQPPPLSSEHKEP	O15240	VGF
	0.328084	-0.295626	PPGRPEAQPPPLSSEHKEPVAG	O15240	VGF
	0.206071	-0.253967	SQTHSLPAPE	O15240	VGF
	0.260692	0.266494	GRPEAQPPPLSS	O15240	VGF
	0.292733	0.376881	ARRPESALLGG	O15240	VGF
	0.306259	0.484242	SKAYQGVAAPFPKARRPESALLGGSEAGERLLQQG	O15240	VGF
	0.173003	0.132861	APPGRPEAQPPPLSSEHKEPVAGDAVPGPKD	O15240	VGF
	0.484644	-0.839144	ARRPESALLGGSEAGERLLQQGLAQV	O15240	VGF
	0.120833	-0.213723	GGEERVGEEDEEAAEAEAEAEEAERARQNALLFAEEEDGEA	O15240	VGF
	0.260184	-0.316434	GLQEAAEERES	O15240	VGF
	0.379877	0.314976	APPGRPEAQPPPLSSEHKEPVAGDAVPGPKDGSAPEVRGARN	O15240	VGF
	0.317329	-0.23228	PPGRPEAQPPPLSSEHKEPVAGD	O15240	VGF
	0.236339	0.227631	PPGRPEAQPPPLSSEHKEPVAGDAVPGPKD	O15240	VGF
	0.69414	-1.04179	KKNAPPEPVPPPRAAPAPTHVRSPQPPPPAPAPA	O15240	VGF
	0.110368	0.141917	EAAEERESAREEEEAEQE	O15240	VGF
	0.170693	0.175202	ETHKFGEGVSSPKTH	O15240	VGF
	0.00454301	-0.00411773	NAPPEPVPPPR	O15240	VGF
	0.340172	-0.398516	GGARQRGLGGRGLQEAAEERESAREEEEAEQE	O15240	VGF
	0.273063	-0.684858	APPGRPEAQPPPLSSEHKEPVAGDAVPGPKDGSAPEVRGARNSEPQDEGELFQGVDPRA	O15240	VGF
	0.142326	-0.511698	PPEPVPPPRA	O15240	VGF
	0.313191	-0.136415	HVRSPQPPPPAPAPARDELPD	O15240	VGF
	0.963345	1.02639	KKNAPPEPVPPPRAAPAPTHVRSPQPPPPAPAPARD	O15240	VGF
	0.138328	-0.0769913	KKNAPPEPVPPPRAAPAPTHVRSPQPPPPAPAPARDELP	O15240	VGF
	0.394058	-0.593918	PPEPVPPPRAAPAPTHVRSPQPPPPAPAPARDELP	O15240	VGF
	0.742392	-0.560911	ERAPLPPP	O15240	VGF
	0.141322	-0.153611	PDSGPLPETH	O15240	VGF
	0.43407	-0.591522	EPVPPPRAAPAPTHVRSPQPPPPAPAPARDELP	O15240	VGF
	0.79801	-0.336327	PGPKDGSAPEV	O15240	VGF
	0.0666821	-0.14223	ETETRTHTLTRVNLESPGPERVW	O15240	VGF
	0.226101	0.261935	RDELPDWNEVLPPWDREE	O15240	VGF
	0.578351	-0.227194	KKNAPPEPVPPPRAAPAPTHVRSPQPPPPAPAPARDELPD	O15240	VGF
	0.0306934	0.0802624	EAQARRAQEEAEAEERRLQEQEELEN	O15240	VGF
	0.301053	-0.439345	PAPARDELPD	O15240	VGF
	0.982825	-0.611919	GGEERVGEEDEEAAEAEAEAEEAERARQNALLFAEEEDGEAGAED	O15240	VGF
	0.0224572	-0.0382145	RAQEEAEAEERRLQEQEELENYIEHVLLRRP	O15240	VGF
	0.610263	-0.230145	HVRSPQPPPPAPAPARDELP	O15240	VGF
	0.0507891	0.114071	ARRPESALLGGSEAGERLLQQGLAQ	O15240	VGF
	0.155589	0.262742	ESPGPERVWRASWGEFQARVPERAPLPPPAPS	O15240	VGF
	0.0868495	-0.125932	NAPPEPVPPPRAAPAPTHVRSPQPPPPAPAPARD	O15240	VGF
	1.53144	-1.35118	DRPASPPAPSGSQQGPEEE	O15240	VGF
	0.816884	1.4397	DSGPLPETHKFGEGVSSPKTHLGEALAPLSKAYQGVAAPFPK	O15240	VGF
	0.0761719	-0.0716844	GDAVPGPKDGSAPE	O15240	VGF
	0.879895	-0.271398	ERAPLPPPAPSQFQARM(+15.99)PD	O15240	VGF
	1.19989	-0.532897	PQTIDSLIELSTKLHLPADDV	O15240	VGF
	0.0162908	-0.0162609	PQTIDSLIELSTKLHLPADDVVSIIEEVEE	O15240	VGF
	0.666753	-0.320148	SQEETPGHRRKEAEGTEEGGEEEDDEEMDPQT	O15240	VGF
	0.158124	-0.100346	NAPPEPVPPPRAAPAPTHVRSPQPPPPAPAPARDELP	O15240	VGF
	0.564435	-0.650354	SWGEFQARVPERAPLPPPAPS	O15240	VGF
	0.0909879	0.156636	KKNAPPEPVPPPR	O15240	VGF
	1.11098	-1.1621	AVPGPKDGSAPE	O15240	VGF
	0.312577	-0.230648	FQARVPERAPLPPPAPSQFQARMPDSGP	O15240	VGF
	0.206105	-0.216924	FQARVPERAPLPPPAPSQ	O15240	VGF
	1.61005	2.12458	LPPSRHYPGRE	O15240	VGF
	0.295053	-0.21208	ERAPLPPPAPSQFQARM(+15.99)PDSGP	O15240	VGF
	0.628589	-0.335274	GRPEAQPPPLSSEHKEPVAGD	O15240	VGF
	0.738233	-0.520288	GLQEAAEERESAREEEEAEQER	O15240	VGF
	0.0824918	-0.0801813	SQEETPGHRRKEAEGTEEGGEEEDDEEM(+15.99)DPQTIDSLIELSTKLHLPADDVVSIIEEVEE	O15240	VGF
	1.97734	2.6608	ETHKFGEGVSSPKTHLGEALAPLSKAYQGVAAPFPK	O15240	VGF
	0.096327	0.177559	VPERAPLPPPAPS	O15240	VGF
	0.610604	-0.259152	ERAPLPPPAPSQFQARMPDSGP	O15240	VGF
	0.188323	0.203508	PARDELPD	O15240	VGF
	0.268835	-0.189342	LLQGGARQRGLGGRGLQEAAEERESAREEEEAEQE	O15240	VGF
	0.803364	-0.44287	ERAPLPPPAPSQFQARMPDS	O15240	VGF
	0.536292	-0.216261	ERAPLPPPAPSQFQARMPD	O15240	VGF
	0.49562	0.485217	VPERAPLPPPAPSQ	O15240	VGF
	0.111799	-0.171272	ERAPLPPPAPS	O15240	VGF
	0.371434	0.375563	GGSEAGERLLQQG	O15240	VGF
	0.389351	-0.551145	YPPGPYHPFPN	O15240	VGF
	0.0287915	-0.0375862	KKNAPPEPVPPPRAAPAPTHVR	O15240	VGF
	0.188974	-0.350796	SQEETPGHRRKEAEGTEEGGEEEDDEEMDPQTIDSLIELSTKLHLPADDVVSIIEEVE	O15240	VGF
	0.881321	-0.322482	PGPKDGSAPEVRGA	O15240	VGF
	0.840658	-0.356899	AVPGPKDGSAPEV	O15240	VGF
	0.890311	-1.14825	YLLQGGARQRGLGGRGLQEAAEERESAREEEEAEQE	O15240	VGF
	1.1547	-1.28952	GRPEAQPPPL	O15240	VGF
	1.0851	1.29186	EHKEPVAGDAVPGPKDGSAPE	O15240	VGF
	0.0950677	-0.114132	SQEETPGHRRKEAEGTEEGGEEEDDEEMDPQTIDSLIELSTKLHLPADDVVSIIEEVEE	O15240	VGF
	0.232058	0.308135	ERAPLPPPAPSQ	O15240	VGF
	0.620391	-1.11419	PPPPAPAPARDELPDWNEVLPPWDREED	O15240	VGF
	0.0418247	0.0640255	LPPWDRE	O15240	VGF
	1.27191	-1.82076	QPPPLSSEHKEPVAGDAVPGPKDGSAPEVRGA	O15240	VGF
	0.202956	-0.0811439	GISGRSQEQSVKTVPG	O15354	GPR37
	0.908535	-0.463591	ISEEEEKGPRGAGISGRSQEQSVKTVPGA	O15354	GPR37
	0.884329	-0.571468	FLQISEEEEKGPRGAGISGRSQEQSVKTVPGASDL	O15354	GPR37
	0.467292	-0.177745	GESC(+57.02)APTVIQRRG	O15354	GPR37
	0.0304437	-0.0262659	ISEEEEKGPRGAGISGRSQEQSVKTVPGAS	O15354	GPR37
	0.76402	-0.20957	EEEEKGPRGAGISGRSQEQSVKTVPGASDL	O15354	GPR37
	1.68976	-1.37916	DAWGPGNSARDVLRARAPREEQG	O15354	GPR37
	0.00134374	0.00120354	SC(+57.02)APTVIQRRG	O15354	GPR37
	0.131853	-0.075014	ESC(+57.02)APTVIQRRG	O15354	GPR37
	0.275359	-0.260908	EEKGPRGAGISGRSQEQSVKTVPGASDL	O15354	GPR37
	0.0625528	-0.0369936	EEEKGPRGAGISGRSQEQSVKTVPG	O15354	GPR37
	0.811584	-0.686561	SARDVLRARAPR	O15354	GPR37
	0.978886	-0.26003	SARDVLRARAP	O15354	GPR37
	0.931333	-0.587065	DAWGPGNSARDVLRARAPREEQGAA	O15354	GPR37
	0.435242	-0.187973	FLQISEEEEKGPRGAGISGRSQEQSVKTVPGASD	O15354	GPR37
	0.114104	-0.145886	SEEEEKGPRGAGISGRSQEQSVKTVPGASD	O15354	GPR37
	0.341461	-0.395948	DAWGPGNSARDVLRARAP	O15354	GPR37
	0.402215	-0.393434	SEEEEKGPRGAGISGRSQEQSVKTVPG	O15354	GPR37
	0.191868	-0.119525	DAWGPGNSARDVLRARAPR	O15354	GPR37
	0.724316	-0.246862	EEEKGPRGAGISGRSQEQSVKTVPGASDL	O15354	GPR37
	1.33906	-0.88484	ISEEEEKGPRGAGISGRSQEQSVKTVPGASDLF	O15354	GPR37
	0.7716	0.66457	EEEEKGPRGAGISGRSQEQSVKTVPGASD	O15354	GPR37
	0.560914	-0.351064	REEQGAAFLAGPSWDLPAAPGRD	O15354	GPR37
	0.205912	0.443777	GNSARDVLRARAPREEQGAAFLAGP	O15354	GPR37
	2.56101	-1.16258	SARDVLRARAPREEQGAAF	O15354	GPR37
	0.338225	0.326604	SWDLPAAPGRDPAAGRGAEAS	O15354	GPR37
	0.224351	-0.392957	SEEEEKGPRGAGISGRSQEQSVKTVPGASDL	O15354	GPR37
	0.937787	-1.13765	ISEEEEKGPRGAGISGRSQEQSVKTVP	O15354	GPR37
	0.956464	-0.388173	ISEEEEKGPRGAGISGRSQEQSVKTVPGASD	O15354	GPR37
	0.452971	-0.73763	LQISEEEEKGPRGAGISGRSQEQSVKTVPGASD	O15354	GPR37
	0.154471	0.156884	EEEKGPRGAGISGRSQEQSVKTVPGASDLFYWPR	O15354	GPR37
	0.290281	-0.492753	ISEEEEKGPRGAGISGRSQEQSVKTVPGASDLFYWP	O15354	GPR37
	0.0480191	0.122249	DAWGPGNSARDVLRARAPREEQGAAFLAGP	O15354	GPR37
	0.00745053	-0.00717672	SARDVLRARAPREEQGAA	O15354	GPR37
	0.214599	-0.371509	APREEQGAAF	O15354	GPR37
	0.255895	-0.380343	LQISEEEEKGPRGAGISGRSQEQSVKTVPGASDL	O15354	GPR37
	0.439328	-0.569301	PTALQLFLQISEEEEKGPRGAGISGRSQE	O15354	GPR37
	0.0122004	0.00891852	EEEKGPRGAGISGRSQEQSVKTVPGAS	O15354	GPR37
	1.02224	-1.4202	DAWGPGNSARDVLRARAPREEQGA	O15354	GPR37
	0.556438	-0.188776	ISEEEEKGPRGAGISGRSQEQSVKTVPGASDL	O15354	GPR37
	0.182866	0.0913296	EEEKGPRGAGISGRSQEQSVKTVPGASD	O15354	GPR37
	0.160377	0.257733	ISEEEEKGPRGAGISGRSQEQSVKTVPGASDLFYWPR	O15354	GPR37
	1.78677	-1.11587	DAWGPGNSARDVLRARAPREE	O15354	GPR37
	1.20549	1.24937	ISEEEEKGPRGAGISGRSQEQSVKTVPGASDLFYWPRRAG	O15354	GPR37
	0.0887114	0.089026	ISEEEEKGPRGAGISGRSQEQ	O15354	GPR37
	0.0423178	0.0625914	ISGRSQEQSVKTVPGASDL	O15354	GPR37
	0.347119	0.25275	EEKGPRGAGISGRSQEQSVKTVPGASD	O15354	GPR37
	0.0195988	-0.0113568	ISEEEEKGPRGAGISGRSQEQSVKTVPG	O15354	GPR37
	0.6147	-0.541631	EEEKGPRGAGISGRSQEQSVKTVPGA	O15354	GPR37
	0.225448	-0.160826	SWDLPAAPGRD	O15354	GPR37
	0.624347	0.387527	GQEPSETLGRGNPT	O15354	GPR37
	0.196509	0.311403	FLAGPSWDLPAAPGRDPAAGRGAEA	O15354	GPR37
	1.04589	-1.65871	DAWGPGNSARDVLRARAPREEQGAAF	O15354	GPR37
	0.513975	-0.411811	GRSQEQSVKTVPG	O15354	GPR37
	0.458739	0.92621	FLQISEEEEKGPRGAGISGRSQEQSVKTVPGASDLFYWPRRAG	O15354	GPR37
	0.867872	-0.304069	VEC(+57.02)EPPPDTQC(+57.02)HVTC(+57.02)QQHQ	O43157-2	PLXB1
	0.11338	0.0814336	APPTVGRPP	O43157-2	PLXB1
	0.374207	0.427453	C(+57.02)DSDEDEDFKL	O43236-7	2004-09-01
	0.619779	-0.531302	SRPQVPEPRPQAPDLYDDDLEFRPPSRPQSSDNQQYF	O43236-7	2004-09-01
	0.039431	-0.0417229	ADRERSIHDFC(+57.02)LVSKVVGR	O43291	SPIT2
	0.324082	0.241793	TDATKEKPKEVAENQQNQSSDPEEEKGSQPPPAAESQSSLRRQ	O43491	E41L2
	1.60561	-0.694374	EPTEDVEPKEAEDDDTGPEEGSPPK	O43493-3	TGON2
	0.0689253	0.0622815	STGKSGAEAQTPEDSPNRSGAEAKTQKDSPSKSGSEAQTTKDVPN	O43493-3	TGON2
	0.768099	-0.541803	PSDNKELPKADTNQLADKGKLSPH	O43493-3	TGON2
	0.350465	-0.525815	VKSSEPTEDVEPKEAEDDDTGPEEGSPPKEEKE	O43493-3	TGON2
	0.158988	-0.172394	SSEPTEDVEPKEAEDDDTGPEEGSPPKEEKE	O43493-3	TGON2
	1.74957	-0.900152	TEDVEPKEAEDDDTGPEEGSPPK	O43493-3	TGON2
	0.261798	-0.159936	ADGQTPKDGSSKSGAEDQTPKDVPN	O43493-3	TGON2
	0.380217	-0.515095	SSEPTEDVEPKEAEDDDTGPEEGSPPK	O43493-3	TGON2
	0.418315	-0.297005	SHPEPQTPKDSPSKSSAEAQTPEDTPN	O43493-3	TGON2
	0.318082	-0.316829	STSKSGSEAQTTKDSTSKSHPELQTPKD	O43493-3	TGON2
	0.460027	-0.44183	VKSSEPTEDVEPKEAEDDDTGPEEGSPPKEE	O43493-3	TGON2
	0.459744	-0.525759	SGSEAQTTKDSTSKSHPELQTPKD	O43493-3	TGON2
	0.501153	0.407745	AVPDPREPGEFALLRSC(+57.02)QEVFDKLARV	O43505	B4GA1
	1.48552	-0.410997	FKQELKAKYPNSPRRC(+57.02)	O43505	B4GA1
	0.205718	0.243064	RYEAAVPDPREPGEFALLRSC(+57.02)QEVFDKLARV	O43505	B4GA1
	0.393018	-0.375272	RQFKQELKAKYPNSPRRC(+57.02)	O43505	B4GA1
	1.02352	0.98794	HGQEEQDQYFE	O43505	B4GA1
	1.15326	1.54155	LHGQEEQDQYFEFFPPSPR	O43505	B4GA1
	0.0129082	0.0302664	LSLLSGLHGQEEQDQYFEFFPPSPR	O43505	B4GA1
	0.0725474	0.16828	SLLSGLHGQEEQDQYFEFFPPSPR	O43505	B4GA1
	0.233743	0.489644	YLSLLSGLHGQEEQDQYFEFFPPSPR	O43505	B4GA1
	0.0874925	0.132388	VVSLGSRASLSAQEPAQEELVAEEDQDPSELNPQTEESQDPAPFLNRLVRPR	O43508-2	TNF12
	0.105826	-0.12487	LVAEEDQDPSELNPQTEESQDPAPFLNRLVRPR	O43508-2	TNF12
	2.01804	-1.46277	LVAEEDQDPSELNPQTEESQDPAPFLNRLVRP	O43508-2	TNF12
	0.942464	-0.698652	PSELNPQTEESQDPAPFLNRLVRP	O43508-2	TNF12
	1.21027	-0.487372	PQTEESQDPAPFLNRLVRPR	O43508-2	TNF12
	0.0359575	-0.0512052	PSELNPQTEESQDPAPFLNRLVRPR	O43508-2	TNF12
	0.850195	-0.607886	VVSLGSRASLSAQEPAQEELVAEEDQDPSELNPQTEESQDPAPFLNRLVRP	O43508-2	TNF12
	1.46552	-0.251242	VIRGEGILPDGGEYKPPSDS	O43556	SGCE
	1.57208	1.96047	VIRGEGILPDGGEYKPPSDSLKSRDYYTDFLITLAVPSA	O43556	SGCE
	0.354603	0.157552	DGGEYKPPSDSLKSRDY	O43556	SGCE
	1.03641	-0.372804	DGGEYKPPSDSLKSRD	O43556	SGCE
	1.29418	1.03882	SLKDEFTYEKGGHLILVPEF	O43567	RNF13
	0.590273	-0.236395	EAASPGAPSRDVLL	O43581	SYT7
	1.82351	-0.55012	YRDPEAASPGAPSRDVLLVSAIIT	O43581	SYT7
	1.69535	-0.956656	RDPEAASPGAPSRDVLLVSA	O43581	SYT7
	1.23416	-0.406658	YRDPEAASPGAPSRDVLLVSA	O43581	SYT7
	1.59447	-0.986513	RDPEAASPGAPSRDVLLVSAIIT	O43581	SYT7
	0.303291	-0.197851	DPEAASPGAPSRDV	O43581	SYT7
	1.1196	-0.798698	RDPEAASPGAPSRDVL	O43581	SYT7
	0.463122	-0.217699	DPEAASPGAPSRDVL	O43581	SYT7
	1.18728	1.09183	SPGAPSRDVL	O43581	SYT7
	0.990253	-0.339149	EAASPGAPSRDVL	O43581	SYT7
	0.356131	-0.437533	MYRDPEAASPGAPSRDVLLVSAIIT	O43581	SYT7
	0.339166	-0.437173	EAASPGAPSRDVLLVSA	O43581	SYT7
	0.323021	-0.4155	EAASPGAPSRDV	O43581	SYT7
	0.962713	-0.708005	ASPGAPSRDVL	O43581	SYT7
	0.400653	-0.331278	VVPRPGLKPAPRPSTQHKHE	O43597	SPY2
	0.208457	-0.334299	YTEGPTVVPRPGLKPAPRPSTQHKHE	O43597	SPY2
	0.061526	0.0465657	LPDC(+57.02)C(+57.02)RQKTC(+57.02)SC(+57.02)RL	O43612	OREX
	0.0782644	0.101603	SSGAAAQPLPDC(+57.02)C(+57.02)RQKTC(+57.02)SC(+57.02)RL	O43612	OREX
	0.370528	-0.342741	AGAEPAPRPC(+57.02)LGRRC(+57.02)SAPAAAS	O43612	OREX
	0.844105	-0.281435	IDKC(+57.02)WKIRH	O43736-2	ITM2A
	0.555901	-0.276698	AIDKC(+57.02)WKIRH	O43736-2	ITM2A
	0.945046	-0.476783	IVETKIC(+57.02)	O43736-2	ITM2A
	1.67045	-0.629163	EFIVETKIC(+57.02)	O43736-2	ITM2A
	0.96261	-0.224368	NEFIVETKIC(+57.02)QE	O43736-2	ITM2A
	0.455013	-0.706481	AIDKC(+57.02)WKIRHFPNEF	O43736-2	ITM2A
	0.828862	-0.225169	AIDKC(+57.02)WKIRHFPNE	O43736-2	ITM2A
	0.539045	-0.192401	IRHFPNEFIVETKIC(+57.02)QE	O43736-2	ITM2A
	0.26798	-0.155243	FIVETKIC(+57.02)QE	O43736-2	ITM2A
	0.627466	-0.280642	IVETKIC(+57.02)QE	O43736-2	ITM2A
	0.309633	-0.362377	DKC(+57.02)WKIRHFPNEF	O43736-2	ITM2A
	0.950111	-0.676809	IDKC(+57.02)WKI	O43736-2	ITM2A
	1.16393	-0.311826	IDKC(+57.02)WKIRHFPNE	O43736-2	ITM2A
	1.23363	-0.679193	DKC(+57.02)WKIRHFPNE	O43736-2	ITM2A
	0.221896	-0.151066	S(+42.01)QKQEEENPAEETGEEKQDTQEKEGILPE	O43768-9	ENSA
	0.345198	-0.134797	S(+42.01)QKQEEENPAEETGEEKQDTQEKEGILPERAEEA	O43768-9	ENSA
	1.88975	-0.750342	S(+42.01)QKQEEENPAEETGEEKQDTQEKEG	O43768-9	ENSA
	0.00119775	0.00182315	S(+42.01)QKQEEENPAEETGEEKQDTQEKEGILP	O43768-9	ENSA
	0.559987	-0.677251	S(+42.01)QKQEEENPAEETGEEKQDTQEKEGILPERAEEAKL	O43768-9	ENSA
	0.800823	-0.870988	S(+42.01)QKQEEENPAEETGEEKQDTQEKE	O43768-9	ENSA
	0.254163	-0.174093	DREGSDATGDGTKEKPF	O43776	SYNC
	1.15753	-0.817915	PNFQPPK	O43776	SYNC
	0.0422739	-0.0996651	LPGGELNPGEDEVEGLKR	O43809	CPSF5
	0.314491	-0.433399	TEKKDRVHHEPQLSDKVHN	O43852-2	CALU
	0.555976	-0.500638	LSKPTEKKDRVHHEPQLSDKVHN	O43852-2	CALU
	0.727124	-0.790096	KPTEKKDRVHHEPQLSDKVHN	O43852-2	CALU
	0.33894	0.552001	IGYVC(+57.02)KC(+57.02)PRGFNGIHC(+57.02)QHNIN	O43854-2	EDIL3
	0.00638887	-0.00973336	IGYVC(+57.02)KC(+57.02)PRGFNGIHC(+57.02)QHN	O43854-2	EDIL3
	0.19802	-0.356148	IGYVC(+57.02)KC(+57.02)PRGFNGIHC(+57.02)QHNINE	O43854-2	EDIL3
	1.21516	-1.33737	SPSGVRLVGG	O43866	CD5L
	1.72651	-1.19577	HEKRVPQEQADAAKFMA	O60242	AGRB3
	2.0845	-0.424432	SVHEKRVPQEQADAAKFM(+15.99)A	O60242	AGRB3
	0.348584	0.493493	SVHEKRVPQEQADAA	O60242	AGRB3
	1.67417	-0.370077	SVHEKRVPQEQADAAKFMA	O60242	AGRB3
	0.784049	-0.536992	RELMEDSRTEADEDRGQGDSSEEAPKQD	O60279	SUSD5
	1.31244	-1.11579	GRPQSKAPDSTLRSPSSPIHEEDEEKLSEDVD	O60291-2	MGRN1
	0.635813	-0.602702	DSSPEHC(+57.02)GRGPPADIYLPGRPTS	O60291-2	MGRN1
	0.1165	0.151381	AIDHILDSSRQKGRPQSKAPDS	O60291-2	MGRN1
	0.464706	-0.208237	TQIRYSVPEELEKGSRVGDISRDLGLEPREL	O60330	PCDGC
	0.111116	-0.0781941	TQIRYSVPEELEKGSRVGDISRDLGLEPRE	O60330	PCDGC
	0.168024	0.177619	TQIRYSVPEELEKGSRVGDISRDLGLEPRELAERG	O60330	PCDGC
	2.14311	-0.489012	IKVESIEDVRNQC(+57.02)TDHGADMISIHNEEEN	O60449-3	LY75
	0.0809581	-0.0490999	IKVESIEDVRNQC(+57.02)TDHGADMISIHNEEE	O60449-3	LY75
	0.243687	-0.37533	IKVESIEDVRNQC(+57.02)TDHGADMISIHNEEENA	O60449-3	LY75
	0.401019	-0.642809	ENTRRVYKGEFQLPDFLKEKPQTEQVE	O60507	TPST1
	1.75143	-0.444355	YLGQHAMEC(+57.02)HHRIEE	O60507	TPST1
	0.417791	-0.528686	AIPPPDKAQHNDSEQTQSPQQPGSRN	O60565	GREM1
	0.122576	0.154272	KKKGSQGAIPPPDKAQHNDSEQTQSPQQPGSRNRGRGQG	O60565	GREM1
	1.03091	-0.553237	TPASQSPKKPPAKDPLADLNIKD	O60641	AP180
	0.10856	-0.12216	KPPAKDPL	O60641	AP180
	0.1925	-0.227455	AAVPGTQLSPSPTPASQSPKKPPAKDPLADLNIKD	O60641	AP180
	0.109677	-0.116603	PLADLNIKD	O60641	AP180
	0.120288	0.175194	DDYDKKKLV	O60739	EIF1B
	0.554007	-0.691725	AIPPNRGVPPAPPPPAAALPRESSSVLNTDPDAEKPRFASNL	O60741	HCN1
	0.486573	-0.360741	KVDGGGGGGGGGGGGEEPAGGFEDAEGPRRQ	O60741	HCN1
	0.981506	-0.907328	VDGGGGGGGGGGGGEEPAGGFEDAEGPRRQ	O60741	HCN1
	0.777929	0.815797	KVDGGGGGGGGGGGGEEPAGGFEDAEGPR	O60741	HCN1
	0.0833797	-0.168776	AIPPNRGVPPAPPPPAAALPRESSSVLNTDPDAEKPR	O60741	HCN1
	0.159866	0.105889	VQQYVPEEWAEYPRPIHPAG	O60883	G37L1
	1.78168	-0.441104	VSGGAPLHLGRHRAETQEQQSRS	O60883	G37L1
	0.142376	-0.152763	LTGAPGQRLQ	O60883	G37L1
	0.0403254	-0.0245037	SGGAPLHLGRHRAETQEQQSRS	O60883	G37L1
	1.14986	-0.401613	SGGAPLHLGRHRAETQEQ	O60883	G37L1
	0.0390634	0.0302474	SRVSGGAPLHLGRHRAETQEQQSRS	O60883	G37L1
	0.936444	-0.370537	GGAPLHLGRHRAETQEQQSRS	O60883	G37L1
	0.0532975	0.0452085	GTEDEEAKGVQQYVPEE	O60883	G37L1
	0.332182	0.278007	GAPLHLGRHRAETQEQQSRS	O60883	G37L1
	0.121742	-0.117253	GLSRVSGGAPLH	O60883	G37L1
	1.92989	-0.622538	SGGAPLHLGRHRAETQEQQS	O60883	G37L1
	0.315108	0.292281	APLHLGRHRAETQEQQSRS	O60883	G37L1
	1.22555	-0.288632	RVSGGAPLHLGRHRAETQEQQSRS	O60883	G37L1
	1.88912	-0.396776	VSGGAPLHLGRHRAETQEQQS	O60883	G37L1
	1.72858	-0.689886	VSGGAPLHLGRHRAETQEQ	O60883	G37L1
	0.939123	-0.948792	HLGRHRAETQEQQSRS	O60883	G37L1
	2.04905	1.01621	VSGGAPLHL	O60883	G37L1
	1.64245	-0.965799	SRVSGGAPLHLGRHRAETQEQQ	O60883	G37L1
	0.581985	-0.670121	GAPLHLGRHRAETQEQQSRSK	O60883	G37L1
	1.28513	-1.26503	GAPLHLGRHRAETQEQQS	O60883	G37L1
	0.628622	-0.694793	LSRVSGGAPLHLGRHRAETQEQQSRS	O60883	G37L1
	0.998134	1.8456	SRVSGGAPLHLGRHRAETQEQQS	O60883	G37L1
	1.56673	-0.944252	LHLGRHRAETQEQQSRS	O60883	G37L1
	0.597913	-0.448787	VGLSRVSGGAPLHLGRHRAETQEQQS	O60883	G37L1
	0.517851	-0.466107	AVGLSRVSGGAPLHLGRHRAETQEQQSRS	O60883	G37L1
	0.141379	0.212506	VGLSRVSGGAPLHLGRHRAETQEQQSRS	O60883	G37L1
	0.30772	-0.486991	VRRKKEQKLSTDDLKTEEEGKTDGEGNPDDGA	O60939	SCN2B
	0.0645496	-0.0470304	AIDSGSSAAQLPQKSILERKE	O75056	SDC3
	0.263693	0.212335	IDSGSSAAQLPQKSILERKE	O75056	SDC3
	1.46129	1.18797	AIDSGSSAAQLPQKS	O75056	SDC3
	0.0580174	-0.0668642	INQDSESPYHVLDTKARHQQKHNKA	O75077	ADA23
	0.347873	-0.222265	QDSESPYHV	O75077	ADA23
	0.056143	-0.0452388	VEC(+57.02)RGSC(+57.02)PGQGC(+57.02)C(+57.02)QGLR	O75093	SLIT1
	0.68008	-0.466977	WVEC(+57.02)RGSC(+57.02)PGQGC(+57.02)C(+57.02)QGLR	O75093	SLIT1
	0.201891	-0.170481	EC(+57.02)RGSC(+57.02)PGQGC(+57.02)C(+57.02)QGL	O75093	SLIT1
	0.689267	-0.266552	VEC(+57.02)RGSC(+57.02)PGQGC(+57.02)C(+57.02)QGL	O75093	SLIT1
	1.93824	1.14889	AEPC(+57.02)RGLQC(+57.02)LHGHC(+57.02)QASGTKG	O75093	SLIT1
	2.22796	-1.32859	VPIMEC(+57.02)RGGC(+57.02)GPQC(+57.02)C(+57.02)QPTRS	O75094	SLIT3
	3.57942	-1.47615	HLEC(+57.02)GC(+57.02)LAC(+57.02)	O75094	SLIT3
	0.367684	-0.385669	HLEC(+57.02)GC(+57.02)LAC(+57.02)S	O75094	SLIT3
	0.0461342	0.0748731	VEGRC(+57.02)SERDARLGLC(+57.02)ARSNDAVPAAPGEG	O75096	LRP4
	1.32709	-1.52675	EVEGRC(+57.02)SERDARLGLC(+57.02)ARSNDAVPAAPGEG	O75096	LRP4
	0.0919006	0.0866263	ITENPVSTGEKNAAT	O75144-2	ICOSL
	0.032378	-0.0444664	TENPVSTGEKNAAT	O75144-2	ICOSL
	0.0272975	-0.0319329	ITENPVSTGEKN	O75144-2	ICOSL
	2.12074	-0.430321	NVKAPLGSPSPRPR	O75173-2	ATS4
	1.62374	-0.514095	NVKAPLGSPSPRPRRA	O75173-2	ATS4
	0.732852	-0.883152	YC(+57.02)EGRRTRFRSC(+57.02)NTEDC(+57.02)PTG	O75173-2	ATS4
	1.89553	-1.16395	ASGQGPMC(+57.02)NVKAPLGSPSPRPR	O75173-2	ATS4
	0.411999	-0.524928	SGQGPMC(+57.02)NVKAPLGSPSPRPR	O75173-2	ATS4
	0.688719	-0.692189	YC(+57.02)EGRRTRFRSC(+57.02)NTEDC(+57.02)PT	O75173-2	ATS4
	1.3912	-0.417423	ASGQGPMC(+57.02)NVKAPLGSPSPRPRRA	O75173-2	ATS4
	0.763262	-0.393615	EGGTPNSAGGPGAHILRRKSPASGQGP	O75173-2	ATS4
	0.621196	-0.67832	SGQGPMC(+57.02)NVKAPLGSPSPRPRRA	O75173-2	ATS4
	0.0703648	-0.116598	GQGPMC(+57.02)NVKAPLGSPSPRPRRA	O75173-2	ATS4
	0.802661	-0.572449	SC(+57.02)EPGHQSPNC(+57.02)I	O75326-2	SEM7A
	0.168813	-0.167783	INPAEPHKEC(+57.02)PNPKPDKAP	O75326-2	SEM7A
	2.38751	-1.02711	FREAQHWQLLPEDGIMAEH	O75326-2	SEM7A
	0.397644	-0.36361	TPPEPEPTGAPQKGKEG	O75363	BCAS1
	0.154049	-0.178894	YSDIRTGRESSLPSKEALEPSGENVIQNKESTG	O75477	ERLN1
	0.992968	-1.06876	TGGEKSSTPIKGPKRGHPRQN	O75509	TNR21
	0.585923	-0.80369	ATGGEKSSTPIKGPKRGHPR	O75509	TNR21
	0.500482	-0.679547	ATGGEKSSTPIKGPKRGHPRQN	O75509	TNR21
	0.626624	-0.526784	ATGGEKSSTPIKGPKRGHPRQNLHKHFD	O75509	TNR21
	1.42331	-1.27634	TGGEKSSTPIKGPKRGHPR	O75509	TNR21
	0.296413	-0.236697	ATGGEKSSTPIKGPKRGHPRQNL	O75509	TNR21
	0.499413	-0.240876	DHNC(+57.02)HNLPEGVAD	O75711	SCRG1
	1.03753	-0.544898	SC(+57.02)YRKILKDHNC(+57.02)	O75711	SCRG1
	0.533411	-0.585409	PKISFVIPC(+57.02)NNQ	O75711	SCRG1
	0.059546	0.0562522	SC(+57.02)YRKILKDHN	O75711	SCRG1
	0.937417	1.23232	PKDVFFGPKISFVIPC(+57.02)NNQ	O75711	SCRG1
	0.218954	-0.104887	SC(+57.02)YRKILKDHNC(+57.02)HNLPEGVAD	O75711	SCRG1
	0.0607563	0.0948676	ANRLSC(+57.02)YRKILKDHNC(+57.02)HNLPEGVAD	O75711	SCRG1
	0.258941	-0.131811	SC(+57.02)YRKILKDHNC(+57.02)HNLPEGVADLTQID	O75711	SCRG1
	0.565353	-0.513204	MPANRLSC(+57.02)YRKILKDHNC(+57.02)	O75711	SCRG1
	0.050562	0.128751	MPANRLSC(+57.02)YRKILKDHNC(+57.02)HNLPEGVAD	O75711	SCRG1
	0.198448	-0.264883	SC(+57.02)YRKILKDHNC(+57.02)HN	O75711	SCRG1
	0.0667568	-0.0695659	SC(+57.02)YRKILKDHNC(+57.02)HNLPEGVA	O75711	SCRG1
	0.370014	0.208585	NRLSC(+57.02)YRKILKDHNC(+57.02)HNLPEGVAD	O75711	SCRG1
	0.12622	0.212217	NRLSC(+57.02)YRKILKDHNC(+57.02)HNLPEG	O75711	SCRG1
	0.171358	0.224838	DEIGKRYGEDSEQFRDASKILVDA	O75787-2	RENR
	0.0782998	0.0748101	GLDEIGKRYGEDSEQFRDASKILVDA	O75787-2	RENR
	0.53894	-0.842035	AGLDEIGKRYGEDSEQFRDASKILVD	O75787-2	RENR
	0.300954	-0.269381	AGLDEIGKRYGEDSEQFRDASKILVDA	O75787-2	RENR
	0.105513	-0.108951	LDEIGKRYGEDSEQFRDASKILVDA	O75787-2	RENR
	1.39788	-1.35329	NWPIPGERIPD	O75787-2	RENR
	0.135865	0.154335	TGKGKC(+57.02)IEGSYKGPVK	O75882	ATRN
	0.992329	-0.613902	EVSRLQGTGGPS	O75888-5	TNF13
	0.373262	-0.428235	LGTC(+57.02)RMVC(+57.02)D	O75973	C1QRF
	1.8522	-1.04455	SGVVRKEDLRPSAPQQEGEASKEKEE	O76070	SYUG
	1.621	-0.725947	VVRKEDLRPSAPQQEGEASKEKEE	O76070	SYUG
	0.149396	-0.13571	SGVVRKEDLRPSAPQQEGEASKEKEEVAEEAQSGGD	O76070	SYUG
	0.972103	-0.52954	KEDLRPSAPQQEGEASKEKEEVAEEAQSGGD	O76070	SYUG
	0.180447	-0.349297	VVRKEDLRPSAPQQEGEASKEKEEVAEEAQSGGD	O76070	SYUG
	2.39408	1.64849	LRPSAPQQEGEASKEKEEVAEEAQSGGD	O76070	SYUG
	0.016232	0.0157715	KEDLRPSAPQQEGEASKEKEE	O76070	SYUG
	0.582173	-0.270549	RLNNNKIRNILPEEIC(+57.02)NAEEDDDSNLEHL	O94769	ECM2
	0.0379549	-0.0926934	EEIPRKQRRKIYHRRL	O94769	ECM2
	0.0760946	-0.172677	A(+42.01)DKAKPAKAANRTPPKSPGDPSKDRAA	O94811	TPPP
	0.0629913	-0.127418	EC(+57.02)RGGC(+57.02)AGGQC(+57.02)C(+57.02)GPLR	O94813-3	SLIT2
	0.58856	-0.388726	LEC(+57.02)RGGC(+57.02)AGGQC(+57.02)C(+57.02)GPLR	O94813-3	SLIT2
	0.465433	-0.251642	LEC(+57.02)RGGC(+57.02)AGGQC(+57.02)C(+57.02)GPLRS	O94813-3	SLIT2
	0.161428	-0.095005	EC(+57.02)RGGC(+57.02)AGGQC(+57.02)C(+57.02)GPL	O94813-3	SLIT2
	0.564037	-0.227169	LEC(+57.02)RGGC(+57.02)AGGQC(+57.02)C(+57.02)GPL	O94813-3	SLIT2
	1.76753	-0.351739	SGSGVGGGGTAGPGTGGLPR	O94826	TOM70
	1.5794	-0.347393	SSGSGVGGGGTAGPGTGGLPR	O94826	TOM70
	1.86312	-0.625962	VGGGGTAGPGTGGLPR	O94826	TOM70
	0.385492	-0.240678	GGGGTAGPGTGGLPR	O94826	TOM70
	0.0501233	-0.0590071	SGVGGGGTAGPGTGGLPR	O94826	TOM70
	0.308853	0.232763	GGGTAGPGTGGLPR	O94826	TOM70
	0.282846	-0.0848717	TSGAPPESNPGDVKGEGT	O94856-11	NFASC
	0.638033	-0.29768	VVGQTPVYVPYEIRVQAENDFGKGPEPES	O94856-11	NFASC
	1.05198	1.07352	TVKKDKEETEGNESSEATSPVNA	O94856-11	NFASC
	0.0906455	-0.107185	APPESNPGDVKGEGT	O94856-11	NFASC
	0.79703	-0.234123	AEGHPAPQISWQKDGGTDFPAARE	O94898	LRIG2
	1.47742	-1.37009	TNFAVLMAHREIYQG	O94910-2	AGRL1
	1.87294	-0.456028	VIHTANPM(+15.99)EHANH	O94985-2	CSTN1
	0.116351	0.0937892	FVDLSGHNLANPHPFAVVPSTATV	O94985-2	CSTN1
	0.589794	-0.468499	AQPQFVHPEHR	O94985-2	CSTN1
	0.822335	-0.370621	VDLSGHNLA	O94985-2	CSTN1
	0.0102883	0.00726994	RSFVDLSGHNLANPHPFAVVPSTAT	O94985-2	CSTN1
	2.30561	-1.88817	PHPFAVVPSTATVV	O94985-2	CSTN1
	0.560615	-0.33191	AQPQFVHPEH	O94985-2	CSTN1
	1.34616	-0.669048	AQPQFVHPEHRS	O94985-2	CSTN1
	0.96628	-0.902411	VDLSGHNLANPHPFAVVPSTATV	O94985-2	CSTN1
	2.19092	-0.534117	VDLSGHNLANPHPFAVVPST	O94985-2	CSTN1
	0.201025	-0.217668	AQPQFVHPEHRSFVDLS	O94985-2	CSTN1
	0.389152	0.324997	ANPHPFAVVPSTAT	O94985-2	CSTN1
	2.09258	-0.416535	PHPFAVVPSTATV	O94985-2	CSTN1
	0.229991	0.193428	AQPQFVHPE	O94985-2	CSTN1
	0.728805	-0.548883	VDLSGHNL	O94985-2	CSTN1
	1.136	-0.338237	VDLSGHNLANPHPF	O94985-2	CSTN1
	0.782477	-0.791571	QPQFVHPEH	O94985-2	CSTN1
	0.431762	-0.542247	VDLSGHNLANP	O94985-2	CSTN1
	0.195489	0.232816	MAAQPQFVHPEHRSFVDLSGHNLANPHPFAVVPSTA	O94985-2	CSTN1
	0.382784	-0.50086	DLSGHNLANPHPFAVVPS	O94985-2	CSTN1
	0.326392	-0.325078	MAAQPQFVHPEHRS	O94985-2	CSTN1
	0.742519	-0.253401	HNLANPHPFAVVPSTAT	O94985-2	CSTN1
	0.20021	-0.188678	MAAQPQFVHPEHRSFVDLSGHNLANPHPFAVVPS	O94985-2	CSTN1
	0.395648	-0.194799	MAAQPQFVHPEHRSFVDLSGHN	O94985-2	CSTN1
	1.37135	-0.40949	PQFVHPEHRSFVDLSGHNLAN	O94985-2	CSTN1
	0.905308	-0.264392	FVDLSGHNLANPHPFAVVPSTAT	O94985-2	CSTN1
	0.659895	-0.523777	SGHNLANPHPFAVVPSTATVV	O94985-2	CSTN1
	2.77051	-1.03806	VVVDKSTGEGVIRSKEKLDC(+57.02)ELQKD	O94985-2	CSTN1
	1.94606	-1.59328	PHPFAVVPST	O94985-2	CSTN1
	0.138632	-0.145543	RSFVDLSGHNLANPHPFAVVPSTA	O94985-2	CSTN1
	0.139423	-0.198818	QPQFVHP	O94985-2	CSTN1
	0.430735	-0.305402	FVHPEHRSFVDLSGHNLAN	O94985-2	CSTN1
	1.03347	-0.527985	QPQFVHPEHRSFVDLSGHN	O94985-2	CSTN1
	1.36934	-0.826532	AAQPQFVHPEHRS	O94985-2	CSTN1
	0.100192	-0.113129	MAAQPQFVHPEHR	O94985-2	CSTN1
	1.24858	-0.271282	LANPHPFAVVPSTAT	O94985-2	CSTN1
	1.96624	-0.714208	AQPQFVHPEHRSF	O94985-2	CSTN1
	1.15849	-0.641765	FVDLSGHNLANPHPFAVVPST	O94985-2	CSTN1
	0.0382738	0.0491653	MAAQPQFVHPEHRSFVDLSGHNL	O94985-2	CSTN1
	0.527606	-0.583884	LANPHPFAVVPSTA	O94985-2	CSTN1
	0.296054	-0.461488	AQPQFVHPEHRSFVDLSGHNLA	O94985-2	CSTN1
	0.200579	-0.195371	MAAQPQFVHPEHRSFVDLSG	O94985-2	CSTN1
	0.884044	-0.363751	GHNLANPHPF	O94985-2	CSTN1
	0.809685	-0.870985	AQPQFVHPEHRSFVD	O94985-2	CSTN1
	0.239058	0.365025	AQPQFVHPEHRSFVDLSG	O94985-2	CSTN1
	1.80712	-0.940867	PMEHANHMAAQP	O94985-2	CSTN1
	0.014212	-0.0213947	MAAQPQFVHPEHRSFVDL	O94985-2	CSTN1
	0.306543	-0.325354	VDLSGHNLAN	O94985-2	CSTN1
	0.0651344	-0.0803062	VDLSGHNLANPHP	O94985-2	CSTN1
	0.776949	-0.691119	AQPQFVHP	O94985-2	CSTN1
	0.806747	0.980311	AQPQFVHPEHRSFVDLSGHNLANPHPFAVVPSTATVV	O94985-2	CSTN1
	0.316939	-0.28009	DLSGHNLANP	O94985-2	CSTN1
	0.158242	0.362508	AAQPQFVHPEHRSFVDLSGHNLANPHPFAVVPSTATV	O94985-2	CSTN1
	1.04265	-0.857966	EHRSFVDLSGHNLANP	O94985-2	CSTN1
	0.397787	0.52221	HRSFVDLSGHNLANPHPFAVVPSTAT	O94985-2	CSTN1
	0.280213	-0.130142	LSGHNLANPHPFAVVPSTAT	O94985-2	CSTN1
	0.728469	-0.28616	AQPQFVHPEHRSFVDLSGHN	O94985-2	CSTN1
	0.205571	0.279053	RSFVDLSGHNLANPHPFAVVPS	O94985-2	CSTN1
	0.165233	0.11594	AQPQFVHPEHRSFVDLSGHNLANPHPFAVVPSTATV	O94985-2	CSTN1
	0.32549	0.181039	NPHPFAVVPSTAT	O94985-2	CSTN1
	0.373322	0.622196	SGHNLANPHPFAVVPSTATVVI	O94985-2	CSTN1
	0.220022	0.571059	AQPQFVHPEHRSFVDLSGHNLANPHPFAVVPST	O94985-2	CSTN1
	1.075	-0.678365	GHNLANPHPFAVVPSTAT	O94985-2	CSTN1
	0.386227	-0.315859	VIHTANPMEHANH	O94985-2	CSTN1
	0.639666	-0.92494	QPQFVHPEHRS	O94985-2	CSTN1
	0.0399818	-0.077085	SFVDLSGHNLANPHPFAVVPSTAT	O94985-2	CSTN1
	1.74443	-0.544058	SGHNLANPHPF	O94985-2	CSTN1
	0.992215	1.02457	QPQFVHPEHR	O94985-2	CSTN1
	0.209693	0.347841	NLANPHPFAVVPSTAT	O94985-2	CSTN1
	0.239013	0.184927	AQPQFVHPEHRSFVDLSGHNL	O94985-2	CSTN1
	0.0110637	0.0151175	AQPQFVHPEHRSFVDLSGH	O94985-2	CSTN1
	1.27501	-0.277414	SGHNLANPHPFAVVPSTAT	O94985-2	CSTN1
	0.174855	-0.20839	PHPFAVVPS	O94985-2	CSTN1
	0.0392812	-0.0956456	AAQPQFVHPEHRSFVDLSGHNLANPHPFAVVPS	O94985-2	CSTN1
	0.131715	-0.128603	AQPQFVHPEHRSFVDLSGHNLANPHP	O94985-2	CSTN1
	0.182067	0.16921	MAAQPQFVHPEHRSFVD	O94985-2	CSTN1
	1.00491	-0.490655	AAQPQFVHPEHRSFVDLSGHNLANPHPF	O94985-2	CSTN1
	0.199314	-0.286021	FVDLSGHNLA	O94985-2	CSTN1
	0.596303	-0.21486	DLSGHNLANPHPFAVVPSTAT	O94985-2	CSTN1
	0.185063	-0.143125	DLSGHNLANPHP	O94985-2	CSTN1
	0.303232	0.335651	AAQPQFVHPE	O94985-2	CSTN1
	0.227704	0.468817	MAAQPQFVHPEHRSFVDLSGHNLANPHPFAVVPSTATV	O94985-2	CSTN1
	0.385826	-0.339907	AQPQFVHPEHRSFVDLSGHNLANPHPFAVVPSTA	O94985-2	CSTN1
	0.264026	-0.162179	MAAQPQFVHPEHRSFVDLSGHNLANPHPFAVVPSTAT	O94985-2	CSTN1
	0.203803	0.21074	PQFVHPEH	O94985-2	CSTN1
	0.0543886	-0.0852502	EHRSFVDLSGHNLANPHPF	O94985-2	CSTN1
	0.93234	-0.659091	LSGHNLANPHP	O94985-2	CSTN1
	0.0130261	0.0194565	AAQPQFVHPEH	O94985-2	CSTN1
	0.548261	-0.414565	AQPQFVHPEHRSFVDLSGHNLANPHPFAVVPSTAT	O94985-2	CSTN1
	0.0511079	-0.123288	M(+15.99)AAQPQFVHPEHRSFVDLSGHNLANPHPFAVVPS	O94985-2	CSTN1
	1.63368	-0.477054	VDLSGHNLANPHPFAVVPSTAT	O94985-2	CSTN1
	0.12733	-0.0739094	FVHPEHRSFVDLSGHNLANPHPF	O94985-2	CSTN1
	1.11509	-0.369069	VHPEHRSFVDLSGHNLANPHPF	O94985-2	CSTN1
	1.83013	-0.366699	FVDLSGHNLAN	O94985-2	CSTN1
	1.37714	1.40963	M(+15.99)AAQPQFVHPEHRSFVDLSGHNLANPHPFAVVPSTA	O94985-2	CSTN1
	1.52941	-0.31693	PHPFAVVPSTAT	O94985-2	CSTN1
	0.56368	-0.767052	AQPQFVHPEHRSFVDLSGHNLANPHPFAVVPS	O94985-2	CSTN1
	1.17453	-1.22915	FVDLSGHNLANP	O94985-2	CSTN1
	1.5677	-0.314395	PHPFAVVPSTA	O94985-2	CSTN1
	1.75524	-0.393361	NLANPHPF	O94985-2	CSTN1
	0.0977095	-0.152644	QPQFVHPEHRSFVDLSGHNLANPHPF	O94985-2	CSTN1
	0.598404	-0.625229	AQPQFVHPEHRSFVDLSGHNLANPH	O94985-2	CSTN1
	0.594479	0.944226	ANHM(+15.99)AAQPQFVHPEHRSFVDLSGHNLANPHPFAVVPSTAT	O94985-2	CSTN1
	0.289322	-0.559774	AQPQFVHPEHRSFVDLSGHNLANPHPFA	O94985-2	CSTN1
	0.431544	-0.427193	AAQPQFVHPEHRSFVDLSGHNLANPHPFAVVPSTA	O94985-2	CSTN1
	0.462393	-0.363435	FVDLSGHNLANPHPF	O94985-2	CSTN1
	1.52914	-0.354839	AQPQFVHPEHRSFVDLSGHNLAN	O94985-2	CSTN1
	0.128998	-0.160422	FVHPEHRSFVDLSGHNLANPHPFAVVPSTAT	O94985-2	CSTN1
	0.150309	0.359415	HM(+15.99)AAQPQFVHPEHRSFVDLSGHNLANPHPFAVVPSTAT	O94985-2	CSTN1
	0.594589	-0.608573	EFKVEVNVIHTANPMEHAN	O94985-2	CSTN1
	1.48125	-0.364034	HNLANPHPF	O94985-2	CSTN1
	1.0352	-0.37706	HPEHRSFVDLSGHNLANPHPF	O94985-2	CSTN1
	0.419467	-0.654139	M(+15.99)AAQPQFVHPEHRSFVDLSGHNLAN	O94985-2	CSTN1
	0.301735	-0.261703	FVDLSGHNLANPHP	O94985-2	CSTN1
	1.44976	-0.490691	AQPQFVHPEHRSFVDLSGHNLANPHPF	O94985-2	CSTN1
	1.23621	-1.02967	MAAQPQFVHPEHRSFVDLSGHNLAN	O94985-2	CSTN1
	0.232535	-0.117836	FVDLSGHN	O94985-2	CSTN1
	0.064876	0.050812	AAQPQFVHPEHRSFVDLSGHNLANPHPFAVVPSTAT	O94985-2	CSTN1
	0.545163	-0.266454	M(+15.99)AAQPQFVHPEHRSFVDLSGHNLANPHPF	O94985-2	CSTN1
	1.15428	-2.06217	DLSGHNLANPHPF	O94985-2	CSTN1
	0.247381	0.172334	M(+15.99)AAQPQFVHPEHRSFVDLSGHNLANPHPFAVVPSTAT	O94985-2	CSTN1
	0.30323	-0.812468	MAAQPQFVHPEHRSFVDLSGHNLANPHPFAVVPSTATVV	O94985-2	CSTN1
	0.216234	0.320947	ARVNKHKPWLEPTYHGIVTENDN	O94985-2	CSTN1
	0.0619741	-0.0959524	ANHMAAQPQFVHPEHRSFVDLSGHNLANPHPFAVVPSTAT	O94985-2	CSTN1
	0.358894	-0.404815	M(+15.99)AAQPQFVHPEHR	O94985-2	CSTN1
	1.07691	-0.79641	VHPEHRSFVDLSGHNLANPHPFAVVPSTAT	O94985-2	CSTN1
	0.528744	-0.672451	ARVNKHKPWLEPTYHGIVTEN	O94985-2	CSTN1
	0.0353347	-0.0753208	HPEHRSFVDLSGHNLANP	O94985-2	CSTN1
	0.376421	-0.183035	MAAQPQFVHPEHRSFVDLSGHNLANPHPF	O94985-2	CSTN1
	0.269872	-0.438444	RSFVDLSGHNLANPHPFAVVPSTATV	O94985-2	CSTN1
	0.985019	-0.830074	DLDELPRAV	O95025	SEM3D
	0.548929	-0.298951	DLDELPRAVAT	O95025	SEM3D
	0.379948	-0.134038	C(+57.02)GPQC(+57.02)HKGTPLPT	O95084	PRS23
	0.217087	-0.179461	SPPAKQLPGGRI	O95084	PRS23
	0.258229	0.214277	SPPAKQLPGGRIH	O95084	PRS23
	1.45705	-0.711898	IC(+57.02)YWIKG	O95084	PRS23
	0.265921	0.203336	SSSC(+57.02)GPQC(+57.02)HKGTPLPT	O95084	PRS23
	0.694554	-1.12574	DTILETGEVIPPMKEFPDQHH	O95139-2	NDUB6
	0.0131449	0.0210775	ILETGEVIPPMKEFPDQHH	O95139-2	NDUB6
	0.548629	-0.738319	DTILETGEVIPPM(+15.99)KEFPDQHH	O95139-2	NDUB6
	1.24207	-0.470775	PGSEDPERDDHEGQPRPRVPR	O95157	NXPH3
	0.499531	-0.248681	EDPERDDHEGQPRPRVPR	O95157	NXPH3
	0.419077	-0.27863	SEDPERDDHEGQPRPRVPR	O95157	NXPH3
	0.676133	-0.300281	GQDDGPPGSEDPERDDHEGQPRPRVPR	O95157	NXPH3
	0.892992	-0.762142	PPGSEDPERDDHEGQPRPRVPR	O95157	NXPH3
	0.0208108	-0.0363274	DDHEGQPRPRVPR	O95157	NXPH3
	1.16321	-0.846666	AGAAGALPAQRT	O95158	NXPH4
	0.0976711	0.200916	AAGAGAPGQQLPEPR	O95158	NXPH4
	0.800866	0.64619	APGQQLPEPR	O95158	NXPH4
	2.58923	-1.1079	AADSDPNLDPLMNPHIRVGPS	O95159	ZFPL1
	1.89378	-0.749018	DSDPNLDPLMNPHIRVGPS	O95159	ZFPL1
	0.528678	0.35725	ADSDPNLDPLM(+15.99)NPHIRVGPS	O95159	ZFPL1
	1.30989	-0.743545	AAADSDPNLDPLMNPHIRVGPS	O95159	ZFPL1
	0.626749	-0.397811	LMSRLGRAAADSDPNLDPLMNPHIRVGPS	O95159	ZFPL1
	1.80552	-0.621481	SRLGRAAADSDPNLDPLMNPHIRVGPS	O95159	ZFPL1
	0.0467822	0.0552809	DSDPNLDPLM(+15.99)NPHIRVGPS	O95159	ZFPL1
	0.570672	-0.542635	DVPSHPQDPQGPS	O95167	NDUA3
	0.149113	-0.145077	VRDDGNMPDVPSHPQDPQGPS	O95167	NDUA3
	0.554572	-0.627746	PQGPSLEWLKKL	O95167	NDUA3
	0.239005	-0.335212	SGRLTLAGPVDYERQDTYELDVRAQDRGPGPRAA	O95206	PCDH8
	0.453311	-0.59107	SGRLTLAGPVDYERQDTYELDVRAQDRGPGPRA	O95206	PCDH8
	0.678854	-0.35673	SPPRPGRLPD	O95206	PCDH8
	0.634868	-0.421911	TRADGAQC(+57.02)ADLVLLQELDRESQAAYSLELV	O95206	PCDH8
	0.949005	-1.21188	SGRLTLAGPV	O95206	PCDH8
	0.0520617	-0.0879294	GKDSGKGDSDFNDSDSDISGDALKKDLINH	O95206	PCDH8
	0.838308	-0.264952	LDLHDFQGDALQPEDFLEEDEYHATTETV	O95390	GDF11
	0.484941	-0.34493	DASPESPSKKGPIPIRRH	O95467	GNAS3
	0.991134	-0.29997	ATKAAFDVC(+57.02)KGRA	O95502	NPTXR
	0.662618	-0.257967	KLGRC(+57.02)ESGLPRG	O95502	NPTXR
	1.13566	-0.634752	GATKAAFDVC(+57.02)KGRAKA	O95502	NPTXR
	0.01608	0.0119881	ATKAAFDVC(+57.02)KGRAKA	O95502	NPTXR
	0.685217	-0.381495	GGATKAAFDVC(+57.02)KGRAKA	O95502	NPTXR
	1.23815	-0.80062	DTIRELTGKLGRC(+57.02)ESGLPRG	O95502	NPTXR
	0.395347	-0.49216	IIASVPLAASPARALPG	O95502	NPTXR
	0.287705	0.430471	STAEQLRQTALQQEARIRADQDTIRELTGKLG	O95502	NPTXR
	0.163012	0.106745	IRADQDTIRELTGKLGRC(+57.02)ESGLPRG	O95502	NPTXR
	0.353407	-0.313162	GGATKAAFDVC(+57.02)KGRA	O95502	NPTXR
	0.0121302	-0.014889	TKAAFDVC(+57.02)KGRAKA	O95502	NPTXR
	0.191031	-0.204348	GAAASPGPQRSLSA	O95502	NPTXR
	0.367248	-0.229318	DAAGAAPGEREELLLLQSTAEQLRQTALQQEARIRADQDTIRE	O95502	NPTXR
	0.477558	-0.308775	AAFDVC(+57.02)KGRAKA	O95502	NPTXR
	0.629716	-0.436384	GATKAAFDVC(+57.02)KGRA	O95502	NPTXR
	0.427706	0.368207	GGATKAAFDVC(+57.02)KG	O95502	NPTXR
	0.751077	-0.613041	SGAAASPGPQRSLSA	O95502	NPTXR
	1.45145	-0.970349	AAASPGPQRSLSA	O95502	NPTXR
	0.124467	-0.158588	HGAGGSAGPPALPG	O95502	NPTXR
	0.249397	0.270042	AASPGPQRSLSA	O95502	NPTXR
	0.340973	-0.329263	HSKMDQLEGQLLAQVLALEKERVALSHSS	O95502	NPTXR
	0.0557037	0.0617371	DPC(+57.02)SDENGHPRRC(+57.02)IPD	O95631	NET1
	0.0770853	-0.130987	SKC(+57.02)KC(+57.02)SRKGPKIRYSDVKKL	O95715	CXL14
	0.198422	-0.290179	EMKPKYPHC(+57.02)EEKMVIITT	O95715	CXL14
	0.103881	0.103926	GGQFKIKKI	O95841	ANGL1
	0.553798	0.486973	GGQFKIKKINQRRYPR	O95841	ANGL1
	0.95901	1.09962	RGGQFKIKKINQRRYPR	O95841	ANGL1
	0.548795	-0.361246	LEDEEEPKDEDFSPDGGYIPR	O95881	TXD12
	0.658025	-0.877363	VPQSFSPSLR	O95965	ITGBL
	0.326671	-0.276368	ATREEASTSLPTKPTQGASSASEPQEAPPKPAEDKKKD	O96005-3	CLPT1
	0.748137	-0.242079	A(+42.01)TKAVC(+57.02)VLK	P00441	SODC
	0.135513	0.113803	STKTGNAGSRLAC(+57.02)GVIGIAQ	P00441	SODC
	0.621878	-0.191956	A(+42.01)TKAVC(+57.02)VLKGDGPVQG	P00441	SODC
	0.504331	-0.438252	A(+42.01)TKAVC(+57.02)VLKGDGPVQGIINFEQKE	P00441	SODC
	0.329857	-0.178693	GIINFEQKES	P00441	SODC
	0.913637	-0.331934	PVQGIINFEQKES	P00441	SODC
	0.469274	-0.192467	A(+42.01)TKAVC(+57.02)VLKG	P00441	SODC
	0.81471	-0.217692	AGSRLAC(+57.02)GVIGIAQ	P00441	SODC
	0.850474	-0.270676	KGGNEESTKTGNAGSRLAC(+57.02)GVIGIAQ	P00441	SODC
	1.00423	1.14571	TKTGNAGSRLAC(+57.02)GVIGIAQ	P00441	SODC
	0.086222	-0.0982914	A(+42.01)TKAVC(+57.02)VLKGDGPVQGIINFEQKES	P00441	SODC
	0.63002	-0.418358	NEESTKTGNAGSRLAC(+57.02)GVIGIAQ	P00441	SODC
	1.62529	-1.18728	KTGNAGSRLAC(+57.02)GVIGIAQ	P00441	SODC
	0.768985	1.36988	GPVKVWGSIKGLTEGLHGFHVHEFGDN	P00441	SODC
	0.00754124	0.0112604	GPVKVWGSIK	P00441	SODC
	1.44267	-1.7383	GSRLAC(+57.02)GVIGIAQ	P00441	SODC
	0.271942	-0.464413	A(+42.01)TKAVC(+57.02)VLKGDGPVQGIINFEQK	P00441	SODC
	0.641678	-0.209498	GNEESTKTGNAGSRLAC(+57.02)GVIGIAQ	P00441	SODC
	1.12841	-0.917496	AGSRLAC(+57.02)GVIGIA	P00441	SODC
	1.10611	-0.404873	ATKAVC(+57.02)VLKGDGPVQGIINFEQKES	P00441	SODC
	0.698896	0.838721	DGPVQGIINFEQKES	P00441	SODC
	2.47052	-1.93554	NAGSRLAC(+57.02)GVIGIAQ	P00441	SODC
	0.750944	-0.350518	A(+42.01)TKAVC(+57.02)VLKGDG	P00441	SODC
	1.34024	-0.521317	TKAVC(+57.02)VLKGDGPVQGIINFEQKES	P00441	SODC
	1.09742	-1.1203	A(+42.01)TKAVC(+57.02)VLKGDGPVQGIINFEQKESN	P00441	SODC
	0.653881	0.520225	GPVKVWGSIKGLTEGLHG	P00441	SODC
	0.375605	-0.58742	GNAGSRLAC(+57.02)GVIGIAQ	P00441	SODC
	1.33921	-0.96289	IINFEQKES	P00441	SODC
	1.10937	-0.987757	GPVKVWGSIKGLTEGLH	P00441	SODC
	0.032704	-0.0823549	RTLVVHEKADDLGKGGNEESTKTGNAGSRLAC(+57.02)GVIGIAQ	P00441	SODC
	0.0801142	-0.043461	SRLAC(+57.02)GVIGIAQ	P00441	SODC
	1.29786	-1.11812	GDGPVQGIINFEQKES	P00441	SODC
	2.60428	-2.41461	A(+42.01)TKAVC(+57.02)VLKGDGPVQ	P00441	SODC
	0.366821	-0.407364	INFEQKES	P00441	SODC
	1.15581	-1.37524	GPVQGIINFEQKESN	P00441	SODC
	1.13449	-0.526151	EESTKTGNAGSRLAC(+57.02)GVIGIAQ	P00441	SODC
	0.546989	-0.720568	RLAC(+57.02)GVIGIAQ	P00441	SODC
	0.17117	-0.217326	VLKGDGPVQG	P00441	SODC
	0.910265	-0.269459	A(+42.01)TKAVC(+57.02)VLKGD	P00441	SODC
	0.858478	-0.246448	GPVQGIINFEQKES	P00441	SODC
	0.656563	1.18972	GLHGFHVHEF	P00441	SODC
	0.738772	1.2383	GPVQGIINFEQKE	P00441	SODC
	0.0862866	0.109876	EERHVGDLGNVT	P00441	SODC
	0.33812	0.535591	KEKHYYIGIIETTWDYA	P00450	CERU
	0.287532	0.5127	KEKHYYIGIIETTWDYASDH	P00450	CERU
	1.15696	1.41876	S(+42.01)ETSRTAFGGRRAVPPNNSNAAEDDLPTVELQGVVPR	P00488	F13A
	0.286565	-0.128976	S(+42.01)LSNKLTLDKLDVKG	P00558	PGK1
	0.0494217	-0.0474778	S(+42.01)LSNKLTLDKLDVKGKRV	P00558	PGK1
	0.520847	-0.43722	DC(+57.02)VGPEVEKAC(+57.02)	P00558	PGK1
	0.799966	-0.456077	VGPEVEKAC(+57.02)	P00558	PGK1
	0.202222	-0.33237	HVEEEGKGKDASGNKVKAEPAKIEA	P00558	PGK1
	0.441201	0.802279	TATSEYQTFFNPR	P00734	THRB
	0.185763	0.23364	AFSDYIHPVC(+57.02)LPDRETAASLLQA	P00734	THRB
	1.27178	1.6896	TFGSGEADC(+57.02)GLRPLFEKKSLEDKTERELLESYIDGR	P00734	THRB
	0.655844	0.795269	SGEADC(+57.02)GLRPLFEKKSLEDKTERELLESYIDGR	P00734	THRB
	2.32581	1.6526	SLEDKTERELLESYIDGR	P00734	THRB
	0.148321	-0.0893488	IPIPQKLFG	P00736	C1R
	0.467915	0.482501	EQKGEKIPRC(+57.02)LPVC(+57.02)GKPVNPVEQRQR	P00736	C1R
	0.114829	-0.159625	ILGGHLDAKGS	P00739	HPTR
	0.149192	0.204803	EAVC(+57.02)GKPKNPANPVQ	P00739	HPTR
	0.296814	0.542421	AVGDKLPEC(+57.02)EAVC(+57.02)GKPKNPANPVQ	P00739	HPTR
	0.179917	-0.324879	AVC(+57.02)GKPKNPANPVQ	P00739	HPTR
	0.0323092	0.042778	KAVGDKLPEC(+57.02)EAVC(+57.02)GKPKNPANPVQ	P00739	HPTR
	0.034051	-0.0701237	VC(+57.02)GKPKNPANPVQ	P00739	HPTR
	0.397913	0.682253	KLPEC(+57.02)EAVC(+57.02)GKPKNPANPVQ	P00739	HPTR
	0.959283	1.169	ILGGHLDAKG	P00739	HPTR
	0.0722417	0.0866802	KAVGDKLPEC(+57.02)EAVC(+57.02)GKPKNPANPVQR	P00739	HPTR
	0.35035	-0.346617	WVQKTIAEN	P00739	HPTR
	0.148404	0.151826	LGGHLDAKGS	P00739	HPTR
	0.13437	0.343858	ILGGHLDAK	P00739	HPTR
	0.0547243	0.0828071	DKLPEC(+57.02)EAVC(+57.02)GKPKNPANPVQ	P00739	HPTR
	0.868959	1.07536	LPEC(+57.02)EAVC(+57.02)GKPKNPANPVQ	P00739	HPTR
	0.141067	-0.302128	KAVGDKLPEC(+57.02)EAVC(+57.02)GKPKNPAN	P00739	HPTR
	0.464653	0.617648	ILGGHLDAKGSFPWQAKMVS	P00739	HPTR
	0.352692	0.576446	PEC(+57.02)EAVC(+57.02)GKPKNPANPVQ	P00739	HPTR
	0.308083	-0.44642	ILGGHLDAKGSFPWQAKMV	P00739	HPTR
	0.677649	-0.473023	GKPKNPANPV	P00739	HPTR
	0.0197825	-0.0304784	DHENANKILNRPK	P00740-2	FA9
	1.85573	-1.27549	GKAC(+57.02)IPTGPYPC(+57.02)GKQTLE	P00742	FA10
	0.00560453	-0.0095969	EPLDDYVNTQGASLFSVTKKQLG	P00747	PLMN
	0.0827014	0.101074	TPWSLARPQGS	P00751	CFAB
	0.217302	0.256141	TPWSLARPQ	P00751	CFAB
	0.660938	-0.506872	NEINYEDHKLKSGTNTKKA	P00751	CFAB
	0.218359	0.279844	TPWSLARPQGSC(+57.02)SLEGVEIKGG	P00751	CFAB
	0.117578	-0.095414	HGSPVDIC(+57.02)TAK	P01008	ANT3
	0.212882	-0.148207	HGSPVDIC(+57.02)TAKPR	P01008	ANT3
	0.0938089	0.0848446	RRVWELSKAN	P01008	ANT3
	0.145914	0.132926	HGSPVDIC(+57.02)TAKPRDIPMNPMC(+57.02)IYRS	P01008	ANT3
	0.826922	0.657893	HGSPVDIC(+57.02)TAKPRDIPMNPMC(+57.02)IYRSPE	P01008	ANT3
	0.416042	0.583071	HGSPVDIC(+57.02)TAKPRDIPMNPM	P01008	ANT3
	1.54503	1.55897	HGSPVDIC(+57.02)TAKPRDIPMNPMC(+57.02)IYRSPEKK	P01008	ANT3
	0.00857197	-0.0133889	HGSPVDIC(+57.02)TAKPRD	P01008	ANT3
	0.850711	0.599605	HGSPVDIC(+57.02)TAKPRDIPMNPMC(+57.02)IYRSPEKKATEDEG	P01008	ANT3
	0.31748	0.144885	HGSPVDIC(+57.02)TAKPRDIPMN	P01008	ANT3
	0.322747	0.335894	HGSPVDIC(+57.02)TAKPRDIPM	P01008	ANT3
	1.10133	1.44849	HGSPVDIC(+57.02)TAKPRDIPMNPMC(+57.02)IYRSPEKKATEDE	P01008	ANT3
	0.289782	0.37771	HGSPVDIC(+57.02)TAKPRDIPMNPMC(+57.02)IY	P01008	ANT3
	0.0910495	-0.165837	HGSPVDIC(+57.02)TAKPRDIPMNPM(+15.99)C(+57.02)IY	P01008	ANT3
	0.17206	0.106385	HGSPVDIC(+57.02)TAKPRDIPM(+15.99)N	P01008	ANT3
	0.814261	0.638277	HGSPVDIC(+57.02)TAKPRDIPMNPMC(+57.02)IYRSPEK	P01008	ANT3
	0.429324	0.177787	HGSPVDIC(+57.02)TAKPRDIPMNPMC(+57.02)IYR	P01008	ANT3
	0.752561	0.786459	HGSPVDIC(+57.02)TAKPRDIPM(+15.99)NPMC(+57.02)IYR	P01008	ANT3
	0.0123779	-0.0147971	EDPQGDAAQKTDTSHHDQDHPTFNKITPNLAEFAFSLYR	P01009	A1AT
	0.018036	0.00917331	EDPQGDAAQKTDTSHHDQDHPTFNKITPNLA	P01009	A1AT
	0.648197	0.356944	DAAQKTDTSHHDQDHPTFNKIT	P01009	A1AT
	0.191534	0.199397	DAAQKTDTSHHDQDHPTF	P01009	A1AT
	0.644038	-0.263282	EDPQGDAAQKTDTSHHDQDHPTFNKITPNLAE	P01009	A1AT
	0.221746	0.174556	DAAQKTDTSHHDQDHPTFNKITPNLA	P01009	A1AT
	0.218214	0.32616	EDPQGDAAQKTDTSHHDQDHPTFNKITPNLAEFA	P01009	A1AT
	1.01179	0.856099	DAAQKTDTSHHDQDHPTFNKITPNL	P01009	A1AT
	1.78993	1.10885	DAAQKTDTSHHDQDHPTFNKITPNLAEFAFSLYR	P01009	A1AT
	0.332265	0.22317	EDPQGDAAQKTDTSHHDQDHPTF	P01009	A1AT
	0.136809	0.194805	DAAQKTDTSHHDQDHPTFNKITPNLAEF	P01009	A1AT
	0.0341347	0.0306771	SPLFMGKVVNPTQK	P01009	A1AT
	0.206662	0.349139	MGKVVNPTQK	P01009	A1AT
	0.339029	0.211882	ELTHDIITKFLENEDRRSA	P01009	A1AT
	0.415505	0.244414	EDPQGDAAQKTDTSHHDQDHPTFNKI	P01009	A1AT
	0.508633	0.582788	TKSPLFMGKVVNPTQ	P01009	A1AT
	0.565313	0.323365	FM(+15.99)GKVVNPTQK	P01009	A1AT
	0.617078	0.297609	EDPQGDAAQKTDTSHHDQDHPTFNKITPN	P01009	A1AT
	0.321671	0.506712	EDPQGDAAQKTDTSHHDQDHPTFNKITPNLAEF	P01009	A1AT
	0.100365	0.215993	EDPQGDAAQKTDTSHHDQDHPTFNKITPNLAEFAF	P01009	A1AT
	0.72374	0.471846	EDPQGDAAQKTDTSHHDQDHPTFNK	P01009	A1AT
	0.149003	-0.192348	EDPQGDAAQKTDTSHHDQDHPTFNKITPNLAEFAFS	P01009	A1AT
	0.0157718	0.0285365	TKSPLFMGK	P01009	A1AT
	0.564936	0.477169	PQGDAAQKTDTSHHDQDHPTF	P01009	A1AT
	0.105101	-0.0633175	EDPQGDAAQKTDTSHHDQDHPTFN	P01009	A1AT
	1.98061e-05	1.64509e-05	DAAQKTDTSHHDQDHPTFNKITPN	P01009	A1AT
	0.201473	0.226342	NTKSPLFM(+15.99)GKVVNPTQK	P01009	A1AT
	0.045721	-0.0824183	PQGDAAQKTDTSHHDQDHPTFNKITPNLAEFAFSLYR	P01009	A1AT
	0.430617	-0.604335	EDPQGDAAQKTDTSHHDQDHPTFNKITPNL	P01009	A1AT
	0.316972	0.385381	EDPQGDAAQKTDTSHHDQDHPTFNKIT	P01009	A1AT
	0.118464	0.101255	PQGDAAQKTDTSHHDQDHPTFNKITPN	P01009	A1AT
	0.233281	0.120641	SPLFM(+15.99)GKVVNPTQK	P01009	A1AT
	0.248693	0.115912	TKSPLFMGKVVNPTQK	P01009	A1AT
	0.377521	0.234867	PLFM(+15.99)GKVVNPTQK	P01009	A1AT
	1.40099	1.31572	KPFVFLM(+15.99)IEQNTKSPLFM(+15.99)GKVVNPTQK	P01009	A1AT
	0.396532	0.191858	NTKSPLFMGKVVNPTQK	P01009	A1AT
	0.364744	-0.432145	SASLHLPK	P01009	A1AT
	0.0723301	-0.0550002	KSPLFMGKVVNPTQK	P01009	A1AT
	0.00659594	0.0110512	DAAQKTDTSHHDQDHPTFNKITPNLAEFAF	P01009	A1AT
	0.824786	0.553828	FMGKVVNPTQK	P01009	A1AT
	0.0804091	0.124294	PLFMGKVVNPTQK	P01009	A1AT
	0.426253	-0.403681	TKSPLFMGKVVN	P01009	A1AT
	0.148767	-0.264028	IEQNTKSPL	P01009	A1AT
	0.659894	0.733038	KPFVFLMIEQN	P01009	A1AT
	0.182703	-0.25033	KSPLFM(+15.99)GKVVNPTQK	P01009	A1AT
	0.468657	0.517114	TKSPLFM(+15.99)GKVVNPTQK	P01009	A1AT
	0.491016	0.279001	PQGDAAQKTDTSHHDQDHPTFN	P01009	A1AT
	1.03139	0.59277	LMIEQNTKSPLFMGKVVNPTQK	P01009	A1AT
	0.480724	-0.757558	DAAQKTDTSHHDQDHPTFN	P01009	A1AT
	0.476696	0.388878	HPNSPLDEENLTQENQDRGTH	P01011	AACT
	0.189931	0.0869086	HPNSPLDEENLTQEN	P01011	AACT
	0.236791	0.16426	HPNSPLDEENLTQENQDRGTHVDLGLASAN	P01011	AACT
	0.0116402	-0.0129255	IFFMSKVTNPKQA	P01011	AACT
	0.579804	-0.857049	HPNSPLDEENLTQENQDRGTHVDLGLA	P01011	AACT
	0.692061	0.769692	HPNSPLDEENLTQ	P01011	AACT
	0.0784818	0.144339	IFFM(+15.99)SKVTNPKQA	P01011	AACT
	0.225529	-0.447848	HPNSPLDEEN	P01011	AACT
	0.00403197	0.00291661	DRVYIHPFHLVIH	P01019	ANGT
	0.344948	-0.147611	GRVANPLSTA	P01019	ANGT
	0.680157	-0.473069	RVANPLSTA	P01019	ANGT
	0.110149	-0.181758	DRVYIHPFHLVIHNESTC(+57.02)EQLAKANA	P01019	ANGT
	0.0339653	0.0501074	DRVYIHPFHLVIHN	P01019	ANGT
	0.189842	-0.204988	DRVYIHPFH	P01019	ANGT
	0.149557	-0.116247	DRVYIHPF	P01019	ANGT
	0.477535	0.437578	DRVYIHPFHLVIHNESTC(+57.02)EQLAKAN	P01019	ANGT
	0.213254	-0.409672	VGFYESDVMGR	P01023	A2MG
	0.0694558	-0.096704	HGPEGLRV	P01023	A2MG
	0.194713	-0.0885757	SGQQTAQRAELQC(+57.02)PQPAA	P01024	CO3
	0.0477978	-0.0281037	GQQTAQRAELQC(+57.02)PQPAA	P01024	CO3
	0.293464	-0.131661	TAQRAELQC(+57.02)PQPAA	P01024	CO3
	0.231148	-0.228732	AQRAELQC(+57.02)PQPAA	P01024	CO3
	0.449278	0.327074	QQTAQRAELQC(+57.02)PQPAA	P01024	CO3
	0.00838592	0.00811005	QRAELQC(+57.02)PQPAA	P01024	CO3
	0.114739	-0.0608416	SVQLTEKRMDKVG	P01024	CO3
	0.0223382	0.0210513	SPMYSIITPNILRLE	P01024	CO3
	0.475506	0.235345	GVDRYISKYELDKAF	P01024	CO3
	0.141384	-0.104234	SSGQQTAQRAELQC(+57.02)PQPAA	P01024	CO3
	0.546238	-0.250826	SVQLTEKRM	P01024	CO3
	0.346839	-0.34421	RAELQC(+57.02)PQPAA	P01024	CO3
	0.415966	0.308894	SVQLTEKRM(+15.99)DKVG	P01024	CO3
	1.86314	1.5186	THRIHWE	P01024	CO3
	0.557918	-0.396841	SPMYSIITPNILRLESEETMVLEAHDAQ	P01024	CO3
	0.510438	0.699251	GKDYAGVFSDAGLTFTSSSGQQTAQRAELQC(+57.02)PQPAA	P01024	CO3
	1.88715	1.48933	THRIHWESA	P01024	CO3
	3.25785	2.00367	SEETKENEGFTVTAE	P01024	CO3
	1.14204	0.843276	ARASHLGLA	P01024	CO3
	1.4602	1.0837	HARASHLGLA	P01024	CO3
	0.102564	0.0897085	SVQLTEKRM(+15.99)	P01024	CO3
	0.809171	-0.460318	SVQLTEKRMDKVGKYPKEL	P01024	CO3
	0.632598	0.554521	QTAQRAELQC(+57.02)PQPAA	P01024	CO3
	0.814508	-0.796835	SSSGQQTAQRAELQC(+57.02)PQPAA	P01024	CO3
	0.31504	0.457945	KDYAGVFSDAGLTFTSSSGQQTAQRAELQC(+57.02)PQPAA	P01024	CO3
	0.109367	-0.151511	ITHRIHWE	P01024	CO3
	0.248237	0.298295	ITHRIHWESAS	P01024	CO3
	2.21779	1.93933	THRIHWES	P01024	CO3
	1.97673	1.54341	RIHWESA	P01024	CO3
	0.326803	-0.559921	TPVAQMTEDAVDAERLKHLIVTPSGC(+57.02)GE	P01024	CO3
	0.0696038	-0.0738833	SVQLTEKRMD	P01024	CO3
	0.0653181	-0.130037	SPMYSIITPNILRLESEETM(+15.99)VLEAH	P01024	CO3
	0.673955	-0.900146	SVQLTEKRM(+15.99)D	P01024	CO3
	0.631899	0.516273	SKITHRIHWE	P01024	CO3
	0.737667	0.66713	SVQLTEKRM(+15.99)DKV	P01024	CO3
	0.0214462	-0.0408983	SVQLTEKRMDKVGKYPKELRKC(+57.02)C(+57.02)ED	P01024	CO3
	1.08612	0.826445	SVQLTEKRMDKVGKYPKE	P01024	CO3
	0.087331	0.147626	SVQLTEKRMDKVGKYPKELR	P01024	CO3
	1.46203	0.918162	HRIHWESAS	P01024	CO3
	0.0021911	-0.00370669	GPTSGPSLLLLL	P01024	CO3
	0.285962	0.601856	GEAC(+57.02)KKVFLDC(+57.02)C(+57.02)NYITELRRQHARASHLGLA	P01024	CO3
	2.31178	2.01229	THRIHWESASL	P01024	CO3
	0.0162448	-0.0167668	ADDSQENDEPC(+57.02)KEILRPR	P01031	CO5
	0.556372	0.425689	ANADDSQENDEPC(+57.02)KEILRPR	P01031	CO5
	0.723696	0.530475	DEPC(+57.02)KEILRPR	P01031	CO5
	0.742927	-0.72181	SSPGKPPRL	P01034	CYTC
	0.898865	-0.271568	SPGKPPRLVG	P01034	CYTC
	1.26739	-0.437357	SSPGKPPRLVG	P01034	CYTC
	0.34067	-0.153135	QGTMTLSKSTC(+57.02)QDA	P01034	CYTC
	1.82185	-0.425676	DVELGRTTC(+57.02)TKTQPNLDNC(+57.02)PFHDQPH	P01034	CYTC
	1.32784	-0.558423	SSPGKPPRLVGG	P01034	CYTC
	0.155584	-0.27185	DASVEEEGVRRA	P01034	CYTC
	0.498445	-0.192117	DVELGRTTC(+57.02)TKTQP	P01034	CYTC
	1.35203	-0.322066	TC(+57.02)TKTQPNLDNC(+57.02)P	P01034	CYTC
	0.342362	-0.252404	SSPGKPPRLVGGPMDASVEEEGVRRALDFAVG	P01034	CYTC
	0.720658	-0.19776	SSPGKPPRLVGGPM	P01034	CYTC
	0.418114	-0.280914	MDASVEEEGVRRALDFAVGEYNKASNDM(+15.99)YHSRA	P01034	CYTC
	0.927145	-0.904058	DNC(+57.02)PFHDQPHL	P01034	CYTC
	1.01045	-0.241108	SPGKPPRLVGGPMDASVEEEGVR	P01034	CYTC
	0.177961	-0.176513	GKPPRLVGGPM(+15.99)DASVEEEGVRRALDFAVGEYNK	P01034	CYTC
	0.630497	-0.57856	SSPGKPPRLVGGPMDASVEEE	P01034	CYTC
	2.12467	-0.607516	GKPPRLVGGPMDASVEEEGVRR	P01034	CYTC
	0.464879	-0.206215	SPGKPPRLVGG	P01034	CYTC
	0.984431	-0.396993	LDNC(+57.02)PFHDQP	P01034	CYTC
	0.409121	-0.240673	TM(+15.99)TLSKSTC(+57.02)QDA	P01034	CYTC
	0.843634	-0.425048	GKPPRLVGGPM(+15.99)DA	P01034	CYTC
	0.00220595	-0.00180113	DVELGRTTC(+57.02)TKT	P01034	CYTC
	0.535095	-0.214116	SSPGKPPRLVGGPMD	P01034	CYTC
	0.89001	-0.371661	GKPPRLVGGPMDASVEEEGVR	P01034	CYTC
	0.651225	-0.438618	SSPGKPPRLV	P01034	CYTC
	0.715823	0.70019	SSPGKPPRLVGGPMDA	P01034	CYTC
	0.904081	-1.29391	SSPGKPPRLVGGPMDASVEEEG	P01034	CYTC
	0.255435	-0.114485	SSPGKPPRLVGGPMDASVEEEGVR	P01034	CYTC
	0.650553	-0.314411	GPMDASVEEEGVRRALDFAVGEYN	P01034	CYTC
	0.149477	-0.259763	M(+15.99)TLSKSTC(+57.02)QDA	P01034	CYTC
	0.0258967	0.0461546	QGTM(+15.99)TLSKSTC(+57.02)QDA	P01034	CYTC
	0.628703	-0.271628	GKPPRLVGGPMD	P01034	CYTC
	1.36292	-0.335927	TKTQPNLDNC(+57.02)PFHDQPH	P01034	CYTC
	0.527683	-0.300118	SSPGKPPRLVGGPM(+15.99)DASVEEEGVRRALDFAVG	P01034	CYTC
	0.583884	-0.396778	LVGGPM(+15.99)DASVEEEGVRRA	P01034	CYTC
	0.693991	-0.216399	SSPGKPPRLVGGP	P01034	CYTC
	0.226592	-0.158609	RKQIVAGVNY	P01034	CYTC
	0.17192	-0.367367	DNC(+57.02)PFHDQPH	P01034	CYTC
	0.543261	-0.217191	GTM(+15.99)TLSKSTC(+57.02)QDA	P01034	CYTC
	0.103184	0.113704	SSPGKPPRLVGGPM(+15.99)DA	P01034	CYTC
	1.31982	-0.262221	VGGPM(+15.99)DASVEEEGVRRA	P01034	CYTC
	0.881325	-0.324362	FHDQPHL	P01034	CYTC
	0.0284945	0.0256331	GKPPRLVGGPMDA	P01034	CYTC
	0.0211668	0.0281126	SSPGKPPRLVGGPM(+15.99)	P01034	CYTC
	0.349088	0.474035	GKPPRLVGGPMDASVEEEGVRRA	P01034	CYTC
	0.0637203	-0.0890998	GKPPRLVGGPM(+15.99)D	P01034	CYTC
	0.455067	0.43032	SSPGKPPRLVGGPM(+15.99)DASVEEEGVR	P01034	CYTC
	0.26541	0.238428	DASVEEEGVRRALDFAVGEYNKASNDM(+15.99)YHSRA	P01034	CYTC
	0.141814	-0.142331	PMDASVEEEGVRRALDFAVGEYNKA	P01034	CYTC
	0.282124	-0.492666	MTLSKSTC(+57.02)QDA	P01034	CYTC
	0.205461	-0.216829	VGGPMDASVEEEGVRRALDFAVGEYNKASNDMYHSRA	P01034	CYTC
	0.365416	-0.368026	LVGGPMDASVEEEGVRRALDFAVGEYN	P01034	CYTC
	0.196219	-0.09665	DNC(+57.02)PFHDQPHLKRKA	P01034	CYTC
	0.72062	-0.315373	GKPPRLVGGPM(+15.99)DASVEEEGVR	P01034	CYTC
	2.46487	-1.10183	GGPM(+15.99)DASVEEEGVRRA	P01034	CYTC
	0.914487	-0.892278	SSPGKPPRLVGGPM(+15.99)D	P01034	CYTC
	0.546259	-0.344385	TTC(+57.02)TKTQPNLDNC(+57.02)PFHDQPH	P01034	CYTC
	1.59496	-0.511985	SPGKPPRLVGGPMDA	P01034	CYTC
	0.370326	-0.615052	GKPPRLVGGPMDASVEEEGVRRALDFAVG	P01034	CYTC
	0.556338	-0.518279	MDASVEEEGVRRA	P01034	CYTC
	0.526379	-0.353446	DNC(+57.02)PFHDQPHLK	P01034	CYTC
	0.269764	-0.497342	GKPPRLVGGPM(+15.99)DASVEEEGVRRALDFAVGEYNKA	P01034	CYTC
	1.10265	1.89284	SSPGKPPRLVGGPM(+15.99)DASVEEE	P01034	CYTC
	0.575799	-0.222138	LDNC(+57.02)PFHDQPHLKRKA	P01034	CYTC
	0.363866	0.431484	SPGKPPRLVGGPM(+15.99)DASVEEEGVR	P01034	CYTC
	2.64398	-1.07906	DNC(+57.02)PFHDQPHLKR	P01034	CYTC
	0.497181	-0.344406	SSPGKPPRLVGGPMDASVEEEGVRRALD	P01034	CYTC
	0.0774493	0.0757782	GTMTLSKSTC(+57.02)QDA	P01034	CYTC
	1.26294	-1.70574	SSPGKPPRLVGGPM(+15.99)DASVEEEG	P01034	CYTC
	0.0825197	0.100277	SPGKPPRLV	P01034	CYTC
	0.0192425	0.0466281	GKPPRLVGG	P01034	CYTC
	1.75325	-0.573386	RTTC(+57.02)TKTQPNLDNC(+57.02)PFHDQPH	P01034	CYTC
	0.415212	0.553738	SSPGKPPRLVGGPMDASVEEEGVRRALDFAVGEYNK	P01034	CYTC
	0.340953	-0.242624	VELGRTTC(+57.02)TKTQPN	P01034	CYTC
	0.0391952	0.0460308	MDASVEEEGVRRALDFAVGEYNKASNDMYHSRA	P01034	CYTC
	0.344193	0.349877	LDFAVGEYNKASNDMYHSRALQVVRA	P01034	CYTC
	1.11434	-0.279537	DVELGRTTC(+57.02)TKTQPN	P01034	CYTC
	0.142773	-0.104712	SVEEEGVRRALDFAVGEYNKASNDMYHSRA	P01034	CYTC
	0.168677	0.0665363	GRTTC(+57.02)TKTQPNLDNC(+57.02)PFHDQPHL	P01034	CYTC
	0.117315	-0.129292	TKTQPNLDNC(+57.02)PFHDQPHL	P01034	CYTC
	1.57619	-1.02966	LVGGPMDASVEEEGVRR	P01034	CYTC
	0.371122	0.376419	LDNC(+57.02)PFHDQPHLK	P01034	CYTC
	0.260188	-0.318125	GKPPRLVGGPMDASVEEEGVRRALDFAVGEYNK	P01034	CYTC
	0.330149	-0.184295	TMTLSKSTC(+57.02)QDA	P01034	CYTC
	0.333072	0.350459	SPGKPPRLVGGPMDASVEEE	P01034	CYTC
	0.660818	0.602222	ASVEEEGVRRALDFAVGEYNKASNDMYHSR	P01034	CYTC
	0.0964589	-0.16865	GKPPRLVGGPMDASVEEEGVRRALDFAVGEYNKA	P01034	CYTC
	0.318599	0.258638	RALQVVRA	P01034	CYTC
	0.148	0.132486	ALQVVRAR	P01034	CYTC
	0.973705	0.581095	GTMTLSKSTC(+57.02)QD	P01034	CYTC
	1.25721	-0.908728	TC(+57.02)TKTQPNLDNC(+57.02)PFHDQPHLK	P01034	CYTC
	1.3709	-0.396431	LDNC(+57.02)PFHDQPHL	P01034	CYTC
	0.353382	0.717045	DVELGRTTC(+57.02)TKTQPNLDNC(+57.02)PFHDQPHLKRKAFC(+57.02)SFQ	P01034	CYTC
	0.489462	0.611807	DVELGRTTC(+57.02)TKTQPNLDNC(+57.02)PFHDQPHLK	P01034	CYTC
	0.835272	-0.675223	GKPPRLVGGPM	P01034	CYTC
	0.533798	0.841804	GKPPRLVGGPMDASVEEEGVRRALDF	P01034	CYTC
	0.286452	-0.491407	SSPGKPPRLVGGPM(+15.99)DASVEEEGV	P01034	CYTC
	0.255603	-0.281166	TTC(+57.02)TKTQPNLDNC(+57.02)PFHDQPHLK	P01034	CYTC
	1.12503	-1.64914	DVELGRTTC(+57.02)TKTQPNLDNC(+57.02)PFHDQPHL	P01034	CYTC
	0.163187	0.35021	VSPAAGSSPGKPPRLVGGPM(+15.99)DASVEEEGVRRALDFAVGEYN	P01034	CYTC
	0.375781	-0.223266	DASVEEEGVRRALDFAVGEYNKASNDMYHSRA	P01034	CYTC
	2.53006	-1.0574	NLDNC(+57.02)PFHDQPH	P01034	CYTC
	0.0438659	-0.0552916	LVGGPM(+15.99)DASVEEEGVRRALDFAVGEYN	P01034	CYTC
	0.0799454	-0.0834832	TTC(+57.02)TKTQPNLDNC(+57.02)PFHDQPHLKRKAFC(+57.02)S	P01034	CYTC
	0.00708511	-0.0123847	LVGGPMDASVEEEGVRRA	P01034	CYTC
	1.31165	-1.26495	VGGPMDASVEEEGVRRA	P01034	CYTC
	0.649425	-0.241822	NC(+57.02)PFHDQPHL	P01034	CYTC
	0.977972	-0.547324	SSPGKPPRLVGGPM(+15.99)DASVEEEGVRRALDFAVGEYNKA	P01034	CYTC
	0.0826758	-0.172107	SSPGKPPRLVGGPM(+15.99)DASVEEEGVRRA	P01034	CYTC
	0.457882	-0.182835	LDVELGRTTC(+57.02)TKTQPNLDNC(+57.02)PFHDQPHLKRKA	P01034	CYTC
	0.0179319	0.02632	DASVEEEGVRRALDFAVGEYNKA	P01034	CYTC
	1.05759	-1.67634	SSPGKPPRLVGGPMDASVEEEGVRRALDFAVGE	P01034	CYTC
	0.575633	-0.328532	SSPGKPPRLVGGPM(+15.99)DASVEEEGVRRALDF	P01034	CYTC
	0.0333706	0.0489383	LDNC(+57.02)PFHDQPHLKRKAFC(+57.02)	P01034	CYTC
	1.17725	-0.327282	DVELGRTTC(+57.02)TKTQPNLDNC(+57.02)PFHDQPHLKRKAFC(+57.02)S	P01034	CYTC
	0.59659	-0.991898	KPPRLVGGPMDASVEEEGVRRALDFAVGEYN	P01034	CYTC
	0.222862	-0.419524	LVGGPMDASVEEEGVRRALDFAVGEYNKASN	P01034	CYTC
	1.54295	0.93544	PFHDQPHL	P01034	CYTC
	0.578582	-0.992801	SSPGKPPRLVGGPMDASVEEEGVRR	P01034	CYTC
	0.292862	-0.367857	SPGKPPRLVGGPM(+15.99)DA	P01034	CYTC
	1.25411	-0.788433	PGKPPRLVG	P01034	CYTC
	0.509878	0.627141	MDASVEEEGVRRALDFAVGEYNKASNDMYHSRALQV	P01034	CYTC
	0.252816	0.436295	SSPGKPPRLVGGPM(+15.99)DASVEE	P01034	CYTC
	0.0780831	0.104371	NC(+57.02)PFHDQPHLK	P01034	CYTC
	0.999534	-0.602231	GRTTC(+57.02)TKTQPNLDNC(+57.02)PFHDQPHLK	P01034	CYTC
	0.631346	-0.744352	C(+57.02)PFHDQPHLK	P01034	CYTC
	0.309323	0.329753	MDASVEEEGVRRALDFAVGEYNKASNDMYHSRALQ	P01034	CYTC
	0.0663194	-0.092796	PMDASVEEEGVRRALDFAVGEYN	P01034	CYTC
	0.139849	-0.345853	DVELGRTTC(+57.02)TKTQPNLDNC(+57.02)PFHDQPHLKRKAFC(+57.02)	P01034	CYTC
	1.01663	0.825538	DASVEEEGVRRALDFAVGEYNKASNDM(+15.99)YHSRALQV	P01034	CYTC
	0.502036	-0.836223	DVELGRTTC(+57.02)TKTQPNLDNC(+57.02)PFHDQPHLKRKAFC(+57.02)SF	P01034	CYTC
	0.161994	0.395756	SPGKPPRLVGGPMDASVEEEGVRRALDFAVGEYN	P01034	CYTC
	0.0988919	-0.137449	SPGKPPRLVGGPMDASVEEEGVRRALDFAVGEYNKA	P01034	CYTC
	0.0233257	0.0446777	DVELGRTTC(+57.02)TKTQPNLDNC(+57.02)PFHDQPHLKRKA	P01034	CYTC
	1.17453	-1.02138	KTQPNLDNC(+57.02)PFHDQPHLKRKA	P01034	CYTC
	0.0691548	0.0850217	SPGKPPRLVGGPMD	P01034	CYTC
	1.62918	2.32849	LDVELGRTTC(+57.02)TKTQPNLDNC(+57.02)PFHDQPHLKRKAFC(+57.02)SFQ	P01034	CYTC
	1.09354	-0.304952	LDNC(+57.02)PFHDQPH	P01034	CYTC
	0.0131638	0.0345587	SSPGKPPRLVGGPM(+15.99)DASVEEEGVRRALDFAVGEYNKAS	P01034	CYTC
	0.0128762	-0.0321409	SSPGKPPRLVGGPMDASVEEEGVRRALDFAVGEYNKAS	P01034	CYTC
	0.314053	-0.263637	SPGKPPRLVGGP	P01034	CYTC
	0.127516	0.223088	ASVEEEGVRRALDFAVGEYNKASN	P01034	CYTC
	0.823916	0.557782	GPM(+15.99)DASVEEEGVRRALDFAVGEYNKASN	P01034	CYTC
	0.554829	0.667404	DASVEEEGVRRALDFAVGEYNKASNDMYHSRALQV	P01034	CYTC
	0.962748	-1.39183	SSPGKPPRLVGGPM(+15.99)DASVEEEGVRR	P01034	CYTC
	0.06738	-0.0319301	GKPPRLVGGPM(+15.99)DASVEEEGVRRALDFAVGEYN	P01034	CYTC
	0.0762473	-0.0687824	SNDMYHSRAL	P01034	CYTC
	0.0163123	-0.0473237	LDVELGRTTC(+57.02)TKTQPNLDNC(+57.02)PFHDQPHLKRKAFC(+57.02)S	P01034	CYTC
	0.239058	0.623632	SSPGKPPRLVGGPM(+15.99)DASVEEEGVRRALDFAVGEY	P01034	CYTC
	0.216941	-0.408171	DASVEEEGVRRALDFAVGEYNKASNDMYHSRALQ	P01034	CYTC
	0.115129	-0.0812964	C(+57.02)PFHDQPHL	P01034	CYTC
	1.12223	-1.24816	SSPGKPPRLVGGPM(+15.99)DASVEEEGVRRALDFAVGEYN	P01034	CYTC
	1.75036	-1.48111	KRKAFC(+57.02)SF	P01034	CYTC
	0.237559	-0.364293	SSPGKPPRLVGGPM(+15.99)DASVE	P01034	CYTC
	0.231244	-0.43384	SSPGKPPRLVGGPM(+15.99)DASVEEEGVRRALDFAVGEYNK	P01034	CYTC
	0.0365215	-0.0744644	PMDASVEEEGVRRALDFAVGEYNKASN	P01034	CYTC
	0.792507	-0.253659	GKPPRLVGGPMDASVEEEGVRRALDFAVGEYN	P01034	CYTC
	0.764238	0.98229	DVELGRTTC(+57.02)T	P01034	CYTC
	0.0362099	0.0287159	TC(+57.02)TKTQPNLDNC(+57.02)PFHDQPHLKRKA	P01034	CYTC
	0.157254	-0.278021	GKPPRLVGGPM(+15.99)DASVEEEGVRRALDFAVGEYNKASN	P01034	CYTC
	0.419616	0.696663	SSPGKPPRLVGGPMDASVEEEGVRRALDFAVGEYNKASNDMYH	P01034	CYTC
	0.0302071	-0.0194716	SPGKPPRLVGGPM(+15.99)DASVEEEGVRRALDFAVGEYNKASN	P01034	CYTC
	0.226508	-1.02472	SSPGKPPRLVGGPMDASVEEEGVRRALDFAVGEYN	P01034	CYTC
	0.115063	-0.19818	SSPGKPPRLVGGPMDASVEEEGVRRALDFAVGEYNKA	P01034	CYTC
	0.970445	1.79103	SSPGKPPRLVGGPM(+15.99)DASVEEEGVRRALDFAVGEYNKASNDMYH	P01034	CYTC
	0.199837	-0.400949	FLDVELGRTTC(+57.02)TKTQPNLDNC(+57.02)PFHDQPHLKRKA	P01034	CYTC
	0.318627	-0.22639	SVEEEGVRRALDFAVGEYNK	P01034	CYTC
	0.0742723	-0.166818	ASVEEEGVRRA	P01034	CYTC
	0.134536	-0.187445	GKPPRLVGGPMDASVEEEGVRRALDFAVGEYNKASN	P01034	CYTC
	0.39474	-0.451447	GRTTC(+57.02)TKTQPNLDNC(+57.02)PFHDQPH	P01034	CYTC
	1.29436	-0.73365	SPGKPPRLVGGPM(+15.99)DASVEEEGVRRALDFAVGEYN	P01034	CYTC
	0.518337	0.906187	RKAFC(+57.02)SFQ	P01034	CYTC
	0.233101	0.383899	VSPAAGSSPGKPPR	P01034	CYTC
	0.221985	0.281688	LVGGPMDASVEEEGVRRALDFAVGEYNKASNDMYHSRA	P01034	CYTC
	0.244299	-0.178589	SSPGKPPRLVGGPM(+15.99)DASVEEEGVRRALDFAVGEYNKASN	P01034	CYTC
	0.562234	-0.656242	GRTTC(+57.02)TKTQPNLDNC(+57.02)PFHDQPHLKRKAFC(+57.02)SFQ	P01034	CYTC
	0.135189	-0.176891	TQPNLDNC(+57.02)PFHDQPHLKRKA	P01034	CYTC
	0.22125	-0.179942	GRTTC(+57.02)TKTQPNLDNC(+57.02)PFHDQPHLKRKAFC(+57.02)	P01034	CYTC
	0.483908	-0.495143	GRTTC(+57.02)TKTQPNLDNC(+57.02)PFHDQPHLKRKAFC(+57.02)S	P01034	CYTC
	0.83099	-0.906007	NLDNC(+57.02)PFHDQPHLKRKA	P01034	CYTC
	0.164924	-0.23273	C(+57.02)PFHDQPHLKRKAFC(+57.02)	P01034	CYTC
	0.078094	-0.0902483	NC(+57.02)PFHDQPHLKRKAFC(+57.02)S	P01034	CYTC
	0.181159	-0.204569	TQPNLDNC(+57.02)PFHDQPHLK	P01034	CYTC
	0.00463617	-0.00448783	TKTQPNLDNC(+57.02)PFHDQPHLKRKA	P01034	CYTC
	1.15709	-0.449673	TTC(+57.02)TKTQPNLDNC(+57.02)PFHDQPHLKRKA	P01034	CYTC
	0.145093	0.176058	TSHLRSC(+57.02)EYKGRPPKAGAEPASEREVS	P01042-3	KNG1
	0.0606304	-0.0403975	SC(+57.02)EYKGRPPKAGAEPASEREVS	P01042-3	KNG1
	0.240001	0.316079	TTSHLRSC(+57.02)EYKGRPPKAGAEPASEREVS	P01042-3	KNG1
	0.888145	0.64118	LRSC(+57.02)EYKGRPPKAGAEPASEREVS	P01042-3	KNG1
	0.0905714	0.0769156	SHLRSC(+57.02)EYKGRPPKAGAEPASEREVS	P01042-3	KNG1
	0.373385	0.335582	YKGRPPKAGAEPASEREVS	P01042-3	KNG1
	1.36433	0.974252	RSC(+57.02)EYKGRPPKAGAEPASEREVS	P01042-3	KNG1
	0.239641	0.29285	HLRSC(+57.02)EYKGRPPKAGAEPASEREVS	P01042-3	KNG1
	0.383722	0.470573	SQNQSNNQFVLYRITEATKTVG	P01042-3	KNG1
	0.21976	0.291175	EYKGRPPKAGAEPASEREVS	P01042-3	KNG1
	0.358522	-0.446066	SPFRSSRIGEIKEETTSHLRSC(+57.02)EYKG	P01042-3	KNG1
	1.6446	1.58306	EIKEETTSHLRSC(+57.02)EYKGRPPKAGAEPASEREVS	P01042-3	KNG1
	0.0580568	0.0766551	IGEIKEETTSHLRSC(+57.02)EYKGRPPKAGAEPASEREVS	P01042-3	KNG1
	0.708655	0.741982	IKEETTSHLRSC(+57.02)EYKGRPPKAGAEPASEREVS	P01042-3	KNG1
	1.00443	0.52562	SSRIGEIKEETTSHLRSC(+57.02)EYKGRPPKAGAEPASEREVS	P01042-3	KNG1
	0.206796	-0.350845	SRIGEIKEETTSHLRSC(+57.02)EYKGRPPKAGAEPASEREVS	P01042-3	KNG1
	0.926461	-0.472464	GGSQEQRAKTPQTRVTI	P01127	PDGFB
	0.609534	0.532014	EGDPIPEELYEMLSDHSIR	P01127	PDGFB
	1.90237	-0.301253	VQEDKPAC(+57.02)VC(+57.02)HSGYVGARC(+57.02)EHAD	P01135	TGFA
	0.0123356	0.021805	LVQEDKPAC(+57.02)VC(+57.02)HSG	P01135	TGFA
	0.0502124	-0.091527	NDC(+57.02)PDSHTQFC(+57.02)	P01135	TGFA
	1.15847	-0.524439	VVSHFNDC(+57.02)PDSHTQFC(+57.02)FHGTC(+57.02)	P01135	TGFA
	1.01673	-0.251762	VVSHFNDC(+57.02)PDSHTQFC(+57.02)FHGTC(+57.02)RF	P01135	TGFA
	0.0493481	-0.0436715	VQEDKPAC(+57.02)VC(+57.02)HSGYVGARC(+57.02)	P01135	TGFA
	0.303662	-0.273906	LVQEDKPAC(+57.02)VC(+57.02)HSGYVGARC(+57.02)	P01135	TGFA
	0.530421	-0.320745	FNDC(+57.02)PDSHTQFC(+57.02)	P01135	TGFA
	0.155735	0.126941	VQEDKPAC(+57.02)VC(+57.02)HSGYVGARC(+57.02)EHADL	P01135	TGFA
	1.70895	-0.259662	LVQEDKPAC(+57.02)VC(+57.02)HSGYVGARC(+57.02)EHADL	P01135	TGFA
	2.05742	-0.325606	LVQEDKPAC(+57.02)VC(+57.02)HSGYVGARC(+57.02)EHADLLA	P01135	TGFA
	0.143403	-0.0833525	LVQEDKPAC(+57.02)VC(+57.02)HSGYVGARC(+57.02)EHAD	P01135	TGFA
	0.277716	-0.291014	ESNVPAGHTIPQ	P01138	NGF
	0.640408	-0.498015	HSESNVPAGHTIPQ	P01138	NGF
	0.836279	0.920356	HSESNVPAGHTIPQAHWTKLQHS	P01138	NGF
	0.129343	0.154552	SESNVPAGHTIPQ	P01138	NGF
	0.478567	-0.174567	EDVSAGEDC(+57.02)GPLPEGGPEPRSDGAKPGP	P01189	COLI
	1.48513	-1.01186	EDVSAGEDC(+57.02)GPLPEGGPEPR	P01189	COLI
	0.583438	-0.176018	EDDSLANSSDLLKELLETGDNRERSHHQDGSDNEEEVS	P01210	PENK
	1.64137	-0.390975	DEEGESYSKEVPEME	P01210	PENK
	2.06619	-0.403965	EC(+57.02)SQDC(+57.02)ATC(+57.02)SYRLVRPADIN	P01210	PENK
	1.29486	-0.964954	DAEEDDSLANSSDLLKELLETGDNRERSHHQD	P01210	PENK
	1.44901	-0.384325	DEEGESYSKEVPE	P01210	PENK
	0.0242368	-0.0166657	DDSLANSSDLLKELLETGDNRERSHHQDGSDNEEEVS	P01210	PENK
	1.98092	-0.716766	DEEGESYSKEVPEM(+15.99)	P01210	PENK
	1.26318	-0.564409	SDEEGESYSKEVPEM(+15.99)E	P01210	PENK
	1.61722	-0.365812	DEEGESYSKEVPEM(+15.99)E	P01210	PENK
	2.07048	-0.967541	EEGESYSKEVPEME	P01210	PENK
	0.194254	-0.17891	DEEGESYSKEVPEM	P01210	PENK
	1.61041	-0.473826	DSLANSSDLLKELLETGDNRERSHHQDGSDNEEEVS	P01210	PENK
	0.512173	-0.222084	SKPEESHLLA	P01210	PENK
	0.129819	-0.144338	AEEDDSLANSSDLLKELLETGDNRERSHHQDGSDNEEE	P01210	PENK
	1.73455	-0.659353	SDEEGESYSKEVPEME	P01210	PENK
	0.940402	-0.311888	GTSTLRENSKPEESHLLA	P01210	PENK
	3.03137	-0.579988	SKPEESHLL	P01210	PENK
	2.34759	-1.2462	EALPSDEEGESYSKEVPEME	P01210	PENK
	0.081952	0.106492	EEDDSLANSSDLLKELLETGDNRERSHHQDGSDNEEEVS	P01210	PENK
	2.65082	-0.609242	ALPSDEEGESYSKEVPEME	P01210	PENK
	1.59235	-0.647669	EC(+57.02)SQDC(+57.02)ATC(+57.02)SYRL	P01210	PENK
	2.04491	-0.855867	DEEGESYSKEVPEMEK	P01210	PENK
	2.90053	-1.19789	SDEEGESYSKEVPE	P01210	PENK
	0.278996	-0.160208	ELLETGDNRERSHHQDGSDNEEEVS	P01210	PENK
	2.72965	-1.76185	ALPSDEEGESYSKEVPEMEKRYGGFMRF	P01210	PENK
	0.485737	-0.432584	KPEESHLLA	P01210	PENK
	0.226931	-0.16058	EEDDSLANSSDLLKELLETGDNRE	P01210	PENK
	1.64356	-1.08228	DEEGESYSKEVPEMEKRYGGFMRF	P01210	PENK
	0.891075	-0.7106	SDEEGESYSKEVPEMEKRYGG	P01210	PENK
	0.642675	-0.908628	ANSSDLLKELLETGDNRERSHHQDGSDNEEEVS	P01210	PENK
	1.99663	-0.57997	SKPELPQDGTSTLRENSKPEESHLLA	P01210	PENK
	0.697362	-0.428223	SKPELPQDGTSTLRENSKPEESH	P01210	PENK
	1.84397	-1.78341	FAEALPSDEEGESYSKEVPEMEKRYGG	P01210	PENK
	4.20444	-1.09641	DEEGESYSKEVPEMEKRYGG	P01210	PENK
	0.0174292	-0.04246	NSSDLLKELLETGDNRERSHHQDGSDNEEEVS	P01210	PENK
	2.34286	-2.11177	FAEALPSDEEGESYSKEVPEMEKRYGGFMRF	P01210	PENK
	0.324503	-0.16801	AEEDDSLANSSDLLKELLETGDNRE	P01210	PENK
	2.12999	-1.8573	EALPSDEEGESYSKEVPEMEKRYGGFMRF	P01210	PENK
	0.939142	-0.492547	SDEEGESYSKEVPEM	P01210	PENK
	1.23346	-0.990621	LPSDEEGESYSKEVPEME	P01210	PENK
	0.427113	-0.574053	SLANSSDLLKELLETGDNRERSHHQDGSDNEEEVS	P01210	PENK
	0.135171	-0.233804	SDLLKELLETGDNRERSHHQDGSDNEEEVS	P01210	PENK
	1.7732	-1.38706	EALPSDEEGESYSKEVPEMEKRYGG	P01210	PENK
	1.94981	-1.28648	EGESYSKEVPEME	P01210	PENK
	0.168514	-0.197539	ALPSDEEGESYSKEVPEMEKRYGG	P01210	PENK
	0.232854	-0.294652	SPQLEDEAKE	P01210	PENK
	0.0382732	0.0766327	DAEEDDSLANSSDLLKELLETGDNRERSHHQDG	P01210	PENK
	3.00537	-1.7816	AEALPSDEEGESYSKEVPE	P01210	PENK
	0.796926	-0.957013	AEEDDSLANSSDLLKELLETGDNRERSHHQDGSD	P01210	PENK
	0.56999	-0.371076	EEGESYSKEVPE	P01210	PENK
	0.117944	-0.204637	SDEEGESYSKEVPEM(+15.99)EKRYGGFMRF	P01210	PENK
	0.740821	-0.994451	SPQLEDEAKELQ	P01210	PENK
	1.15934	-0.461942	DEEGESYSKEVP	P01210	PENK
	1.77364	-0.491244	DAEEDDSLANSSDLLKELLETGDNRE	P01210	PENK
	0.36697	-0.254637	LLETGDNRERSHHQDGSDNEEEVS	P01210	PENK
	2.14769	-0.873106	SDEEGESYSKEVPEMEKRYGGFMRF	P01210	PENK
	0.146707	0.166418	AEEDDSLANSSDLLKELLETGDNRERSHHQD	P01210	PENK
	0.241309	0.438347	AEEDDSLANSSDLLKELLETGDNRERSHHQDG	P01210	PENK
	0.162636	-0.252013	EALPSDEEGESYSKEVPEM(+15.99)E	P01210	PENK
	0.639987	-0.300014	AEEDDSLANSSDLLKELLETGDNRERSHHQDGSDNEEEVS	P01210	PENK
	1.96546	-1.0487	EC(+57.02)SQDC(+57.02)ATC(+57.02)SYRLVRPADINF	P01210	PENK
	1.71746	-0.661616	DGTSTLRENSKPEESHL	P01210	PENK
	0.135893	-0.227188	LLETGDNRERSHHQDGSDNEEE	P01210	PENK
	0.315154	-0.462637	ALPSDEEGESYSKEVPEM(+15.99)EKRYGG	P01210	PENK
	0.722547	-0.730441	GTSTLRENSKPEESHLL	P01210	PENK
	1.64628	-1.52546	LEDEAKELQ	P01210	PENK
	1.97685	-1.44908	FAEALPSDEEGESYSKEVPEM(+15.99)EKRYGGFMRF	P01210	PENK
	0.851511	-0.404618	SSDLLKELLETGDNRERSHHQDGSDNEEEVS	P01210	PENK
	0.00814667	-0.0108501	SDEEGESYSKEVPEMEKR	P01210	PENK
	0.401835	-0.302429	YGGFMKKDAEEDDSLANSSDLLKELLETGDNRERSHHQDGSDNEEEVS	P01210	PENK
	1.98527	-1.99133	GESYSKEVPEME	P01210	PENK
	1.26215	-1.14127	LKELLETGDNRERSHHQDGSDNEEEVS	P01210	PENK
	2.78488	-2.89398	KDAEEDDSLANSSDLLKELLETGDNRERSHHQDGSDNEEEVS	P01210	PENK
	1.14023	-0.863756	DGTSTLRENSKPEESHLLA	P01210	PENK
	0.37563	-0.814693	DAEEDDSLANSSDLLKELLETGDNRERSHHQDGSDNEEE	P01210	PENK
	0.99006	-0.550218	SKEVPEMEKRYGG	P01210	PENK
	1.6208	-0.523348	YGGFM(+15.99)KKDAEEDDSLANSSDLLKELLETGDNRERSHHQDGSDNEEEVS	P01210	PENK
	0.104404	-0.133407	DLLKELLETGDNRERSHHQDGSDNEEEVS	P01210	PENK
	0.255585	0.655466	AEEDDSLANSSDLLKELLETGDNRERSHHQDGSDNEEEVSKRYGGFMRGL	P01210	PENK
	0.223594	-0.123838	DAEEDDSLANSSDLLKELLETGDNRERSHHQDGSDNEEEVS	P01210	PENK
	0.984512	-0.288351	SSEVAGEGDGDSMGHEDLY	P01213	PDYN
	0.690384	-0.515118	SEVAGEGDGDSMGHEDLY	P01213	PDYN
	1.46573	-0.331299	EVAGEGDGDSMGHEDLY	P01213	PDYN
	0.00251584	0.00485635	GLSDGFREGAESELMRDAQLNDGAMETGTLYLAEEDPKEQV	P01213	PDYN
	0.169615	-0.246306	RLGDRIPFEGANEPDQVSLKEDIDMLQNALAENDTP	P01282-2	VIP
	0.274629	0.27167	SSPETLISDLLM(+15.99)RESTENVPRTRLED	P01303	NPY
	0.171138	0.207963	YPSKPDNPGEDAPAEDMA	P01303	NPY
	0.126045	-0.0667586	SKPDNPGEDAPAEDM	P01303	NPY
	0.190967	0.288999	YPSKPDNPGEDAPAEDM(+15.99)A	P01303	NPY
	0.154897	-0.183085	ESTENVPRTRLEDPA	P01303	NPY
	0.544238	-0.150978	DNPGEDAPAEDMARY	P01303	NPY
	0.0178193	0.032103	SSPETLISDLLMRESTENVPRTRLEDPA	P01303	NPY
	0.10295	-0.0610605	SSPETLISDLLMRESTENVPRTRLED	P01303	NPY
	0.523629	0.337865	YPSKPDNPGEDAPA	P01303	NPY
	0.00420373	-0.00315841	YPSKPDNPGEDAPAEDMARY	P01303	NPY
	0.195748	-0.0818336	SKPDNPGEDAPAEDMA	P01303	NPY
	0.489658	-0.365412	KPDNPGEDAPAEDM(+15.99)A	P01303	NPY
	0.185033	-0.108707	KPDNPGEDAPAEDMA	P01303	NPY
	0.0270047	-0.0187453	EAYPSKPDNPGEDAPAEDMARY	P01303	NPY
	0.0754539	0.0380672	SKPDNPGEDAPAEDMARY	P01303	NPY
	0.0477002	-0.0280502	SKPDNPGEDAPAEDM(+15.99)	P01303	NPY
	0.561071	0.328914	YPSKPDNPGEDAPAE	P01303	NPY
	0.132541	-0.114783	PSKPDNPGEDAPAEDMARY	P01303	NPY
	0.553489	-0.179127	SKPDNPGEDAPAEDMARYYSALRHY	P01303	NPY
	0.311411	-0.4221	ESTENVPRTRLEDPAMW	P01303	NPY
	1.18097	-1.22624	SKPDNPGEDAPAEDMARYYSALRH	P01303	NPY
	0.17229	-0.0706704	SKPDNPGEDAPAEDM(+15.99)A	P01303	NPY
	1.15026	-0.877762	SSPETLISDLLMR	P01303	NPY
	0.240278	-0.312343	SKPDNPGEDAPAEDMARYYSA	P01303	NPY
	0.0828052	0.0651097	LISDLLMRESTENVPRTRLEDPA	P01303	NPY
	0.396956	0.38183	YPSKPDNPGEDAPAEDM	P01303	NPY
	1.58122	1.50407	RESTENVPRTRLEDPAMW	P01303	NPY
	0.33032	-0.260113	APAEDMARY	P01303	NPY
	0.218683	-0.173612	YGKRSSPETLISDLLMRESTENVPRTRLEDPA	P01303	NPY
	1.68674	1.54478	YPSKPDNPGEDAPAEDM(+15.99)ARY	P01303	NPY
	1.04151	-0.512322	SSPETLISDLLMRESTENVPRT	P01303	NPY
	0.417056	0.250423	YPSKPDNPGEDAPAED	P01303	NPY
	0.261276	0.458179	GEDAPAEDMARY	P01303	NPY
	0.0393443	0.0871062	SKPDNPGEDAPAE	P01303	NPY
	0.480458	0.669512	SKPDNPGEDAPAEDM(+15.99)ARY	P01303	NPY
	0.0146836	-0.0206969	LISDLLMRESTENVPRTR	P01303	NPY
	0.309866	-0.401359	YPSKPDNPGEDA	P01303	NPY
	1.19317	-1.12509	YPSKPDNPGEDAPAEDMARYYSALRH	P01303	NPY
	0.188502	0.231539	KPDNPGEDAPAEDMARY	P01303	NPY
	0.00327772	0.00516772	SSPETLISDLLM(+15.99)RESTENVPRT	P01303	NPY
	0.724395	-1.37741	ESTENVPRT	P01303	NPY
	0.185217	-0.06458	GHVLAKELE	P01344-3	IGF2
	0.805077	-0.245087	GIVEEC(+57.02)C(+57.02)FRSC(+57.02)DLALLETYC(+57.02)ATPAKSE	P01344-3	IGF2
	0.142384	0.0649378	AYRPSETLC(+57.02)GGE	P01344-3	IGF2
	0.825455	-0.608694	DVSTPPTVLPDNFPRYPVGKF	P01344-3	IGF2
	0.122123	-0.141024	AYRPSETLC(+57.02)	P01344-3	IGF2
	0.101511	-0.0634871	GHVLAKEL	P01344-3	IGF2
	0.660233	-0.505063	DPAHGGAPPEMASN	P01344-3	IGF2
	0.149496	-0.236534	SRGIVEEC(+57.02)C(+57.02)FRSC(+57.02)DLALLETYC(+57.02)ATPAKSE	P01344-3	IGF2
	1.33382	-0.85583	AYRPSETL	P01344-3	IGF2
	0.0700276	0.0986701	LPDNFPR	P01344-3	IGF2
	0.337843	-0.484001	AYRPSETLC(+57.02)G	P01344-3	IGF2
	0.112581	0.053851	FPRYPVGKF	P01344-3	IGF2
	0.00589541	0.00742539	DTWKQSTQRL	P01344-3	IGF2
	0.218579	-0.224013	AYRPSETLC(+57.02)GG	P01344-3	IGF2
	0.0838324	0.142432	GLPALLRAR	P01344-3	IGF2
	0.596441	0.52304	FQYDTWKQSTQRL	P01344-3	IGF2
	0.224132	-0.28816	PAHGGAPPEM	P01344-3	IGF2
	0.0668239	0.131144	TYC(+57.02)ATPAKSERDVSTPPTVLPDNFPRYPVGKF	P01344-3	IGF2
	1.09998	-0.511058	FPRYPVGK	P01344-3	IGF2
	0.0458884	-0.0445472	GHVLAKELEA	P01344-3	IGF2
	0.436503	-0.177729	YRPSETLC(+57.02)GGE	P01344-3	IGF2
	0.552919	-0.544282	PAHGGAPPEM(+15.99)	P01344-3	IGF2
	0.829605	0.716341	GHVLAKELEAF	P01344-3	IGF2
	0.323658	-0.404229	PAHGGAPPEM(+15.99)A	P01344-3	IGF2
	0.24447	-0.191486	PRYPVGKF	P01344-3	IGF2
	0.187777	-0.267428	PAHGGAPPEMA	P01344-3	IGF2
	0.0808372	-0.103485	RSRGIVEEC(+57.02)C(+57.02)FRSC(+57.02)DLALLETYC(+57.02)ATPAKSE	P01344-3	IGF2
	0.05004	-0.0493118	ELEAFREAK	P01344-3	IGF2
	1.3995	1.2318	GHVLAKELEAFREAK	P01344-3	IGF2
	0.516928	-0.312752	LETYC(+57.02)ATPAKSE	P01344-3	IGF2
	0.164041	-0.166104	AKELEAFREA	P01344-3	IGF2
	0.114519	-0.122272	PAHGGAPPEMASN	P01344-3	IGF2
	0.102649	-0.0987011	YRPSETL	P01344-3	IGF2
	0.197079	-0.0699193	GHVLAKELEAFREAKR	P01344-3	IGF2
	1.67235	2.69971	AYRPSETLC(+57.02)GGELVDTLQFVC(+57.02)GDR	P01344-3	IGF2
	0.315272	0.286535	GHVLAKELEAFREAKRH	P01344-3	IGF2
	0.364592	-0.427163	PAHGGAPPEM(+15.99)ASN	P01344-3	IGF2
	1.13865	1.41196	DIQM(+15.99)TQSPSSLSASVGDRVTITC(+57.02)RASQ	P01599	KV117
	0.34083	0.452024	DIQMTQSPSSLSASVGDRVTITC(+57.02)RA	P01599	KV117
	0.527279	0.503784	DIQMTQSPSSLSASVGDRVTITC(+57.02)RASQ	P01599	KV117
	0.290838	0.34007	EIVLTQSPGTLSLSPGERATLSC(+57.02)R	P01619	KV320
	0.643189	0.485724	EIVLTQSPGTLSLSPGERATLSC(+57.02)RASQ	P01619	KV320
	0.75574	1.11146	EIVLTQSPGTLSLSPGERATLSC(+57.02)RASQSVS	P01619	KV320
	1.23783	1.41698	EIVLTQSPGTLSLSPGERATLSC(+57.02)RAS	P01619	KV320
	0.649512	0.318694	EIVLTQSPGTLSLSPGERATLSC(+57.02)RA	P01619	KV320
	2.07454	1.98834	EVQLVESGGGLVQPGR	P01782	HV309
	1.01566	1.04593	EIENKAIQDPRLFAEEKAVADTRDQADGSRASVDSGSSEEQGGSSRA	P01833	PIGR
	0.782829	0.645994	EEKAVADTRDQADGSRASVDSGSSEEQGGSSRA	P01833	PIGR
	2.54164	2.80979	FAEEKAVADTRDQADGSRASVDSGSSEEQGGSSRALVSTLVPLG	P01833	PIGR
	0.141762	-0.326063	EEKAVADTRDQADGSRASVDSGSSEEQGGSSRALVSTLVPLG	P01833	PIGR
	0.850364	0.755926	LFAEEKAVADTRDQADGSRASVDSGSSEEQGGSSRA	P01833	PIGR
	0.201941	0.124037	IQDPRLFAEEKAVADTRDQADGSRASVDSGSSEEQGGSSRA	P01833	PIGR
	0.431035	0.507025	AIQDPRLFAEEKAVADTRDQADGSRASVDSGSSEEQGGSSRALVST	P01833	PIGR
	1.21397	1.03265	AIQDPRLFAEEKAVADTRDQADGSRASVDSGSSEEQGGSSRALVSTLVPLG	P01833	PIGR
	0.539851	0.333119	FAEEKAVADTRDQADGSRASVDSGSSEEQGGSSRA	P01833	PIGR
	0.0223298	0.0348882	AVADTRDQADGSRASVDSGSSEEQGGSSRA	P01833	PIGR
	0.456862	0.274458	AIQDPRLFAEEKAVADTRDQADGSRASVDSGSSEEQGGSSRA	P01833	PIGR
	1.06232	0.686337	TQTYTC(+57.02)NVDHKPSNTKVDKTVERKC(+57.02)	P01859	IGHG2
	1.17266	0.826777	TQTYTC(+57.02)NVDHKPSNTKVDKTVERK	P01859	IGHG2
	1.85365	0.754415	FGTQTYTC(+57.02)NVDHKPSN	P01859	IGHG2
	1.33156	1.165	SNFGTQTYTC(+57.02)NVDHKPSN	P01859	IGHG2
	0.279346	0.466582	RFTQKSLSLSPG	P01860	IGHG3
	2.21157	1.09188	YTQKSLSLSLG	P01861	IGHG4
	0.0705889	0.103181	SLGTKTYTC(+57.02)NVDHKPSN	P01861	IGHG4
	0.224783	0.456231	SVMHEALHNHYTQKSLSLSLG	P01861	IGHG4
	0.410085	0.966012	HYTQKSLSLSLG	P01861	IGHG4
	1.63999	1.2573	RVTERTVDKSTGKPTLYNVSLVMSDTAGTC(+57.02)Y	P01871	IGHM
	0.0920565	-0.183431	VVVPSGEEQRYTC(+57.02)HVQHEGLPKP	P01889	HLAB
	0.306968	-0.463543	VVVPSGEEQRYTC(+57.02)HVQHEGLPKPLT	P01889	HLAB
	0.793675	0.775124	VHLTPEEKT	P02042	HBD
	0.176642	0.0786208	KSGDRGETGPAGPAGPVGPVG	P02452	CO1A1
	0.642907	-0.188391	DDANVVRDRDLEVDTTLKSLSQQIENIRSPEGSRKN	P02452	CO1A1
	0.502841	0.624516	SGDRGETGPAGPAGPVGPVG	P02452	CO1A1
	0.119067	-0.189432	DGVPGKDGPRGPT	P02461	CO3A1
	0.38912	-0.452608	DGVPGKDGPRGP	P02461	CO3A1
	0.282186	-0.162295	M(+42.01)DIAIHH	P02511	CRYAB
	0.290115	-0.361503	DVIEVHGKHEERQDEHG	P02511	CRYAB
	0.599765	-0.697665	RAPSTYGGGL	P02533	K1C14
	0.0175252	0.0323839	TEELNREVATN	P02533	K1C14
	0.0780088	-0.136682	SVLAGGSC(+57.02)RAPSTY	P02533	K1C14
	1.23822	0.811886	AGGSC(+57.02)RAPSTYGGGL	P02533	K1C14
	0.192547	-0.215997	EEANADLEVK	P02533	K1C14
	0.63793	-0.50321	PGVSRSGF	P02538	K2C6A
	1.00991	-1.1228	SSSSGRAIGGGL	P02538	K2C6A
	0.0820071	0.114931	SVGGGSSTIKYT	P02538	K2C6A
	2.07921	-1.40578	SVGGGSSTIKYTTTSSSSRKS	P02538	K2C6A
	0.420618	0.469698	ARLPGVSRSG	P02538	K2C6A
	0.494256	0.547129	DEPPQSPWDRVKDLATVYVDVLKD	P02647	APOA1
	1.13468	1.23435	DEPPQSPWDRVKDLATVYVDVLKDSG	P02647	APOA1
	0.287143	-0.227114	EPPQSPWDRVKDL	P02647	APOA1
	0.628618	0.287154	SALEEYTKKLNTQ	P02647	APOA1
	1.42791	0.87033	KVSFLSALEEYTKKLNT	P02647	APOA1
	1.01403	0.407976	ALEEYTKKLNTQ	P02647	APOA1
	0.603101	0.696439	KVSFLSALEEYTKKLNTQ	P02647	APOA1
	0.0521353	0.0599852	SALEEYTKKLNT	P02647	APOA1
	0.199534	-0.156147	ATEHLSTLSEKAKPALEDLRQGL	P02647	APOA1
	0.0547978	-0.108919	DEPPQSPWDRVKDL	P02647	APOA1
	0.196867	0.391696	DEPPQSPWDRVKDLATVYVDVLKDS	P02647	APOA1
	2.24438	1.16283	DEPPQSPWDRVKDLATVYVDVLKDSGRD	P02647	APOA1
	0.229167	0.334947	EPPQSPWDRVKD	P02647	APOA1
	0.1448	0.224693	DEPPQSPWDRVKDLATVYVDVL	P02647	APOA1
	0.877821	0.537448	LSALEEYTKKLNTQ	P02647	APOA1
	0.0247552	-0.0292098	ATEHLSTLSEKAKPALEDLRQG	P02647	APOA1
	0.200446	-0.20109	ALEEYTKKLN	P02647	APOA1
	0.42902	0.630241	KPALEDLR	P02647	APOA1
	0.238535	-0.347076	VDVLKDSGRDYVSQFEGSALGKQ	P02647	APOA1
	1.1378	1.39923	DEPPQSPWDRVKDLA	P02647	APOA1
	2.73503	1.49543	FKVSFLSALEEYTKKLNTQ	P02647	APOA1
	0.175103	-0.195752	SEKAKPALEDLRQG	P02647	APOA1
	1.50527	1.42682	DEPPQSPWDRVKDLATVYVDVLKDSGRDYVS	P02647	APOA1
	0.305281	-0.259815	EGSALGKQL	P02647	APOA1
	0.0736379	0.0771604	LEEYTKKLNT	P02647	APOA1
	1.12337	0.97638	DEPPQSPWDRVKDLATVYVDVLKDSGR	P02647	APOA1
	1.59251	1.47737	AKPALEDLR	P02647	APOA1
	0.604914	0.299327	LEEYTKKLNTQ	P02647	APOA1
	0.730232	-0.609363	GGARLAEYHAKATEHL	P02647	APOA1
	0.883312	1.00861	SFKVSFLSALEEYTKKLNTQ	P02647	APOA1
	0.038399	-0.0722438	DEPPQSPWDRVKDLAT	P02647	APOA1
	0.425492	0.445101	DVLKDSGRDY	P02647	APOA1
	0.985603	-0.66532	TEGLRQEMSKDLEEVKAKVQPYLDD	P02647	APOA1
	0.507418	-0.683097	VDVLKDSGRDYVSQFEGSALGKQLN	P02647	APOA1
	0.981407	1.35628	DEPPQSPWDRVKDLATVYVDVLK	P02647	APOA1
	1.61945	1.2227	DEPPQSPWDRVKD	P02647	APOA1
	0.191956	0.3162	ATEHLSTLSEK	P02647	APOA1
	0.288058	0.252442	GGARLAEYHAKATEHLST	P02647	APOA1
	0.855405	-0.857788	DEPPQSPWDRVK	P02647	APOA1
	0.082006	-0.0896483	TEHLSTLS	P02647	APOA1
	1.29865	0.828429	ATEHLSTL	P02647	APOA1
	0.392115	-0.416651	DEPPQSPWDRVKDLATVYVD	P02647	APOA1
	1.25859	1.28134	DEPPQSPWDRVKDLATVYVDVLKDSGRDYVSQ	P02647	APOA1
	0.503251	-0.16372	KVEQAVETEPEPELRQQT	P02649	APOE
	0.369418	-0.141353	DEVKEQVAEVRAKLEEQAQQIRL	P02649	APOE
	0.438179	-0.163466	DEVKEQVAEVRAKLEEQAQQIRLQAE	P02649	APOE
	0.426857	-0.324213	KVEQAVETEPE	P02649	APOE
	0.0123524	-0.00550373	ETEPEPELRQQTE	P02649	APOE
	0.669131	0.862825	TRDRLDEVKEQVAEVRAKLEEQAQQI	P02649	APOE
	0.334465	0.132248	AAVGTSAAPVPSDNH	P02649	APOE
	0.180705	-0.0911569	DEVKEQVAEVRAKLEEQAQQIRLQ	P02649	APOE
	0.63385	0.34656	TRDRLDEVKEQVAEV	P02649	APOE
	0.517025	-0.379449	KVEQAVETEPEP	P02649	APOE
	0.412403	-0.141724	ETEPEPELRQQ	P02649	APOE
	1.50149	-0.34802	EQAVETEPEPELRQ	P02649	APOE
	0.193772	-0.126862	KVEQAVETEPEPELRQQTEWQS	P02649	APOE
	0.145381	-0.0584946	VETEPEPELRQQTE	P02649	APOE
	0.309667	-0.125571	VETEPEPELRQQTEWQSGQRWE	P02649	APOE
	0.684453	0.684122	PVAEETRARLSKELQAAQARLGADMEDVC(+57.02)GRL	P02649	APOE
	0.194831	-0.0960031	EVKEQVAEVRAKLEEQAQQIRL	P02649	APOE
	0.109109	-0.0565715	TEPEPELRQQTE	P02649	APOE
	1.48286	-0.545826	KVEQAVETEPEPELRQQTEWQSG	P02649	APOE
	0.478124	0.442656	VGTSAAPVPSDNH	P02649	APOE
	0.0696761	-0.0974064	KVEQAVETEPEPELRQQTE	P02649	APOE
	0.386694	-0.501873	DRLDEVKEQVAEVRAKLEEQAQ	P02649	APOE
	0.492577	-0.177393	KVEQAVETEPEPELRQQTEWQSGQ	P02649	APOE
	0.325255	0.165354	AVGTSAAPVPSDNH	P02649	APOE
	0.232378	0.121495	VEKVQAAVGTSAAPVPSDNH	P02649	APOE
	0.0763598	0.10348	VETEPEPELRQQ	P02649	APOE
	0.207339	0.267626	AEETRARLSKELQAAQA	P02649	APOE
	0.287588	0.093672	KVEQAVETEPEPEL	P02649	APOE
	0.918095	-0.232728	KVEQAVETEPEPE	P02649	APOE
	0.80251	-0.564506	KVEQAVETEPEPELRQQTEWQSGQRWE	P02649	APOE
	0.116267	-0.127248	ETEPEPELR	P02649	APOE
	0.511942	-0.641043	EPEPELR	P02649	APOE
	1.68193	1.9958	AEETRARLSKELQAAQARLGADMEDVC(+57.02)GRLV	P02649	APOE
	0.159836	0.0853848	KVEQAVETEPEPELR	P02649	APOE
	0.956184	0.791088	YKSELEEQLTPVAEETRARLSKELQAAQARLGAD	P02649	APOE
	0.12453	-0.0681265	DEVKEQVAEVRAKLEEQAQQIR	P02649	APOE
	0.356013	-0.411195	DEVKEQVAEVRAKLEEQAQQ	P02649	APOE
	0.513951	0.795863	DRLDEVKEQVAEVRAKLEEQAQQ	P02649	APOE
	0.671979	-0.184756	KVEQAVETEPEPELRQ	P02649	APOE
	0.0782175	-0.0559789	EEMGSRTRDRLDEVKEQ	P02649	APOE
	0.249094	0.23778	GSRTRDRLDEVKEQVAEV	P02649	APOE
	0.975826	1.17659	EGAERGLSAIRER	P02649	APOE
	0.248975	-0.0918411	KVEQAVETEPEPELRQQ	P02649	APOE
	0.253148	0.38726	DEVKEQVAEVRAKLEEQ	P02649	APOE
	0.00533118	0.0102894	DEVKEQVAEVRAKLEEQAQQI	P02649	APOE
	0.201967	-0.0682472	TRDRLDEVKEQVAEVRA	P02649	APOE
	0.00256881	-0.00449193	EQAVETEPEPELR	P02649	APOE
	0.0461423	-0.0841158	ETEPEPELRQQTEWQSGQRWE	P02649	APOE
	0.0669601	-0.077595	TEPEPELR	P02649	APOE
	0.209974	0.182046	ETEPEPELRQ	P02649	APOE
	0.342632	0.215755	TEPEPELRQQ	P02649	APOE
	1.40772	-0.384724	KVEQAVETEPEPELRQQTEWQ	P02649	APOE
	0.227809	0.371098	KVEQAVETEPEPELRQQTEWQSGQRWELA	P02649	APOE
	0.0116613	-0.0203864	DETMKELKAYKSELEEQLTPVAEETRARLSKELQA	P02649	APOE
	1.84286	-1.43937	GSRTRDRLDEVKEQVAEVRA	P02649	APOE
	1.26185	-1.20214	KVEQAVETEPEPELRQQTEWQSGQRWELALGRF	P02649	APOE
	0.48245	0.516842	VQAAVGTSAAPVPSDNH	P02649	APOE
	0.0811118	-0.0785839	AVETEPEPELRQQ	P02649	APOE
	0.424854	0.683397	GLSAIRER	P02649	APOE
	0.0639974	-0.0685842	DEVKEQVAEVRA	P02649	APOE
	1.01766	0.797726	DRLDEVKEQVAEVRAKLEEQAQQIRL	P02649	APOE
	0.14059	-0.154794	DADDLQKRL	P02649	APOE
	1.18714	-1.00566	DADDLQKRLAVYQAGAREGAERG	P02649	APOE
	0.129014	-0.19228	LDEVKEQVAEVRAKLEEQAQQIRL	P02649	APOE
	1.37141	1.10358	LGPLVEQGR	P02649	APOE
	0.667427	-0.671227	EPEPELRQQT	P02649	APOE
	0.0722687	-0.109515	ETEPEPELRQQTEWQSGQRW	P02649	APOE
	0.0647284	0.0855243	EPEPELRQQ	P02649	APOE
	0.657853	-0.789482	AVETEPEPELRQQTEWQSGQRWE	P02649	APOE
	0.354015	-0.352639	YKSELEEQLTPVAEETRARLSKE	P02649	APOE
	0.98391	-0.750015	TEPEPELRQ	P02649	APOE
	0.266883	0.22671	PVAEETRARLSKELQAAQARLGADME	P02649	APOE
	1.66455	1.05265	TEPEPELRQQTEWQSGQRWE	P02649	APOE
	0.214358	-0.330384	DDLQKRL	P02649	APOE
	1.70433	-1.0827	DEVKEQVAEVRAKLEEQAQ	P02649	APOE
	0.344311	0.505172	ETEPEPELRQQT	P02649	APOE
	0.228439	-0.245495	AEETRARLSKELQAAQARLGADMEDVC(+57.02)G	P02649	APOE
	2.02259	1.87026	RLAVYQAGAREGAER	P02649	APOE
	0.107637	-0.213344	GPLVEQGRVR	P02649	APOE
	0.331414	-0.482704	DETMKELKAYKSELEE	P02649	APOE
	1.02216	0.513248	AQAWGERLR	P02649	APOE
	0.0079585	0.00940661	EEM(+15.99)GSRTRDRLDEVKEQ	P02649	APOE
	0.0991699	-0.164241	TRDRLDEVKEQVAEVRAKLEEQAQQ	P02649	APOE
	0.200629	0.417224	EQAVETEPEPELRQQ	P02649	APOE
	0.132816	-0.185576	EGAERGLSAIRE	P02649	APOE
	0.248656	-0.224279	TRDRLDEVKEQVAEVRAKLEEQAQ	P02649	APOE
	0.88625	1.19605	GSRTRDRLDEVKEQVAEVRAKLEEQ	P02649	APOE
	0.283907	0.437593	LSKELQAAQAR	P02649	APOE
	0.506145	1.22071	MEEMGSRTRDRLDEVKEQVAEVRAKLEEQAQ	P02649	APOE
	0.0657573	0.123964	EEQLTPVAEETRARLSKELQAAQARLGADMEDVC(+57.02)GRL	P02649	APOE
	0.725286	0.530972	FLSYFVELGTQPATQ	P02652	APOA2
	0.204677	-0.205217	VTDYGKDLMEKVKSPELQAEAKS	P02652	APOA2
	0.0413228	-0.0514141	FQTVTDYGKDLMEKVKSPELQAEAKSY	P02652	APOA2
	1.18263	1.14601	VKSPELQAEAK	P02652	APOA2
	0.614973	-0.678361	PLIKKAGTEL	P02652	APOA2
	0.241144	0.329631	VKSPELQAEA	P02652	APOA2
	0.0689905	0.102833	FEKSKEQLTPLIKKAGTE	P02652	APOA2
	3.19631	1.36925	TPDVSSALDKLKEFG	P02654	APOC1
	2.77336	1.44315	VKEKLKIDS	P02654	APOC1
	0.223996	0.451017	TPDVSSALDKLKEFGNTL	P02654	APOC1
	0.886978	0.664566	TPDVSSALDKLKEFGNTLED	P02654	APOC1
	0.00428492	0.00590821	TPDVSSALDK	P02654	APOC1
	0.0442591	-0.0563557	DEKLRDL	P02655	APOC2
	0.730314	0.90633	DLDPEVRPTSA	P02656	APOC3
	1.37096	2.67335	MKPVPDLVPGNF	P02671-2	FIBA
	0.62557	-0.42664	SKSYKMADEAGSEADHEGTHSTKRGHAKSRPV	P02671-2	FIBA
	0.231683	0.199532	ADSGEGDFLAEGGGVR	P02671-2	FIBA
	0.0710313	-0.0975012	GEFVSETESRGSE	P02671-2	FIBA
	1.3755	2.03872	LVTSKGDKEL	P02671-2	FIBA
	0.0173947	-0.0394379	EAGSEADHEGTHSTKRGHAKSRPV	P02671-2	FIBA
	1.04633	1.65801	SYKMADEAGSEADHEGTHSTK	P02671-2	FIBA
	0.370668	0.382113	PDWGTFEEVSGNVSPGTRREYHTE	P02671-2	FIBA
	0.778222	1.2492	SLFEYQKNNK	P02671-2	FIBA
	0.25671	0.178809	RGDSTFESKSYKM	P02671-2	FIBA
	0.0910939	0.130263	ADEAGSEADHEGTHSTKRGHAKSRPV	P02671-2	FIBA
	0.892968	0.807165	NRGDSTFESKSYKMA	P02671-2	FIBA
	0.255386	0.267598	PGSSGTGGTATWKPG	P02671-2	FIBA
	1.97825	1.96236	SYKMADEAGSEADHEGTHSTKRGHAKSRPV	P02671-2	FIBA
	0.515767	0.609068	DSTFESKSYKMA	P02671-2	FIBA
	1.57344	2.38307	ESSSHHPGIAEFPSRGK	P02671-2	FIBA
	1.9909	0.91158	GEGDFLAEGGGVR	P02671-2	FIBA
	0.62376	0.669523	PGSSGTGGTATWKPGSSGP	P02671-2	FIBA
	1.69391	1.48685	SSSYSKQFTSST	P02671-2	FIBA
	1.33272	2.20153	SQLQKVPPEWKALTDMPQMRMELERPGGN	P02671-2	FIBA
	0.902651	0.817451	PGSSERGSAGHWTSESSVSGSTGQWHSESGSFRPDSPGSGN	P02671-2	FIBA
	0.68524	0.63983	SSHHPGIAEFPSRGK	P02671-2	FIBA
	0.141606	-0.112422	RGDSTFESKSYKMA	P02671-2	FIBA
	0.831716	0.816621	EYHTEKLVTS	P02671-2	FIBA
	0.144412	-0.264383	RSC(+57.02)SKTVTKTVIGPDGHKEVTKEVVTSEDGSDC(+57.02)PEAMD	P02671-2	FIBA
	0.296338	-0.283237	GEFVSETESRG	P02671-2	FIBA
	0.0561306	-0.0776224	SSYSKQFTSSTS	P02671-2	FIBA
	1.6247	-2.02967	EKVTSGSTTTTRRSC(+57.02)SKTVTK	P02671-2	FIBA
	0.443509	0.529194	SGSSGPGSTGNRNPGSSGTGGTATWKPGSSGP	P02671-2	FIBA
	0.494064	0.673831	PSSAGSWNSGSSGPGSTGNRNPGSSGTGGTATWKPGSSGP	P02671-2	FIBA
	1.08297	0.853736	ELERPGGNEITR	P02671-2	FIBA
	2.11667	1.09223	EGDFLAEGGGVR	P02671-2	FIBA
	0.00505901	0.00940649	KQFTSSTSYNRGDSTFESKSY	P02671-2	FIBA
	0.496897	0.966311	SQLQKVPPEWKALTDMPQMRMELERPGGNEITRGGST	P02671-2	FIBA
	1.26483	2.22592	DSHSLTTNIM(+15.99)EILRGDFSSANNRDNTYNR	P02671-2	FIBA
	1.93653	1.98241	SSSYSKQFTSSTSYNRGDST	P02671-2	FIBA
	0.591516	-0.48847	SGIFTNTKE	P02671-2	FIBA
	0.572979	0.847482	SYKM(+15.99)ADEAGSEADHEGTHSTK	P02671-2	FIBA
	2.39499	2.94819	DSHSLTTNIMEILRGDFSSANNRDNTYNR	P02671-2	FIBA
	0.0915007	0.0998131	TKESSSHHPGIAEFPSRGKS	P02671-2	FIBA
	0.517367	-0.423507	RMELERPGGN	P02671-2	FIBA
	2.47522	1.0011	DSGEGDFLAEGGGVR	P02671-2	FIBA
	0.740411	1.03774	NRGDSTFESKSY	P02671-2	FIBA
	0.971807	1.60064	DSHSLTTNIM(+15.99)EILRGDFSSANN	P02671-2	FIBA
	0.862689	-0.983275	GPRVVERHQSAC(+57.02)KDSDWPFC(+57.02)	P02671-2	FIBA
	1.49758	2.61977	EYHTEKLVTSKGDKELR	P02671-2	FIBA
	0.457104	-0.383324	ESGIFTNTK	P02671-2	FIBA
[truncated: 9,543 more rows]
