# Supplementary material for: Peptidomic analysis of CSF reveals new biomarker candidates for amyotrophic lateral sclerosis
Source: EMBO Mol Med. 2025 Jul 18;17(8):1926–49. doi: 10.1038/s44321-025-00272-w (PMC12340150; doi:10.1038/s44321-025-00272-w)
Supplement: Supplementary file 6 — Source data Fig. 1 [file 44321_2025_272_MOESM6_ESM.zip]

Archive with 8 entries (4 files):
- Figure 1/1F/
- Figure 1/1F/Coefficient of variation (CV) over five replicates of StdPep.xlsx
- Figure 1/1G/
- Figure 1/1G/Coefficient of variation (CV) of peptides quantified in all replicates.xlsx
- Figure 1/1H/
- Figure 1/1H/LFQ values over five replicates of peptides quantified in all replicates.xlsx
- Figure 1/1I/
- Figure 1/1I/Rank and median LFQ over five replicates of peptides quantified in all replicates.xlsx
