# Supplementary material for: Peptidomic analysis of CSF reveals new biomarker candidates for amyotrophic lateral sclerosis
Source: EMBO Mol Med. 2025 Jul 18;17(8):1926–49. doi: 10.1038/s44321-025-00272-w (PMC12340150; doi:10.1038/s44321-025-00272-w)
Supplement: Supplementary file 6 — Source data Fig. 1 [file 44321_2025_272_MOESM6_ESM.zip › Figure 1/1F/Coefficient of variation (CV) over five replicates of StdPep.xlsx]

## Sheet: Tabelle1
Name of non-human standard peptide (StdPep)	CV (%)	Normalization
4	12.9229	No
2	27.5234	No
3	17.2956	No
1	32.8096	No
5	16.834	No
4	15.0971	TIC
2	29.3925	TIC
3	19.392	TIC
1	35.457	TIC
5	18.88	TIC
4	7.50917	StdPep
2	9.27295	StdPep
3	6.05699	StdPep
1	17.7638	StdPep
5	8.45064	StdPep
