# Supplementary material for: Peptidomic analysis of CSF reveals new biomarker candidates for amyotrophic lateral sclerosis
Source: EMBO Mol Med. 2025 Jul 18;17(8):1926–49. doi: 10.1038/s44321-025-00272-w (PMC12340150; doi:10.1038/s44321-025-00272-w)
Supplement: Supplementary file 6 — Source data Fig. 1 [file 44321_2025_272_MOESM6_ESM.zip › Figure 1/1G/Coefficient of variation (CV) of peptides quantified in all replicates.xlsx]

## Sheet: Tabelle1
CV (%)	Normalization	Peptide
61.8084	StdPep	GISNEGQNASIK
7.50917	StdPep	TASEFDSAIAQDK
9.27295	StdPep	ELGQSGVDTYLQTK
6.05699	StdPep	SFANQPLEVVYSK
17.7638	StdPep	ELASGLSFPVGFK
8.45064	StdPep	VLETKSLYVR
12.1036	StdPep	LETKSLYVR
18.5312	StdPep	DIQMTQSPSSLSASVGDRVTITC(+57.02)RA
15.7898	StdPep	DIQM(+15.99)TQSPSSLSASVGDRVTITC(+57.02)RASQ
13.1638	StdPep	DIQM(+15.99)TQSPSSLSASVGDRVTITC(+57.02)RA
17.4339	StdPep	EIVMTQSPATLSVSPGERATLSC(+57.02)RASQ
13.7752	StdPep	EIVMTQSPATLSVSPGERATLSC(+57.02)RA
14.9824	StdPep	EIVM(+15.99)TQSPATLSVSPGERATLSC(+57.02)RASQ
58.1489	StdPep	EIVLTQSPATLSLSPGERATLSC(+57.02)RASQ
31.4057	StdPep	EIVLTQSPATLSLSPGERATLSC(+57.02)RAS
30.045	StdPep	EIVLTQSPATLSLSPGERATLSC(+57.02)RA
34.7616	StdPep	EIVLTQSPATLSLSPGERATLSC(+57.02)R
78.0299	StdPep	RFTISRDN
19.0081	StdPep	EVQLVESGGGLVKPGG
17.7162	StdPep	EVQLVESGGGLVKPG
9.8011	StdPep	EIVLTQSPDFQSVTPKEKVTITC(+57.02)RASQ
26.4001	StdPep	EIVLTQSPDFQSVTPKEKVTITC(+57.02)RA
14.9134	StdPep	EVQLVQSGAEVKKPGESLKISC(+57.02)KG
21.6318	StdPep	EVQLVQSGAEVKKPGESLKISC(+57.02)
16.6343	StdPep	EVQLVQSGAEVKKPGESLRISC(+57.02)KGSG
14.2953	StdPep	KPPPPPPPP
66.7317	StdPep	KPPPPPPP
51.9732	StdPep	SYSC(+57.02)RVTHEGSTVEKTVAPAEC(+57.02)S
14.756	StdPep	STVEKTVAPAEC(+57.02)S
26.6056	StdPep	SDHIPPPP
38.75	StdPep	EELNPYTK
18.7789	StdPep	S(+42.01)EQGRETEEEEGGGGASDTAPMLPRGPPDHQA
19.4523	StdPep	S(+42.01)EQGRETEEEEGGGGASDTAPMLPRGPPDHQ
24.5076	StdPep	GPLPALLAH
10.4181	StdPep	EGGRTGGAGGRGGEGPGGSTAYVVC(+57.02)G
32.2499	StdPep	S(+42.01)TVHEILC(+57.02)KLSLEGDHS
17.0829	StdPep	TGKPPARKDDPLHDPTKDKTNL
17.9204	StdPep	NTGKPPARKDDPLHDPTKDKTNL
18.621	StdPep	LNTGKPPARKDDPLHDPTKDKTNL
23.7727	StdPep	LNTGKPPARKDDPLHDPTKDKTN
16.3101	StdPep	DTAAPRDPGRERSHTAVYA
18.5761	StdPep	YSDPDRRPSRQTPRETPEAAEGRRPG
15.8641	StdPep	YSDPDRRPSRQTPRETPEAAEGRRP
32.7728	StdPep	SDPDRRPSRQTPRETPEAAEGRRPG
166.313	StdPep	SDPDRRPSRQTPRETPEAAEGRRP
67.1147	StdPep	SDPDRRPSRQTPRETPEA
16.3403	StdPep	SDPDRRPSRQTPRETPE
24.1538	StdPep	PDRRPSRQTPRETPEAAEGRRPG
28.0535	StdPep	DRRPSRQTPRETPEAAEGRRPG
88.1724	StdPep	DPDRRPSRQTPRETPEAAEGRRPG
64.1924	StdPep	DPDRRPSRQTPRETPE
12.8622	StdPep	FGEKDAKVPGTWRDGVRVPGEGAS
7.22604	StdPep	IEDLSQQAQLAAAEK
22.8116	StdPep	SEVQEQAIRMQGHRQLHQEEDEEEEKEE
37.072	StdPep	LTC(+57.02)YGDSGQPVDWFVVYKLPALR
21.0164	StdPep	DFEQPLAISR
18.7751	StdPep	SPKEHDPFTYDYQSLQIGGLVIAG
36.4216	StdPep	SPKEHDPFTYDYQSLQIGGL
22.1542	StdPep	SPKEHDPFTYDYQSLQIGG
16.5127	StdPep	SPKEHDPFT
36.5007	StdPep	NQQQRTGEPDEEEGTFRSSI
16.4543	StdPep	NQQQRTGEPDEEEGTFRS
35.2979	StdPep	ESPKEHDPFTYDYQSLQIGGLVIAGIL
15.2592	StdPep	ESPKEHDPFTYDYQSLQIGGLVIAG
36.6063	StdPep	ESPKEHDPFTYDYQSLQIGGLVIA
17.1467	StdPep	ESPKEHDPFTYDYQSLQIGGLVI
25.7258	StdPep	ESPKEHDPFTYDYQSLQIGGLV
18.9224	StdPep	ESPKEHDPFTYDYQSLQIGGL
20.5728	StdPep	ESPKEHDPFTYDYQSLQIGG
23.3426	StdPep	ESPKEHDPFTYDYQSLQIG
16.1132	StdPep	ESPKEHDPFTYDYQSLQ
14.6152	StdPep	ESPKEHDPFTYDYQS
19.7784	StdPep	ESPKEHDPFTYDY
12.9258	StdPep	ESPKEHDPFTYD
13.7166	StdPep	ESPKEHDPFT
22.5144	StdPep	ESPKEHD
18.5311	StdPep	EHDPFTYDYQS
33.6888	StdPep	AKAESPKEHDPFTYDYQSLQIGGLVIAG
16.809	StdPep	AKAESPKEHDPFTYDYQSLQIGG
42.0415	StdPep	AKAESPKEHDPFTYDYQS
47.1146	StdPep	YKIVRGDQPAASGDSDDDEPPPLPRL
9.78066	StdPep	SGDSDDDEPPPLPRL
25.1223	StdPep	LLKEGEEPTVYSDEEEPKDESARKND
21.0562	StdPep	KIVRGDQPAASGDSDDDEPPPLPRL
32.105	StdPep	KEGEEPTVYSDEEEPKDESARKND
21.4854	StdPep	IVRGDQPAASGDSDDDEPPPLPRL
12.5451	StdPep	GDSDDDEPPPLPRL
13.7982	StdPep	FDGVQDPR
53.4371	StdPep	EPPPLPR
42.4655	StdPep	EGEEPTVYSDEEEPKDESAR
21.2185	StdPep	ASGDSDDDEPPPLPRL
37.6926	StdPep	VDIPEGQLEARAGRGRGQWLQ
21.0381	StdPep	SSKQLVDIPEGQLEARAGRGRGQWLQ
46.6014	StdPep	DTGAALLAESRAEKNRLWGPLEVRRVGRSS
34.926	StdPep	DTGAALLAESRAEKNRLWGPLEVRRVG
29.7779	StdPep	DTGAALLAESRAEKNRLWGPLEVRR
22.2925	StdPep	DTGAALLAESRAEKNRLWGPLEVR
53.476	StdPep	DTGAALLAESRAEKNRLWGPLE
16.9257	StdPep	DTGAALLAESRAEKNRLWGP
13.7482	StdPep	DTGAALLAESRAEKNRL
17.7895	StdPep	DTGAALLAESRAEKNR
27.7198	StdPep	AAPGQEPPEHMAELQRNEQEQPLGQWHLS
12.7966	StdPep	AAPGQEPPEHMAELQRNEQEQPLGQWH
11.0452	StdPep	AAPGQEPPEHM(+15.99)AELQRNEQEQPLGQWHLS
51.9129	StdPep	TC(+57.02)PERALERREEEANVVLTGTVEEILNVDPV
14.5334	StdPep	SVNVDYSKLKKERPDF
14.7575	StdPep	NVDYSKLKKERPDF
15.6734	StdPep	DYSKLKKERPDF
18.5613	StdPep	ENFTERV
18.0691	StdPep	VNEVGRSQPSQPSDHHETPPAAPDRNPQN
20.6491	StdPep	VNEVGRSQPSQPSDHHETPPAAPDRNPQ
60.4199	StdPep	SQPSQPSDHHETPPAAPDRNPQN
20.6866	StdPep	EVGRSQPSQPSDHHETPPAAPDRNPQNIRVQASQP
17.5289	StdPep	EVGRSQPSQPSDHHETPPAAPDRNPQNI
11.5827	StdPep	EVGRSQPSQPSDHHETPPAAPDRNPQN
13.3303	StdPep	EVGRSQPSQPSDHHETPPAAPDRNPQ
22.5072	StdPep	EVGRSQPSQPSDHHETPPAAPDRNP
27.1736	StdPep	DVIETRGREYAGLYDDISTQGWFIG
17.4217	StdPep	DVIETRGREYAG
39.5403	StdPep	DVIETRGREY
16.6527	StdPep	AVNEVGRSQPSQPSDHHETPPAAPDRNPQNIRVQASQPKEM
13.8859	StdPep	AVNEVGRSQPSQPSDHHETPPAAPDRNPQNIRVQASQPKE
51.1373	StdPep	STPKEETVNDPEEAGHRSGS
34.7462	StdPep	FSKEEPVSSGPEEAVGKSSSKKKKKFHKASQED
16.8225	StdPep	SRGLRVC(+57.02)EDGPVFYPPPKK
13.6635	StdPep	SRGLRVC(+57.02)EDGPVFYPPPK
13.9125	StdPep	RGLRVC(+57.02)EDGPVFYPPPKK
15.1987	StdPep	RGLRVC(+57.02)EDGPVFYPPPK
90.1065	StdPep	LRVC(+57.02)EDGPVFYPPPKK
36.6511	StdPep	HEWKKLIMVQHWPETVC(+57.02)EK
14.8808	StdPep	GLRVC(+57.02)EDGPVFYPPPKK
21.6528	StdPep	GLRVC(+57.02)EDGPVFYPPPK
20.0198	StdPep	GAAESRGLRVC(+57.02)EDGPVFYPPPKKTKH
17.8239	StdPep	ESRGLRVC(+57.02)EDGPVFYPPPKK
35.2752	StdPep	DPANITLEPMEIRTFLASVQWK
21.1221	StdPep	TEDWEKDEGNFC(+57.02)
17.2016	StdPep	KVRTASGQRQDLPILVAKDNVVRV
19.0576	StdPep	KKHPTEDWEKDEGNFC(+57.02)
34.887	StdPep	KHKKHPTEDWEKDEGNFC(+57.02)
23.3611	StdPep	HPTEDWEKDEGNFC(+57.02)
23.3548	StdPep	HKKHPTEDWEKDEGNFC(+57.02)
15.3068	StdPep	TGEKANSILKRYPR
21.4778	StdPep	TGEKANSILKRYP
91.2482	StdPep	TGEKANSILK
27.6798	StdPep	IRQGNIEREC(+57.02)KEEFC(+57.02)TFEEAREAFENNEKTKEF
18.435	StdPep	IRQGNIEREC(+57.02)KEEFC(+57.02)TFEEAREAFENNEKTKE
21.4949	StdPep	IEREC(+57.02)KEEFC(+57.02)TFEEAREAFENNEKTKEF
22.6909	StdPep	IEREC(+57.02)KEEFC(+57.02)TFEEAREA
33.5398	StdPep	GNIEREC(+57.02)KEEFC(+57.02)TFEEAREAFENNEKTKEF
16.4513	StdPep	GEKANSILKRYPR
25.6885	StdPep	G(+42.01)RVFLTGEKANSILKRYP
8.5306	StdPep	EREC(+57.02)KEEFC(+57.02)TFEEAREAFENNEKTKE
34.1891	StdPep	EREC(+57.02)KEEFC(+57.02)TFEE
72.7873	StdPep	ANGFFEEIRQGNIEREC(+57.02)KEEFC(+57.02)TFEEAREAFENNEKTKEF
64.6402	StdPep	ANGFFEEIRQGNIEREC(+57.02)KEEFC(+57.02)TFEEAREAFENNEKTKE
15.8154	StdPep	YEGLSYNVDSLHQKHQRA
28.1691	StdPep	YEGLSYNVDSLHQKHQ
20.1423	StdPep	SHEDQFLR
28.0408	StdPep	PTNPFRFPNIGVEKFLE
17.7515	StdPep	ITFAHEVGHNFGSPHDSGTEC(+57.02)TPGESKNLG
17.3698	StdPep	IRHYEGLSYNVDSLHQKHQRA
17.1733	StdPep	GQYGNPLNKYIRHYEGLSYNVDSLHQKHQRA
15.8897	StdPep	GHNFGSPHDSGTEC(+57.02)TPGESKNLG
76.2187	StdPep	GHNFGSPHDSGTEC(+57.02)TPGESKN
20.1662	StdPep	FSDEFKVETSNKVLDYDTSHIYTGHIYGEEGSFSHGS
17.175	StdPep	EVGHNFGSPHDSGTEC(+57.02)TPGESKNLG
19.4382	StdPep	EVGHNFGSPHDSGTEC(+57.02)TPGESKN
23.4402	StdPep	EGLSYNVDSLHQKHQRA
13.1434	StdPep	EGLSYNVDSLHQKHQ
21.6988	StdPep	EGLSYNVDSLH
18.115	StdPep	EDDINYPHKYGPQGGC(+57.02)ADHS
120.096	StdPep	DFHAHGRHF
27.9659	StdPep	DEKDPTNPFRFPNIGVEKF
15.5072	StdPep	A(+42.01)DEELEALRRQRLAELQAKHGDPGDAAQQEAKH
18.7232	StdPep	EEAGARVQQNVPSGTDTGDPQSKPLG
16.0773	StdPep	EEAGARVQQNVPSGTDTGDPQSKP
14.972	StdPep	LGGDEEKDPDAAKKEEERQEALRQAEEERKA
19.9762	StdPep	LGGDEEKDPDAAKKEEERQEALRQAEEERK
14.4302	StdPep	LGGDEEKDPDAAKKEEERQEALRQAEEE
19.1829	StdPep	GGDEEKDPDAAKKEEERQEALRQAEEERKA
28.3919	StdPep	GGDEEKDPDAAKKEEERQEALRQAEEE
18.9081	StdPep	GDEEKDPDAAKKEEERQEALRQAEEERKA
26.0086	StdPep	GDEEKDPDAAKKEEERQEALRQAEEE
77.7523	StdPep	DEEPVKKL
36.1625	StdPep	RVEYDTRVSDVPLSLILPL
20.7242	StdPep	LTETDLYC(+57.02)EPPEVQPPPKRRQ
15.6158	StdPep	EPPEVQPPPK
15.2591	StdPep	RRPPPPPPPP
24.6525	StdPep	PPRPDGPPPPEYPPPPPP
33.9744	StdPep	RPPPPPPPPP
13.2067	StdPep	RPPPPPPPP
11.0656	StdPep	SFFAASDSIGASSQARTSKKDGKIIDNRRPTRSSTLE
23.6868	StdPep	TPPPGGVKMPNVPNT
19.3251	StdPep	STDRQVVPHERQPGTEML
14.1633	StdPep	RLELEEAATPEGHAV
24.2762	StdPep	ILRDC(+57.02)QVIPLPPGLPLTHA
23.5247	StdPep	ELEEAATPEGHAV
19.6152	StdPep	YLLQGGARQRGLGGRGLQEAAEERESAREEEEAEQE
122.474	StdPep	WRASWGEFQARVPERAPLPPPAPSQFQARM(+15.99)PDSGP
28.2421	StdPep	WGEFQARVPERAPLPPPAPSQ
9.61442	StdPep	VRSPQPPPPAPAPARDELPD
21.7434	StdPep	VPPPRAAPAPTHVRSPQPPPPAPAPARDELPD
18.3957	StdPep	VPPPRAAPAPTHV
17.2521	StdPep	VPERAPLPPPAPSQ
22.3545	StdPep	VPERAPLPPPAPS
25.5252	StdPep	VGEEDEEAAEAEAEAEEAERARQNA
11.7022	StdPep	THVRSPQPPPPAPAPARDELPD
131.198	StdPep	SWGEFQARVPERAPLPPPAPSQ
27.3804	StdPep	SWGEFQARVPERAPLPPPAPS
23.133	StdPep	STKLHLPADDVVSIIEEVEE
15.3608	StdPep	SSEHKEPVAGDAVPGPKDGSAPEVRGA
16.2451	StdPep	SSEHKEPVAGDAVPGPKDGSAPEV
56.882	StdPep	SSEHKEPVAGDAVPGPKDGSAPE
17.6764	StdPep	SQTHSLPAPESPEPAAPPRPQTPENGPEASDPSEEL
17.3103	StdPep	SQTHSLPAPESPEPAAPPRPQTPENGPEASDPSEE
14.5437	StdPep	SQTHSLPAPESPEPAAPPRPQTPENGPEASDPS
20.1147	StdPep	SQTHSLPAPESPEPAAPPRPQTPENGPEASD
12.5229	StdPep	SQTHSLPAPESPEPAAPPRPQTPENGPE
51.4047	StdPep	SQTHSLPAPESPEPAAPPRPQTPEN
78.337	StdPep	SQEETPGHRRKEAEGTEEGGEEEDDEEMDPQTIDSLIELSTKLHLPADDVVSIIEEVEE
30.0324	StdPep	SQEETPGHRRKEAEGTEEGGEEEDDEEMDPQTIDSLIELST
32.0699	StdPep	SQEETPGHRRKEAEGTEEGGEEEDDEEMDPQTIDSLIEL
24.8867	StdPep	SQEETPGHRRKEAEGTEEGGEEEDDEEMDPQTIDSLIE
20.7721	StdPep	SQEETPGHRRKEAEGTEEGGEEEDDEEMDPQTIDSL
33.1867	StdPep	SQEETPGHRRKEAEGTEEGGEEEDDEEM(+15.99)DPQTIDSLIELSTKLHLPADDVVSIIEEVEE
37.6402	StdPep	SQEETPGHRRKEAEGTEEGGEEEDDEEM(+15.99)DPQTIDSLIELSTKLHLPADDVVS
34.2449	StdPep	SQEETPGHRRKEAEGTEEGGEEEDDEEM(+15.99)DPQTIDSLIEL
37.9367	StdPep	SQEETPGHRRKEAEGTEEGGEEEDDEEM(+15.99)DPQTIDSLIE
17.0797	StdPep	SQEETPGHRRKEAEGTEEGGEEEDDEEM(+15.99)DPQTIDSL
18.7004	StdPep	SPQPPPPAPAPARDELPDWNEVLPPWDREEDEVYPPGPYHPFPN
37.1838	StdPep	SPQPPPPAPAPARDELPDWNEVLPPWDREEDE
24.6317	StdPep	SPQPPPPAPAPARDELPDWNEVLPPWDREED
21.1191	StdPep	SPQPPPPAPAPARDELPDWNEVLPPWDREE
25.2691	StdPep	SPQPPPPAPAPARDELPDWNEVLPPWDRE
12.9252	StdPep	SPQPPPPAPAPARDELPD
10.6026	StdPep	SPQPPPPAPAPARDE
17.0266	StdPep	SKAYQGVAAPFPK
18.3645	StdPep	SEHKEPVAGDAVPGPKDGSAPEVRGA
14.8815	StdPep	SEHKEPVAGDAVPGPKDGSAPEV
19.1988	StdPep	SEHKEPVAGDAVPGPKDGSAPE
25.0106	StdPep	RPEAQPPPLSSEHKEPVAGDAVPGPKDGSAPEVRGA
16.0093	StdPep	RPEAQPPPLSSEHKEPVAGDAVPGPKDGSAPEV
60.9358	StdPep	RLQEQEELENYIEHVLLRRP
22.3254	StdPep	RGLQEAAEERESAREEEEAEQE
48.1425	StdPep	RAQEEAEAEERRLQEQEELENYIEHVLLRRP
14.4889	StdPep	QPPPPAPAPARDELPD
18.4728	StdPep	QPPPPAPAPARDE
20.2753	StdPep	QFQARMPDSGP
16.3859	StdPep	QFQARM(+15.99)PDSGP
22.5379	StdPep	PVPPPRAAPAPTHV
20.7899	StdPep	PVAGDAVPGPKDGSAPEVRGA
25.6721	StdPep	PQTIDSLIELSTKLHLPADDVVSIIEEVEE
30.1361	StdPep	PQTIDSLIELSTKLHLPADDVVS
30.4305	StdPep	PQTIDSLIELSTKLHLPA
20.0304	StdPep	PPPRAAPAPTHV
20.8077	StdPep	PPPPAPAPARDE
8.24887	StdPep	PPPLSSEHKEPVAGDAVPGPKDGSAPEVRGA
13.6175	StdPep	PPPAPAPARDELPD
59.6969	StdPep	PPLSSEHKEPVAGDAVPGPKDGSAPEVRGA
57.3805	StdPep	PPGRPEAQPPPLSSEHKEPVAGDAVPGPKDGSAPEVRGA
16.2735	StdPep	PPGRPEAQPPPLSSEHKEPVAGDAVPGPKDGSAPEVRG
36.611	StdPep	PPGRPEAQPPPLSSEHKEPVAGDAVPGPKDGSAPEVR
25.7947	StdPep	PPGRPEAQPPPLSSEHKEPVAGDAVPGPKDGSAPEV
15.8584	StdPep	PPGRPEAQPPPLSSEHKEPVAGDAVPGPKDGSAPE
20.9923	StdPep	PPGRPEAQPPPLSSEHKEPVAGDAVPGPKDGSAP
15.974	StdPep	PPGRPEAQPPPLSSEHKEPVAGDAVPGPKDG
18.8184	StdPep	PPGRPEAQPPPLSSEHKEPVAGDAVPGPKD
18.813	StdPep	PPGRPEAQPPPLSSEHKEPVAGDAVPGP
36.8575	StdPep	PPGRPEAQPPPLSSEHKEPVAGD
17.2699	StdPep	PPGRPEAQPPPLSSEHKEPVAG
43.9532	StdPep	PPGRPEAQPPPLSSEHKEPVA
18.6582	StdPep	PPEPVPPPRAAPAPTHVRSPQPPPPAPAPARDELPDW
43.682	StdPep	PPEPVPPPRAAPAPTHVRSPQPPPPAPAPARDELPD
17.228	StdPep	PPEPVPPPRAAPAPTHV
17.1388	StdPep	PPEPVPPPR
55.7474	StdPep	PLSSEHKEPVAGDAVPGPKDGSAPEVRGA
18.7112	StdPep	PGRPEAQPPPLSSEHKEPVAGDAVPGPKDGSAPEVRGA
33.28	StdPep	PGRPEAQPPPLSSEHKEPVAGDAVPGPKDGSAPEVRG
37.5594	StdPep	PGRPEAQPPPLSSEHKEPVAGDAVPGPKDGSAPEV
18.5718	StdPep	PGPKDGSAPEVRGA
36.5022	StdPep	PGPKDGSAPEV
14.2889	StdPep	PEPVPPPRAAPAPTHV
31.9408	StdPep	NAPPEPVPPPRAAPAPTHVRSPQPPPPAPAPARDELPDWNE
29.6553	StdPep	NAPPEPVPPPRAAPAPTHVRSPQPPPPAPAPARDELPDWN
19.3635	StdPep	NAPPEPVPPPRAAPAPTHVRSPQPPPPAPAPARDELPD
19.5766	StdPep	NAPPEPVPPPRAAPAPTHVRSPQPPPPAPAPARDELP
15.6282	StdPep	NAPPEPVPPPRAAPAPTHVRSPQPPPPAPAPARD
11.6291	StdPep	NAPPEPVPPPRAAPAPTHVRSPQPPPPAPAPA
13.9927	StdPep	NAPPEPVPPPRAAPAPTHVRSPQPPPPAPAP
18.8571	StdPep	NAPPEPVPPPRAAPAPTHVRSPQPPPPAP
30.1074	StdPep	NAPPEPVPPPRAAPAPTHVRSPQPPP
14.3534	StdPep	NAPPEPVPPPRAAPAPTHVRSPQP
55.6144	StdPep	NAPPEPVPPPRAAPAPTHVR
19.9694	StdPep	NAPPEPVPPPRAAPAPTHV
13.7655	StdPep	NAPPEPVPPPRAAPAPT
15.4023	StdPep	NAPPEPVPPPRAAP
11.3795	StdPep	NAPPEPVPPPRA
31.9253	StdPep	LTRVNLESPGPERVW
12.034	StdPep	LSSEHKEPVAGDAVPGPKDGSAPEVRGA
15.1674	StdPep	LQGGARQRGLGGRGLQEAAEERESAREEEEAEQE
19.9081	StdPep	LQEQEELENYIEHVLLRRP
52.1248	StdPep	LQALDRPA
36.1605	StdPep	LPPWDRE
15.1052	StdPep	LPETHKFGEGVSSPKTHLGEALAPLSKA
19.066	StdPep	LLQGGARQRGLGGRGLQEAAEERESAREEEEAEQE
14.0513	StdPep	KNAPPEPVPPPRAAPAPTHVRSPQPPPPAPAPARDELPD
17.4584	StdPep	KNAPPEPVPPPRAAPAPTHVRSPQPPPPAPAPARDELP
17.3415	StdPep	KNAPPEPVPPPRAAPAPTHV
18.3902	StdPep	KKNAPPEPVPPPRAAPAPTHVRSPQPPPPAPAPARDELPDWNE
17.236	StdPep	KKNAPPEPVPPPRAAPAPTHVRSPQPPPPAPAPARDELPDWN
19.3108	StdPep	KKNAPPEPVPPPRAAPAPTHVRSPQPPPPAPAPARDELPD
21.2999	StdPep	KKNAPPEPVPPPRAAPAPTHVRSPQPPPPAPAPARDELP
21.008	StdPep	KKNAPPEPVPPPRAAPAPTHVRSPQPPPPAPAPA
15.9982	StdPep	KKNAPPEPVPPPRAAPAPTHV
19.4114	StdPep	KEPVAGDAVPGPKDGSAPEVRGA
38.3595	StdPep	KEAEGTEEGGEEEDDEEMDPQTIDSLIELSTKLHLPADDVVSIIEEVEE
58.0747	StdPep	KEAEGTEEGGEEEDDEEM(+15.99)DPQTIDSLIELSTKLHLPADDVVSIIEEVEE
16.2238	StdPep	HVRSPQPPPPAPAPARDELPD
21.4121	StdPep	HVRSPQPPPPAPAPARDELP
30.7499	StdPep	HKEPVAGDAVPGPKDGSAPEVRGA
10.934	StdPep	HKEPVAGDAVPGPKDGSAPEV
60.2899	StdPep	GSAPEVRGA
17.6918	StdPep	GRPEAQPPPLSSEHKEPVAGDAVPGPKDGSAPEVRGARNSEPQDEGEL
19.3376	StdPep	GRPEAQPPPLSSEHKEPVAGDAVPGPKDGSAPEVRGARNSEPQ
11.8597	StdPep	GRPEAQPPPLSSEHKEPVAGDAVPGPKDGSAPEVRGARN
15.3206	StdPep	GRPEAQPPPLSSEHKEPVAGDAVPGPKDGSAPEVRGAR
54.2412	StdPep	GRPEAQPPPLSSEHKEPVAGDAVPGPKDGSAPEVRGA
17.1533	StdPep	GRPEAQPPPLSSEHKEPVAGDAVPGPKDGSAPEVRG
14.3825	StdPep	GRPEAQPPPLSSEHKEPVAGDAVPGPKDGSAPEVR
16.6298	StdPep	GRPEAQPPPLSSEHKEPVAGDAVPGPKDGSAPEV
17.2325	StdPep	GRPEAQPPPLSSEHKEPVAGDAVPGPKDGSAPE
12.8447	StdPep	GRPEAQPPPLSSEHKEPVAGDAVPGPKDGSAP
21.2095	StdPep	GRPEAQPPPLSSEHKEPVAGDAVPGPKDGSA
40.4116	StdPep	GRPEAQPPPLSSEHKEPVAGDAVPGPKDGS
14.8403	StdPep	GRPEAQPPPLSSEHKEPVAGDAVPGPKDG
14.611	StdPep	GRPEAQPPPLSSEHKEPVAGDAVPGPKD
19.8451	StdPep	GRPEAQPPPLSSEHKEPVAGDAVPGPK
49.4458	StdPep	GRPEAQPPPLSSEHKEPVAGDAVPGP
18.0192	StdPep	GRPEAQPPPLSSEHKEPVAGD
15.0161	StdPep	GRPEAQPPPLSSEHKEPVAG
19.6909	StdPep	GRPEAQPPPLSSEHKEPVA
14.2779	StdPep	GRPEAQPPPLS
27.5148	StdPep	GRGLQEAAEERESAREEEEAEQE
21.9396	StdPep	GLQEAAEERESAREEEEAEQERRGGEE
17.324	StdPep	GLQEAAEERESAREEEEAEQERRG
34.1494	StdPep	GLQEAAEERESAREEEEAEQE
37.1616	StdPep	GLQEAAEERE
15.5317	StdPep	GLGGRGLQEAAEERESAREEEEAEQE
73.0881	StdPep	GGEERVGEEDEEAAEAEAEAEEAERARQNALLFAEEEDGEAGAED
56.0296	StdPep	GGEERVGEEDEEAAEAEAEAEEAERARQNALLFAEEEDGEAGAE
32.4596	StdPep	GGEERVGEEDEEAAEAEAEAEEAERARQNALLFAEEEDGEAGA
29.7789	StdPep	GGEERVGEEDEEAAEAEAEAEEAERARQNALLF
22.617	StdPep	GGEERVGEEDEEAAEAEAEAEEAERARQNALL
17.1623	StdPep	GGEERVGEEDEEAAEAEAEAEEAERARQNAL
21.5155	StdPep	GGEERVGEEDEEAAEAEAEAEEAERARQNA
26.8963	StdPep	GGEERVGEEDEEAAEAEAEAEEAERARQN
13.0923	StdPep	GGEERVGEEDEEAAEAEAEAEEAERARQ
21.3854	StdPep	GGEERVGEEDEEAAEAEAEAEEAERA
9.27933	StdPep	GEGVSSPKTHLGEALAPLSKA
17.1813	StdPep	GEFQARVPERAPLPPPAPSQ
20.4726	StdPep	GDAVPGPKDGSAPEVRGA
20.0208	StdPep	GARNSEPQDEGELFQGVDPRALA
16.1597	StdPep	FQARVPERAPLPPPAPSQFQARMPDSGP
17.1164	StdPep	FQARVPERAPLPPPAPSQFQARM(+15.99)PDSGPLPETHKF
17.1912	StdPep	FQARVPERAPLPPPAPSQ
12.3728	StdPep	FQARVPERAPLPPPAPS
48.6572	StdPep	ETPGHRRKEAEGTEEGGEEEDDEEMDPQTIDSL
22.2858	StdPep	ETHKFGEGVSSPKTHLGEALAPLSKAYQGVAAPFPKA
16.3545	StdPep	ETHKFGEGVSSPKTHLGEALAPLSKAY
14.706	StdPep	ETHKFGEGVSSPKTHLGEALAPLSKA
15.9445	StdPep	ETHKFGEGVSSPKTHLGEA
40.7999	StdPep	ESAREEEEAEQERRGGEERVGEEDEEAAEAEAEAEEAERARQNALLFAEEEDGEAGAED
17.0373	StdPep	ERVGEEDEEAAEAEAEAEEAERARQNA
35.0823	StdPep	ERAPLPPPAPSQFQARMPDSGP
16.563	StdPep	ERAPLPPPAPSQFQARMPDS
16.61	StdPep	ERAPLPPPAPSQFQARMPD
9.63442	StdPep	ERAPLPPPAPSQFQARM(+15.99)PDSGP
36.1188	StdPep	ERAPLPPPAPSQFQARM(+15.99)PDS
9.81823	StdPep	ERAPLPPPAPSQFQARM(+15.99)PD
32.3725	StdPep	ERAPLPPPAPSQFQ
13.6855	StdPep	ERAPLPPPAPSQ
16.8537	StdPep	ERAPLPPPAPS
15.9296	StdPep	ERAPLPPP
15.3036	StdPep	EPVPPPRAAPAPTHVRSPQPPPPAPAPARDELPD
143.474	StdPep	EPVPPPRAAPAPTHVRSPQPPPPAPAPARDELP
13.3002	StdPep	EPVPPPRAAPAPTHV
44.5466	StdPep	EPVPPPRAAPAPT
18.5844	StdPep	EHKEPVAGDAVPGPKDGSAPEVRGA
14.6549	StdPep	EHKEPVAGDAVPGPKDGSAPEV
33.8898	StdPep	EEDEVYPPGPYHPFPNYIRP
23.7554	StdPep	EEAEAEERRLQEQEELEN
18.3599	StdPep	EAQPPPLSSEHKEPVAGDAVPGPKDGSAPEVRGA
20.2011	StdPep	EAQPPPLSSEHKEPVAGDAVPGPKDGSAPEV
19.9086	StdPep	DSGPLPETHKFGEGVSSPKTHLGEALAPLSKA
26.6542	StdPep	DSGPLPETHKFGEGVSSPKTHLGEALAPLS
28.0016	StdPep	DRPASPPAPSGSQQGPEEEA
14.9674	StdPep	DRPASPPAPSGSQQGPEEE
14.1479	StdPep	DRPASPPAPSGSQQGPE
18.9656	StdPep	DEGELFQGVDPR
18.4512	StdPep	DAVPGPKDGSAPEVRGA
50.1906	StdPep	AVPGPKDGSAPEVRGA
20.5293	StdPep	AVPGPKDGSAPEV
19.5601	StdPep	ASWGEFQARVPERAPLPPPAPSQ
16.834	StdPep	ASWGEFQARVPERAPLPPPAPS
12.01	StdPep	ARRPESALLGGSEAGERLLQQGLAQ
14.7595	StdPep	AQPPPLSSEHKEPVAGDAVPGPKDGSAPEVRGA
42.3637	StdPep	AQEEAEAEERRLQEQEELENYIEHVLLRRP
52.7962	StdPep	AQEEAEAEERRLQEQEELENYIEHVLL
32.5484	StdPep	AQEEAEAEERRLQEQEELENYIEHVL
13.2918	StdPep	AQEEAEAEERRLQEQEELEN
19.297	StdPep	APPGRPEAQPPPLSSEHKEPVAGDAVPGPKDGSAPEVRGARN
41.3989	StdPep	APPGRPEAQPPPLSSEHKEPVAGDAVPGPKDGSAPEVRGAR
20.68	StdPep	APPGRPEAQPPPLSSEHKEPVAGDAVPGPKDGSAPEVRGA
73.3458	StdPep	APPGRPEAQPPPLSSEHKEPVAGDAVPGPKDGSAPEVRG
32.8723	StdPep	APPGRPEAQPPPLSSEHKEPVAGDAVPGPKDGSAPEVR
14.6913	StdPep	APPGRPEAQPPPLSSEHKEPVAGDAVPGPKDGSAPEV
26.9913	StdPep	APPGRPEAQPPPLSSEHKEPVAGDAVPGPKDGSAPE
25.8597	StdPep	APPGRPEAQPPPLSSEHKEPVAGDAVPGPKDGSAP
14.5671	StdPep	APPGRPEAQPPPLSSEHKEPVAGDAVPGPKDG
17.0054	StdPep	APPGRPEAQPPPLSSEHKEPVAGDAVPGPKD
25.2408	StdPep	APPGRPEAQPPPLSSEHKEPVAGDAVPGPK
16.0991	StdPep	APPGRPEAQPPPLSSEHKEPVAGDAVPGP
38.0782	StdPep	APPGRPEAQPPPLSSEHKEPVAGDAVPG
14.4942	StdPep	APPGRPEAQPPPLSSEHKEPVAGD
22.4404	StdPep	APPGRPEAQPPPLSSEHKEPVAG
23.0217	StdPep	APPGRPEAQPPPLSSEHKEPVA
74.1953	StdPep	APPGRPEAQPPPLSSEHKEPV
14.9935	StdPep	APPGRPEAQPPPLSSEHKEP
16.2286	StdPep	APPGRPEAQPPPLSSEH
19.282	StdPep	APPGRPEAQPPPLS
12.6337	StdPep	APPGRPEAQPPPL
16.6307	StdPep	APPGRPEAQPPP
23.4136	StdPep	APPEPVPPPRAAPAPTHVRSPQPPPPAPAPARDELPDWN
51.1804	StdPep	APPEPVPPPRAAPAPTHVRSPQPPPPAPAPARDELPD
17.4345	StdPep	APPEPVPPPRAAPAPTHVRSPQPPPPAPAPARDELP
26.3505	StdPep	APPEPVPPPRAAPAPTHV
13.9117	StdPep	APPEPVPPPRAAPAPT
22.4378	StdPep	APPEPVPPPRAAP
57.9958	StdPep	APPEPVPPPRA
17.006	StdPep	APPEPVPPPR
45.7268	StdPep	AEERRLQEQEELENYIEHVLLRRP
19.1778	StdPep	AAPAPTHVRSPQPPPPAPAPARDELPDWNE
20.7168	StdPep	AAPAPTHVRSPQPPPPAPAPARDELPD
19.2804	StdPep	AAPAPTHVRSPQPPPPAPAPARDELP
12.3773	StdPep	STNPGISIGDVAK
13.7378	StdPep	WGPGNSARDVLRARAPREEQGAA
22.8266	StdPep	SWDLPAAPGRDPAAGRG
27.8671	StdPep	SWDLPAAPGRD
17.063	StdPep	SEEEEKGPRGAGISGRSQEQSVKTVPGASDL
15.303	StdPep	SEEEEKGPRGAGISGRSQEQSVKTVPGASD
18.4094	StdPep	SC(+57.02)APTVIQRRG
16.6051	StdPep	SARDVLRARAPREEQGAAFLAGP
30.1143	StdPep	SARDVLRARAPREEQGAAF
22.5543	StdPep	SARDVLRARAPREEQGAA
83.0418	StdPep	SARDVLRARAPR
17.9039	StdPep	SARDVLRARAP
153.376	StdPep	SARDVLRA
21.2949	StdPep	LQISEEEEKGPRGAGISGRSQEQSVKTVPGASDL
52.5972	StdPep	LQISEEEEKGPRGAGISGRSQEQSVKTVPGASD
14.5322	StdPep	ISGRSQEQSVKTVPGASDL
23.0514	StdPep	ISEEEEKGPRGAGISGRSQEQSVKTVPGASDLFYWPRRAG
35.9989	StdPep	ISEEEEKGPRGAGISGRSQEQSVKTVPGASDLFYWP
31.0572	StdPep	ISEEEEKGPRGAGISGRSQEQSVKTVPGASDLF
23.2708	StdPep	ISEEEEKGPRGAGISGRSQEQSVKTVPGASDL
15.884	StdPep	ISEEEEKGPRGAGISGRSQEQSVKTVPGASD
18.3284	StdPep	ISEEEEKGPRGAGISGRSQEQSVKTVPGAS
21.7331	StdPep	ISEEEEKGPRGAGISGRSQEQSVKTVPGA
56.81	StdPep	ISEEEEKGPRGAGISGRSQEQSVKTVPG
26.4265	StdPep	ISEEEEKGPRGAGISGRSQEQ
14.0041	StdPep	GNSARDVLRARAPREEQGAAFLAGP
22.4211	StdPep	GNSARDVLRARAPREEQGAA
20.4284	StdPep	GISGRSQEQSVKTVPG
20.187	StdPep	GESC(+57.02)APTVIQRRG
14.6939	StdPep	GAGISGRSQEQSVKTVPGASDL
19.5619	StdPep	FLQISEEEEKGPRGAGISGRSQEQSVKTVPGASDL
14.7998	StdPep	FLQISEEEEKGPRGAGISGRSQEQSVKTVPGASD
21.8098	StdPep	ESC(+57.02)APTVIQRRG
16.2785	StdPep	EEKGPRGAGISGRSQEQSVKTVPGASDL
15.779	StdPep	EEKGPRGAGISGRSQEQSVKTVPGASD
33.3239	StdPep	EEEKGPRGAGISGRSQEQSVKTVPGASDLFYWPR
21.3803	StdPep	EEEKGPRGAGISGRSQEQSVKTVPGASDL
13.1093	StdPep	EEEKGPRGAGISGRSQEQSVKTVPGASD
14.419	StdPep	EEEKGPRGAGISGRSQEQSVKTVPGA
15.228	StdPep	EEEKGPRGAGISGRSQEQSVKTVPG
13.1244	StdPep	EEEEKGPRGAGISGRSQEQSVKTVPGASDL
16.9947	StdPep	EEEEKGPRGAGISGRSQEQSVKTVPGASD
17.4914	StdPep	DVLRARAPREEQGAAF
26.3268	StdPep	DAWGPGNSARDVLRARAPREEQGAAFLAGP
13.9163	StdPep	DAWGPGNSARDVLRARAPREEQGAA
19.3833	StdPep	DAWGPGNSARDVLRARAPREEQGA
15.1407	StdPep	DAWGPGNSARDVLRARAPREEQG
18.6923	StdPep	DAWGPGNSARDVLRARAPREEQ
25.6986	StdPep	DAWGPGNSARDVLRARAPREE
17.3088	StdPep	DAWGPGNSARDVLRARAPR
16.2744	StdPep	DAWGPGNSARDVLRARAP
22.3939	StdPep	C(+57.02)APTVIQRRG
18.253	StdPep	AGHEGWTIALPGRA
17.3396	StdPep	VEC(+57.02)EPPPDTQC(+57.02)HVTC(+57.02)QQHQ
25.1733	StdPep	NPPLPLGSKVVV
14.5993	StdPep	VEEEIVTLR
30.5281	StdPep	TPAVEGLTEAEEEELR
73.5198	StdPep	REPPPPPP
15.8673	StdPep	TDATKEKPKEVAENQQNQSSDPEEEKGSQPPPAAESQSSLRRQ
48.3542	StdPep	VKSSEPTEDVEPKEAEDDDTGPEEGSPPKEEKE
26.9103	StdPep	SSEPTEDVEPKEAEDDDTGPEEGSPPK
42.9389	StdPep	EPTEDVEPKEAEDDDTGPEEGSPPK
26.4481	StdPep	ADGQTPKDGSSKSGAEDQTPKDVPN
21.9071	StdPep	SLLSGLHGQEEQDQYFEFFPPSPR
24.1085	StdPep	LSLLSGLHGQEEQDQYFEFFPPSPR
22.8741	StdPep	FKQELKAKYPNSPRRC(+57.02)
38.6228	StdPep	AVPDPREPGEFALLRSC(+57.02)QEVFDKLARV
31.7295	StdPep	VVSLGSRASLSAQEPAQEELVAEEDQDPSELNPQTEESQDPAPFLNRLVRPR
24.6589	StdPep	VVSLGSRASLSAQEPAQEELVAEEDQDPSELNPQTEESQDPAPFLNRLVRP
32.6939	StdPep	PSELNPQTEESQDPAPFLNRLVRPR
42.5857	StdPep	PSELNPQTEESQDPAPFLNRLVRP
136.16	StdPep	PQTEESQDPAPFLNRLVRPR
44.7979	StdPep	PAPFLNRLVRP
34.6859	StdPep	LVAEEDQDPSELNPQTEESQDPAPFLNRLVRPR
14.6448	StdPep	LVAEEDQDPSELNPQTEESQDPAPFLNRLVRP
15.2519	StdPep	VIRGEGILPDGGEYKPPSDS
17.9733	StdPep	DGGEYKPPSDSLKSRDY
13.2232	StdPep	DGGEYKPPSDSLKSRD
36.3577	StdPep	SLKDEFTYEKGGHLILVPEF
30.8067	StdPep	YRDPEAASPGAPSRDVLLVSAIIT
16.9938	StdPep	YRDPEAASPGAPSRDVLLVSA
18.9397	StdPep	SPGAPSRDVL
25.7933	StdPep	RDPEAASPGAPSRDVLLVSAIIT
14.2807	StdPep	RDPEAASPGAPSRDVLLVSA
22.8944	StdPep	RDPEAASPGAPSRDVL
14.3837	StdPep	EAASPGAPSRDVLLVSA
17.2893	StdPep	EAASPGAPSRDVLL
20.3483	StdPep	DPEAASPGAPSRDVL
19.4485	StdPep	DPEAASPGAPSRDV
14.2166	StdPep	YTEGPTVVPRPGLKPAPRPSTQHKHE
18.5333	StdPep	VVPRPGLKPAPRPSTQHKHE
15.1283	StdPep	SSGAAAQPLPDC(+57.02)C(+57.02)RQKTC(+57.02)SC(+57.02)RL
18.2089	StdPep	LPDC(+57.02)C(+57.02)RQKTC(+57.02)SC(+57.02)RL
18.5124	StdPep	AGAEPAPRPC(+57.02)LGRRC(+57.02)SAPAAASVAPGGQSGI
14.2859	StdPep	AGAEPAPRPC(+57.02)LGRRC(+57.02)SAPAAAS
17.4568	StdPep	NPDLPILIR
22.8296	StdPep	ANPDLPILIR
19.2693	StdPep	NEFIVETKIC(+57.02)QE
35.6711	StdPep	NEFIVETKIC(+57.02)
17.1765	StdPep	IVETKIC(+57.02)QE
15.8685	StdPep	IVETKIC(+57.02)
13.5225	StdPep	IRHFPNEFIVETKIC(+57.02)QE
15.8685	StdPep	IDKC(+57.02)WKIRHFPNE
14.4425	StdPep	IDKC(+57.02)WKIRH
36.8059	StdPep	IDKC(+57.02)WKI
10.2841	StdPep	FIVETKIC(+57.02)QE
26.9163	StdPep	EFIVETKIC(+57.02)QE
14.0021	StdPep	EFIVETKIC(+57.02)
13.47	StdPep	DKC(+57.02)WKIRHFPNE
14.3231	StdPep	AIDKC(+57.02)WKIRHFPNEF
12.7063	StdPep	AIDKC(+57.02)WKIRHFPNE
31.1374	StdPep	AIDKC(+57.02)WKIRH
20.9445	StdPep	S(+42.01)QKQEEENPAEETGEEKQDTQEKEGILPERAEEAKL
26.7068	StdPep	S(+42.01)QKQEEENPAEETGEEKQDTQEKEGILPERAEEA
18.2267	StdPep	S(+42.01)QKQEEENPAEETGEEKQDTQEKEGILPE
13.0615	StdPep	S(+42.01)QKQEEENPAEETGEEKQDTQEKEGILP
22.631	StdPep	EGILPER
68.5068	StdPep	QPPKRPF
14.7145	StdPep	PNFQPPK
17.1128	StdPep	DREGSDATGDGTKEKPF
15.7774	StdPep	VHNDAQSFDYDHDAFLGAEEAK
15.2933	StdPep	TEKKDRVHHEPQLSDKVHNDAQSF
20.3077	StdPep	TEKKDRVHHEPQLSDKVHN
6.56178	StdPep	IGYVC(+57.02)KC(+57.02)PRGFNGIHC(+57.02)QHNIN
26.799	StdPep	RYGEEPEEEPKVKTQWPR
19.385	StdPep	VHEKRVPQEQADAAKFMA
16.7087	StdPep	SVHEKRVPQEQADAAKFMA
15.3915	StdPep	SVHEKRVPQEQADAAKFM(+15.99)A
24.0791	StdPep	HEKRVPQEQADAAKFMA
21.6594	StdPep	TQIRYSVPEELEKGSRVGDISRDLGLEPREL
19.5167	StdPep	ENTRRVYKGEFQLPDFLKEKPQTEQVE
14.9185	StdPep	TLNC(+57.02)PELQPPTKKKRVTRV
20.5713	StdPep	AIPPPDKAQHNDSEQTQSPQQPGSRN
20.6595	StdPep	TPASQSPKKPPAKDPLADLNIKD
15.9238	StdPep	SPTPASQSPKKPPAKDPLADLNIKD
32.5245	StdPep	KPPAKDPL
24.5026	StdPep	GTQLSPSPTPASQSPKKPPAKDPLADLNIKD
10.5206	StdPep	KVDGGGGGGGGGGGGEEPAGGFEDAEGPRRQ
21.7579	StdPep	AIPPNRGVPPAPPPPAAALPRESSSVLNTDPDAEKPRFASNL
19.9059	StdPep	INEKPQVI
16.5505	StdPep	VSGGAPLHLGRHRAETQEQQSRS
13.8965	StdPep	VSGGAPLHLGRHRAETQEQQS
18.8948	StdPep	VSGGAPLHLGRHRAETQEQQ
21.3095	StdPep	VSGGAPLHLGRHRAETQEQ
124.25	StdPep	VSGGAPLHLG
19.0507	StdPep	VSGGAPLHL
19.734	StdPep	VQQYVPEEWAEYPRPIHPAG
16.3176	StdPep	VGLSRVSGGAPLHLGRHRAETQEQQSRS
17.8164	StdPep	VGLSRVSGGAPLHLGRHRAETQEQQS
18.3461	StdPep	VGLSRVSGGAPLHLGRH
52.4214	StdPep	VGLSRVSGGAPLHLG
17.7699	StdPep	VGLSRVSGGAPLHL
21.4625	StdPep	VGLSRVSGGAPLH
14.8901	StdPep	SRVSGGAPLHLGRHRAETQEQQSRS
51.5404	StdPep	SGGAPLHLGRHRAETQEQQSRS
40.7653	StdPep	SGGAPLHLGRHRAETQEQQS
15.7092	StdPep	SGGAPLHLGRHRAETQEQ
13.2057	StdPep	RVSGGAPLHLGRHRAETQEQQSRS
15.7643	StdPep	LTGAPGQRLQ
15.7437	StdPep	LSRVSGGAPLHLGRHRAETQEQQSRS
25.7744	StdPep	LHLGRHRAETQEQQSRS
47.8361	StdPep	HLGRHRAETQEQQSRS
38.5405	StdPep	GTEDEEAKGVQQYVPEEWAEYPRPIHPAGLQPTKP
15.46	StdPep	GTEDEEAKGVQQYVPEE
23.5669	StdPep	GTEDEEAKGVQQY
13.987	StdPep	GLSRVSGGAPLHLGRHRAETQEQQSRS
14.4377	StdPep	GLSRVSGGAPLHLGRHRAETQEQQS
57.8142	StdPep	GGAPLHLGRHRAETQEQQSRS
63.5642	StdPep	GGAPLHLGRHRAETQEQQS
68.1177	StdPep	GAPLHLGRHRAETQEQQSRSK
22.3167	StdPep	GAPLHLGRHRAETQEQQSRS
28.2366	StdPep	GAPLHLGRHRAETQEQQS
24.4955	StdPep	GAPLHLGRHRAETQE
15.7544	StdPep	AVGLSRVSGGAPLHLGRHRAETQEQQSRS
37.4593	StdPep	APLHLGRHRAETQEQQSRS
22.8787	StdPep	IDSGSSAAQLPQKSILERKE
16.101	StdPep	AIDSGSSAAQLPQKSILERKEV
19.6319	StdPep	AIDSGSSAAQLPQKSILERKE
26.0515	StdPep	INQDSESPYHVLDTKARHQQKHNKA
21.8054	StdPep	WVEC(+57.02)RGSC(+57.02)PGQGC(+57.02)C(+57.02)QGLR
21.721	StdPep	VEC(+57.02)RGSC(+57.02)PGQGC(+57.02)C(+57.02)QGLR
14.7614	StdPep	VEC(+57.02)RGSC(+57.02)PGQGC(+57.02)C(+57.02)QGL
9.87647	StdPep	EC(+57.02)RGSC(+57.02)PGQGC(+57.02)C(+57.02)QGL
18.1954	StdPep	VEGRC(+57.02)SERDARLGLC(+57.02)ARSNDAVPAAPGEG
24.5123	StdPep	EVEGRC(+57.02)SERDARLGLC(+57.02)ARSNDAVPAAPGEGLH
9.59731	StdPep	EEVEGRC(+57.02)SERDARLGLC(+57.02)ARSNDAVPAAPGEG
17.7646	StdPep	TENPVSTGEKNAAT
10.5095	StdPep	ITENPVSTGEKNAAT
26.1933	StdPep	ITENPVSTGEKN
16.5489	StdPep	YC(+57.02)EGRRTRFRSC(+57.02)NTEDC(+57.02)PTG
17.7097	StdPep	SGQGPMC(+57.02)NVKAPLGSPSPRPR
10.333	StdPep	RKSPASGQGPMC(+57.02)NVKAPLGSPSPRPR
13.0793	StdPep	RKSPASGQGPMC(+57.02)NVKAPLGSPSPRP
22.9098	StdPep	NVKAPLGSPSPRPRRA
19.249	StdPep	NVKAPLGSPSPRPR
50.537	StdPep	GQGPMC(+57.02)NVKAPLGSPSPRPRRA
16.2838	StdPep	GQGPM(+15.99)C(+57.02)NVKAPLGSPSPRPRRA
16.3343	StdPep	EGGTPNSAGGPGAHILRRKSPASGQGP
12.6593	StdPep	ASGQGPMC(+57.02)NVKAPLGSPSPRPRRA
19.0985	StdPep	ASGQGPMC(+57.02)NVKAPLGSPSPRPR
34.4931	StdPep	ASGQGPMC(+57.02)NVKAPLGSPSPRP
16.9397	StdPep	SC(+57.02)EPGHQSPNC(+57.02)I
58.3846	StdPep	INPAEPHKEC(+57.02)PNPKPDKAP
44.136	StdPep	AGVIFPVGR
25.0252	StdPep	VDEVPDGAVKPPTNK
75.0161	StdPep	TGGEKSSTPIKGPKRGHPR
61.2361	StdPep	ATGGEKSSTPIKGPKRGHPR
6.64193	StdPep	SC(+57.02)YRKILKDHNC(+57.02)HNLPEGVADLTQID
35.8389	StdPep	SC(+57.02)YRKILKDHNC(+57.02)HNLPEGVAD
13.6133	StdPep	SC(+57.02)YRKILKDHNC(+57.02)HNLPEGVA
36.0527	StdPep	SC(+57.02)YRKILKDHNC(+57.02)HNLPEG
18.7108	StdPep	SC(+57.02)YRKILKDHNC(+57.02)HNLPE
23.7424	StdPep	SC(+57.02)YRKILKDHN
57.3735	StdPep	PKISFVIPC(+57.02)NNQ
24.3838	StdPep	NRLSC(+57.02)YRKILKDHNC(+57.02)HNLPEGVAD
22.4652	StdPep	NRLSC(+57.02)YRKILKDHNC(+57.02)HNLPEG
20.444	StdPep	NRLSC(+57.02)YRKILKDHN
37.5954	StdPep	MPANRLSC(+57.02)YRKILKDHNC(+57.02)HN
79.7589	StdPep	M(+15.99)PANRLSC(+57.02)YRKILKDHN
23.522	StdPep	GPKISFVIPC(+57.02)NNQ
34.7992	StdPep	ANRLSC(+57.02)YRKILKDHNC(+57.02)HNLPEGVAD
18.2101	StdPep	ANRLSC(+57.02)YRKILKDHN
17.9245	StdPep	NWPIPGERIPD
41.9772	StdPep	GLDEIGKRYGEDSEQFRDASKILVDA
35.4468	StdPep	LEEPEEPK
36.0396	StdPep	LLLDQEQK
15.6565	StdPep	VVRKEDLRPSAPQQEGEASKEKEE
12.2021	StdPep	SGVVRKEDLRPSAPQQEGEASKEKEEVAEEAQSGGD
25.0615	StdPep	LRPSAPQQEGEASKEKEEVAEEAQSGGD
13.8094	StdPep	KEDLRPSAPQQEGEASKEKEEVAEEAQSGGD
32.1634	StdPep	RLNNNKIRNILPEEIC(+57.02)NAEEDDDSNLEHL
15.154	StdPep	LEC(+57.02)RGGC(+57.02)AGGQC(+57.02)C(+57.02)GPLRS
13.5406	StdPep	LEC(+57.02)RGGC(+57.02)AGGQC(+57.02)C(+57.02)GPLR
15.362	StdPep	LEC(+57.02)RGGC(+57.02)AGGQC(+57.02)C(+57.02)GPL
27.0763	StdPep	EC(+57.02)RGGC(+57.02)AGGQC(+57.02)C(+57.02)GPLR
13.4943	StdPep	EC(+57.02)RGGC(+57.02)AGGQC(+57.02)C(+57.02)GPL
37.8448	StdPep	C(+57.02)RGGC(+57.02)AGGQC(+57.02)C(+57.02)GPL
20.9921	StdPep	VGGGGTAGPGTGGLPR
18.1876	StdPep	SSGSGVGGGGTAGPGTGGLPR
24.9535	StdPep	SGVGGGGTAGPGTGGLPR
19.2936	StdPep	SGSGVGGGGTAGPGTGGLPR
16.6288	StdPep	GGGGTAGPGTGGLPR
35.722	StdPep	EGPELRKL
20.0044	StdPep	VVGQTPVYVPYEIRVQAENDFGKGPEPES
8.89226	StdPep	TSGAPPESNPGDVKGEGT
19.6948	StdPep	APPESNPGDVKGEGT
16.7029	StdPep	AEGHPAPQISWQKDGGTDFPAARE
19.5604	StdPep	TNFAVLMAHREIYQG
19.5425	StdPep	VVVDKSTGEGVIRSKEKLDC(+57.02)ELQKD
23.7242	StdPep	VHPEHRSFVDLSGHNLANPHPFAVVPSTAT
12.6703	StdPep	VHPEHRSFVDLSGHNLANPHPF
27.6892	StdPep	VDLSGHNLANPHPFAVVPSTATV
22.5569	StdPep	VDLSGHNLANPHPFAVVPSTAT
23.5003	StdPep	VDLSGHNLANPHPFAVVPSTA
14.065	StdPep	VDLSGHNLANPHPFAVVPST
14.0309	StdPep	VDLSGHNLANPHPF
14.3466	StdPep	VDLSGHNLANPHP
15.89	StdPep	VDLSGHNLANP
19.2264	StdPep	VDLSGHNLA
19.2124	StdPep	VDLSGHNL
71.8415	StdPep	SGHNLANPHPFAVVPSTATVVI
16.6964	StdPep	SGHNLANPHPFAVVPSTATVV
22.0229	StdPep	SGHNLANPHPFAVVPSTATV
16.243	StdPep	SGHNLANPHPFAVVPSTAT
14.8364	StdPep	SGHNLANPHPF
30.4919	StdPep	SFVDLSGHNLANPHPFAVVPSTAT
27.7398	StdPep	RSFVDLSGHNLANPHPFAVVPSTAT
19.5361	StdPep	RSFVDLSGHNLANPHPFAVVPSTA
15.2841	StdPep	QPQFVHPEHRSFVDLSGHN
16.9124	StdPep	QPQFVHPEHRS
16.2456	StdPep	QPQFVHPEHR
63.7477	StdPep	QPQFVHPEH
18.551	StdPep	QPQFVHP
18.4869	StdPep	PQFVHPEHRSFVDLSGHNLAN
19.5651	StdPep	PHPFAVVPSTATVV
16.1387	StdPep	PHPFAVVPSTATV
17.6824	StdPep	PHPFAVVPSTAT
16.1801	StdPep	PHPFAVVPSTA
15.186	StdPep	NPHPFAVVPSTAT
18.0151	StdPep	NPHPFAVVPST
13.3647	StdPep	NLANPHPFAVVPSTAT
18.759	StdPep	NLANPHPF
41.1285	StdPep	MAAQPQFVHPEHRSFVDLSGHNLANPHPFAVVPSTATV
42.7711	StdPep	MAAQPQFVHPEHRSFVDLSGHNLANPHPFAVVPSTAT
42.3066	StdPep	MAAQPQFVHPEHRSFVDLSGHNLANPHPFAVVPSTA
34.8482	StdPep	MAAQPQFVHPEHRSFVDLSGHNLANPHPFAVVPS
30.8973	StdPep	MAAQPQFVHPEHRSFVDLSGHNLANPHPF
37.4879	StdPep	MAAQPQFVHPEHRSFVDLSGHNLAN
13.7001	StdPep	MAAQPQFVHPEHRSFVDLSGHN
38.2931	StdPep	MAAQPQFVHPEHRSFVDLSG
30.4859	StdPep	MAAQPQFVHPEHRSFVDL
30.0369	StdPep	MAAQPQFVHPEHRSFVD
23.662	StdPep	MAAQPQFVHPEHRS
16.9701	StdPep	MAAQPQFVHPEHR
54.9318	StdPep	M(+15.99)AAQPQFVHPEHRSFVDLSGHNLANPHPFAVVPSTAT
78.9564	StdPep	M(+15.99)AAQPQFVHPEHRSFVDLSGHNLANPHPFAVVPSTA
79.5946	StdPep	M(+15.99)AAQPQFVHPEHRSFVDLSGHNLANPHPFAVVPS
34.6408	StdPep	M(+15.99)AAQPQFVHPEHRSFVDLSGHNLANPHPF
39.5513	StdPep	M(+15.99)AAQPQFVHPEHRSFVDLSGHNLAN
23.0214	StdPep	M(+15.99)AAQPQFVHPEHRSFVDLSGHN
46.6763	StdPep	M(+15.99)AAQPQFVHPEHRS
14.1756	StdPep	M(+15.99)AAQPQFVHPE
18.9669	StdPep	LSGHNLANPHPFAVVPSTAT
15.3171	StdPep	LANPHPFAVVPSTAT
32.0433	StdPep	HRSFVDLSGHNLANPHPFAVVPSTAT
18.2922	StdPep	HRSFVDLSGHNLANPHPF
13.4612	StdPep	HPEHRSFVDLSGHNLANPHPF
14.8775	StdPep	HPEHRSFVDLSGHNLANPHP
15.6239	StdPep	HNLANPHPF
60.7343	StdPep	HM(+15.99)AAQPQFVHPEHRSFVDLSGHNLANPHPFAVVPSTAT
16.3334	StdPep	GHNLANPHPFAVVPSTAT
16.3879	StdPep	GHNLANPHPF
60.5409	StdPep	FVHPEHRSFVDLSGHNLANPHPFAVVPSTAT
27.1103	StdPep	FVHPEHRSFVDLSGHNLANPHPF
19.7751	StdPep	FVHPEHRSFVDLSGHNLAN
35.7488	StdPep	FVDLSGHNLANPHPFAVVPSTATV
43.1729	StdPep	FVDLSGHNLANPHPFAVVPSTAT
14.7229	StdPep	FVDLSGHNLANPHPFAVVPSTA
16.1526	StdPep	FVDLSGHNLANPHPFAVVPST
22.8632	StdPep	FVDLSGHNLANPHPFAVVPS
34.9728	StdPep	FVDLSGHNLANPHPF
14.9222	StdPep	FVDLSGHNLANPHP
17.7032	StdPep	FVDLSGHNLANP
16.8908	StdPep	FVDLSGHNLAN
16.257	StdPep	FVDLSGHNLA
23.8061	StdPep	FVDLSGHNL
20.1191	StdPep	FVDLSGHN
10.8832	StdPep	EHRSFVDLSGHNLANPHPF
15.0488	StdPep	EHRSFVDLSGHNLANP
22.533	StdPep	DLSGHNLANPHPFAVVPSTAT
49.0601	StdPep	DLSGHNLANPHPFAVVPSTA
14.4773	StdPep	DLSGHNLANPHPFAVVPS
12.7309	StdPep	DLSGHNLANPHPFAV
55.3897	StdPep	DLSGHNLANPHPFA
18.0545	StdPep	DLSGHNLANPHPF
15.8676	StdPep	DLSGHNLANPHP
16.3843	StdPep	ARVNKHKPWLEPTYHGIVTENDN
54.8657	StdPep	AQPQFVHPEHRSFVDLSGHNLANPHPFAVVPSTATVV
40.8401	StdPep	AQPQFVHPEHRSFVDLSGHNLANPHPFAVVPSTATV
42.712	StdPep	AQPQFVHPEHRSFVDLSGHNLANPHPFAVVPSTAT
33.8095	StdPep	AQPQFVHPEHRSFVDLSGHNLANPHPFAVVPSTA
36.413	StdPep	AQPQFVHPEHRSFVDLSGHNLANPHPFAVVPS
139.366	StdPep	AQPQFVHPEHRSFVDLSGHNLANPHPFA
25.0122	StdPep	AQPQFVHPEHRSFVDLSGHNLANPHPF
12.4803	StdPep	AQPQFVHPEHRSFVDLSGHNLANPHP
38.5155	StdPep	AQPQFVHPEHRSFVDLSGHNLAN
18.1252	StdPep	AQPQFVHPEHRSFVDLSGHNL
14.4715	StdPep	AQPQFVHPEHRSFVDLSGHN
15.1666	StdPep	AQPQFVHPEHRSFVDLS
54.1888	StdPep	AQPQFVHPEHRSF
21.2441	StdPep	AQPQFVHPEHRS
12.0764	StdPep	AQPQFVHPEH
18.1349	StdPep	AQPQFVHPE
11.0593	StdPep	ANPHPFAVVPSTAT
61.4718	StdPep	ANHMAAQPQFVHPEHRSFVDLSGHNLANPHPFAVVPSTAT
43.7756	StdPep	AAQPQFVHPEHRSFVDLSGHNLANPHPFAVVPSTAT
49.8281	StdPep	AAQPQFVHPEHRSFVDLSGHNLANPHPFAVVPSTA
29.0588	StdPep	AAQPQFVHPEHRSFVDLSGHNLANPHPF
17.3601	StdPep	AAQPQFVHPEHRSFVDLSGHN
18.4067	StdPep	AAQPQFVHPEHRS
8.66462	StdPep	DLDELPRAVAT
22.2516	StdPep	DLDELPRAV
20.8029	StdPep	SPPAKQLPGGRI
18.8575	StdPep	IC(+57.02)YWIKG
34.9653	StdPep	C(+57.02)GPQC(+57.02)HKGTPLPT
34.1631	StdPep	ILETGEVIPPMKEFPDQHH
27.1348	StdPep	DTILETGEVIPPMKEFPDQHH
84.4401	StdPep	DTILETGEVIPPM(+15.99)KEFPDQHH
26.5893	StdPep	PGSEDPERDDHEGQPRPRVPR
19.3717	StdPep	GQDDGPPGSEDPERDDHEGQPRPRVPR
60.0159	StdPep	DDHEGQPRPRVPR
22.2583	StdPep	AGAAGALPAQRT
15.7961	StdPep	SRLGRAAADSDPNLDPLMNPHIRVGPS
23.3613	StdPep	SRLGRAAADSDPNLDPLM(+15.99)NPHIRVGPS
22.4177	StdPep	DSDPNLDPLMNPHIRVGPS
21.2026	StdPep	ADSDPNLDPLM(+15.99)NPHIRVGPS
69.9023	StdPep	PQGPSLEWLKKL
16.7809	StdPep	INKATPYNYPVPVRDDGNMPDVPSHPQDPQGPS
17.7843	StdPep	DVPSHPQDPQGPS
17.1758	StdPep	PPEPLPHF
16.4671	StdPep	SPPRPGRLPD
15.0699	StdPep	SGRLTLAGPVDYERQDTYELDVRAQDRGPGPR
21.484	StdPep	AEDRGAPPLRTVRPYTVRVGDENDNAPLFTRPVYEV
21.2368	StdPep	ENVEYIER
17.9358	StdPep	LDLHDFQGDALQPEDFLEEDEYHATTETV
106.62	StdPep	ADPPGGPLGHGAERILAVPVRTDAQGR
15.7501	StdPep	DASPESPSKKGPIPIRRH
42.6484	StdPep	TKAAFDVC(+57.02)KGRAKA
19.8515	StdPep	KLGRC(+57.02)ESGLPRG
38.9884	StdPep	GGATKAAFDVC(+57.02)KGRAKA
24.3017	StdPep	GGATKAAFDVC(+57.02)KGRA
22.1279	StdPep	GATKAAFDVC(+57.02)KGRAKA
35.6166	StdPep	DAAGAAPGEREELLLLQSTAEQLRQTALQQEARIRADQDTIRE
123.216	StdPep	ATKAAFDVC(+57.02)KGRAKA
21.9533	StdPep	ATKAAFDVC(+57.02)KGRA
14.5245	StdPep	ALEKERVAL
39.6832	StdPep	ADQDTIRELTGKLGRC(+57.02)ESGLPRG
21.0657	StdPep	DPC(+57.02)SDENGHPRRC(+57.02)IPD
20.6686	StdPep	SKC(+57.02)KC(+57.02)SRKGPKIRYSDVKKL
19.8971	StdPep	LEDEEEPKDEDFSPDGGYIPR
14.5838	StdPep	VPQSFSPSLR
21.3046	StdPep	ATREEASTSLPTKPTQGASSASEPQEAPPKPAEDKKKD
42.3269	StdPep	VLKGDGPVQG
13.9275	StdPep	TKTGNAGSRLAC(+57.02)GVIGIAQ
22.5639	StdPep	TKAVC(+57.02)VLKGDGPVQGIINFEQKES
27.6393	StdPep	STKTGNAGSRLAC(+57.02)GVIGIAQ
17.0113	StdPep	SRLAC(+57.02)GVIGIAQ
22.9132	StdPep	RTLVVHEKADDLGKGGNEESTKTGNAGSRLAC(+57.02)GVIGIAQ
15.4328	StdPep	RLAC(+57.02)GVIGIAQ
14.5962	StdPep	PVQGIINFEQKES
16.3531	StdPep	NEESTKTGNAGSRLAC(+57.02)GVIGIAQ
17.2277	StdPep	GSRLAC(+57.02)GVIGIAQ
10.8253	StdPep	GPVQGIINFEQKES
12.5591	StdPep	GPVQGIINFEQKE
16.6567	StdPep	GNEESTKTGNAGSRLAC(+57.02)GVIGIAQ
38.3899	StdPep	GNAGSRLAC(+57.02)GVIGIAQ
21.2073	StdPep	GKGGNEESTKTGNAGSRLAC(+57.02)GVIGIAQ
15.1623	StdPep	GDGPVQGIINFEQKES
17.7378	StdPep	GDGPVQGIINFEQK
18.393	StdPep	EESTKTGNAGSRLAC(+57.02)GVIGIAQ
29.7914	StdPep	ATKAVC(+57.02)VLKGDGPVQGIINFEQKES
16.558	StdPep	AGSRLAC(+57.02)GVIGIAQ
18.8117	StdPep	AGSRLAC(+57.02)GVIGIA
96.3747	StdPep	A(+42.01)TKAVC(+57.02)VLKGDGPVQGIINFEQKESN
96.1666	StdPep	A(+42.01)TKAVC(+57.02)VLKGDGPVQGIINFEQKES
89.5773	StdPep	A(+42.01)TKAVC(+57.02)VLKGDGPVQGIINFEQKE
24.2608	StdPep	A(+42.01)TKAVC(+57.02)VLKGDGPVQGIINFEQK
16.2947	StdPep	A(+42.01)TKAVC(+57.02)VLKGDGPVQG
17.9109	StdPep	A(+42.01)TKAVC(+57.02)VLKGDG
11.2288	StdPep	A(+42.01)TKAVC(+57.02)VLKGD
20.6743	StdPep	A(+42.01)TKAVC(+57.02)VLKG
19.706	StdPep	A(+42.01)TKAVC(+57.02)VLK
67.7118	StdPep	KEKHYYIGIIETTWDYASDH
40.5703	StdPep	KEKHYYIGIIETTWDYA
19.5348	StdPep	S(+42.01)ETSRTAFGGRRAVPPNNSNAAEDDLPTVELQGVVPR
13.5298	StdPep	VIGGDDLSTLTGK
20.3175	StdPep	S(+42.01)LSNKLTLDKLDVKGKRV
13.7029	StdPep	S(+42.01)LSNKLTLDKLDVKG
97.907	StdPep	HVEEEGKGKDASGNKVKAEPAKIEA
14.2493	StdPep	TSEYQTFFNPR
106.339	StdPep	TFGSGEADC(+57.02)GLRPLFEKKSLEDKTERELLESYIDGR
15.0914	StdPep	TATSEYQTFFNPR
20.7139	StdPep	SLEDKTERELLESYIDGR
38.6202	StdPep	SGEADC(+57.02)GLRPLFEKKSLEDKTERELLESYIDGR
13.5434	StdPep	SEYQTFFNPR
19.0709	StdPep	KSLEDKTERELLESYIDGR
34.9654	StdPep	EDKTERELLESYIDGR
22.6013	StdPep	WVQKTIAEN
148.072	StdPep	VMPIC(+57.02)LPSKDYAEVGRVGYVSG
15.2205	StdPep	VGDKLPEC(+57.02)EAVC(+57.02)GKPKNPANPVQ
20.1721	StdPep	VDSGNDVTDIADDGC(+57.02)PKPPEIAHGYVEHSVRYQC(+57.02)KNYYKLRTEGD
39.2532	StdPep	VDSGNDVTDIADDGC(+57.02)PKPPEIAHGYVEHSVRYQC(+57.02)KNYYKL
16.3459	StdPep	VDSGNDVTDIADDGC(+57.02)PKPPEIAHGYVEHSVRYQC(+57.02)KNYYK
22.9901	StdPep	VDSGNDVTDIADDGC(+57.02)PKPPEIAHGYVEHSVRYQC(+57.02)KNY
17.633	StdPep	VDSGNDVTDIADDGC(+57.02)PKPPEIAHGYVEHSVRYQC(+57.02)KN
21.6192	StdPep	VDSGNDVTDIADDGC(+57.02)PKPPEIAHGYVEHSVRYQC(+57.02)K
15.2826	StdPep	VDSGNDVTDIADDGC(+57.02)PKPPEIAHGYVEHSVRYQC(+57.02)
34.3595	StdPep	VDSGNDVTDIADDGC(+57.02)PKPPEIAHGYVEHSVRYQ
27.027	StdPep	VDSGNDVTDIADDGC(+57.02)PKPPEIAHGYVEHSVRY
17.4188	StdPep	VDSGNDVTDIADDGC(+57.02)PKPPEIAHGYVEHSVR
16.7425	StdPep	VDSGNDVTDIADDGC(+57.02)PKPPEIAHGYVEHS
20.2996	StdPep	VDSGNDVTDIADDGC(+57.02)PKPPEIAHGYVEH
15.3539	StdPep	VDSGNDVTDIADDGC(+57.02)PKPPEIAHGYVE
24.2231	StdPep	VDSGNDVTDIADDGC(+57.02)PKPPEIAHGY
18.5553	StdPep	VDSGNDVTDIADDGC(+57.02)PKPPEIAHG
15.5379	StdPep	VDSGNDVTDIADDGC(+57.02)PKPPEIAH
39.6734	StdPep	VC(+57.02)GKPKNPANPVQ
26.3747	StdPep	SIQDWVQKTIAEN
23.0924	StdPep	RTEGDGVYTLNNEKQWINKAVGDKLPEC(+57.02)EAVC(+57.02)GKPKNPANPVQ
29.4235	StdPep	NNEKQWINKAVGDKLPEC(+57.02)EAVC(+57.02)GKPKNPANPVQ
19.6488	StdPep	NEKQWINKAVGDKLPEC(+57.02)EAVC(+57.02)GKPKNPANPVQ
30.0455	StdPep	NEKQWINKAVGDKLPEC(+57.02)EAVC(+57.02)GKPKN
17.4578	StdPep	LPEC(+57.02)EAVC(+57.02)GKPKNPANPVQ
27.7986	StdPep	KLPEC(+57.02)EAVC(+57.02)GKPKNPANPVQ
18.0896	StdPep	KAVGDKLPEC(+57.02)EAVC(+57.02)GKPKNPANPVQR
19.263	StdPep	KAVGDKLPEC(+57.02)EAVC(+57.02)GKPKNPANPVQ
19.8706	StdPep	KAVGDKLPEC(+57.02)EAVC(+57.02)GKPKNPANPV
11.2503	StdPep	KAVGDKLPEC(+57.02)EAVC(+57.02)GKPKNPAN
23.5572	StdPep	KAVGDKLPEC(+57.02)EAVC(+57.02)GKPKN
25.1701	StdPep	ILGGHLDAKGSFPWQAKMVSH
30.7673	StdPep	ILGGHLDAKGSFPWQAKMV
15.6564	StdPep	ILGGHLDAKGSFPWQAK
15.9825	StdPep	ILGGHLDAKGSFPWQA
30.352	StdPep	ILGGHLDAKGSFPWQ
25.6541	StdPep	ILGGHLDAKGSF
17.4059	StdPep	ILGGHLDAKGS
14.8119	StdPep	ILGGHLDAKG
97.162	StdPep	ILGGHLDAK
16.6467	StdPep	GNDVTDIADDGC(+57.02)PKPPEIAH
18.4794	StdPep	GDKLPEC(+57.02)EAVC(+57.02)GKPKNPANPVQ
31.6002	StdPep	GDGVYTLNNEKQWINKAVGDKLPEC(+57.02)EAVC(+57.02)GKPKNPANPVQ
16.2527	StdPep	EKQWINKAVGDKLPEC(+57.02)EAVC(+57.02)GKPKNPANPVQR
18.7368	StdPep	EKQWINKAVGDKLPEC(+57.02)EAVC(+57.02)GKPKNPANPVQ
19.7387	StdPep	EAVC(+57.02)GKPKNPANPVQ
18.2608	StdPep	DWVQKTIAEN
18.5596	StdPep	DVTDIADDGC(+57.02)PKPPEIAHGYVEHSVRYQ
19.7678	StdPep	DKLPEC(+57.02)EAVC(+57.02)GKPKNPANPVQ
17.7187	StdPep	C(+57.02)EAVC(+57.02)GKPKNPANPVQ
13.982	StdPep	AVGDKLPEC(+57.02)EAVC(+57.02)GKPKNPANPVQ
16.8542	StdPep	AVC(+57.02)GKPKNPANPVQ
15.2122	StdPep	DHENANKILNRPK
18.8159	StdPep	GKAC(+57.02)IPTGPYPC(+57.02)GKQTLER
17.7793	StdPep	GKAC(+57.02)IPTGPYPC(+57.02)GKQTLE
18.1292	StdPep	RDVVLFEKK
11.6032	StdPep	RDVVLFEK
15.6783	StdPep	MRDVVLFEKK
17.071	StdPep	MRDVVLFEK
13.3581	StdPep	M(+15.99)RDVVLFEKK
43.5395	StdPep	KSSIIIR
78.0168	StdPep	EPLDDYVNTQGASLFSVTKK
19.0569	StdPep	DVVLFEKK
53.6154	StdPep	WSLARPQGSC(+57.02)SLEGVEIKGG
14.8392	StdPep	WSLARPQG
25.7087	StdPep	TPWSLARPQGSC(+57.02)SLEGVEIKGG
21.9654	StdPep	TPWSLARPQ
24.4408	StdPep	HGSPVDIC(+57.02)TAKPRDIPMNPMC(+57.02)IYRSPEKKATEDEGSEQKIPEATN
16.7283	StdPep	HGSPVDIC(+57.02)TAKPRDIPMNPMC(+57.02)IYRSPEKKATEDEG
22.9608	StdPep	HGSPVDIC(+57.02)TAKPRDIPMNPMC(+57.02)IYRSPEKK
35.3131	StdPep	HGSPVDIC(+57.02)TAKPRDIPMNPMC(+57.02)IYRSPEK
33.117	StdPep	HGSPVDIC(+57.02)TAKPRDIPMNPMC(+57.02)IYRSPE
23.6479	StdPep	HGSPVDIC(+57.02)TAKPRDIPMNPMC(+57.02)IYRS
19.1883	StdPep	HGSPVDIC(+57.02)TAKPRDIPMNPMC(+57.02)IYR
39.8253	StdPep	HGSPVDIC(+57.02)TAKPRDIPMNPMC(+57.02)IY
22.9303	StdPep	HGSPVDIC(+57.02)TAKPRDIPMNPM(+15.99)C(+57.02)IYRSPEKKATEDEG
60.5457	StdPep	HGSPVDIC(+57.02)TAKPRDIPMNPM
28.6664	StdPep	HGSPVDIC(+57.02)TAKPRDIPMN
25.6359	StdPep	HGSPVDIC(+57.02)TAKPRDIPM(+15.99)N
18.2753	StdPep	HGSPVDIC(+57.02)TAKPR
18.1328	StdPep	HGSPVDIC(+57.02)TAK
16.3837	StdPep	TKSPLFMGKVVNPTQK
15.4796	StdPep	TKSPLFMGKVVNPTQ
35.6189	StdPep	TKSPLFMGKVVN
18.8591	StdPep	TKSPLFM(+15.99)GKVVNPTQK
21.4837	StdPep	SPLFMGKVVNPTQK
16.4261	StdPep	SPLFM(+15.99)GKVVNPTQK
13.0861	StdPep	QNTKSPLFM(+15.99)GKVVNPTQK
22.9868	StdPep	PQGDAAQKTDTSHHDQDHPTFNKITPN
42.1777	StdPep	PQGDAAQKTDTSHHDQDHPTFN
22.0629	StdPep	PLFMGKVVNPTQK
15.0911	StdPep	PLFM(+15.99)GKVVNPTQK
24.1671	StdPep	NTKSPLFMGKVVNPTQK
16.458	StdPep	NTKSPLFM(+15.99)GKVVNPTQK
127.969	StdPep	M(+15.99)GKVVNPTQK
19.7469	StdPep	KSPLFMGKVVNPTQK
17.1512	StdPep	KSPLFM(+15.99)GKVVNPTQK
57.9144	StdPep	KPFVFLM(+15.99)IEQNTKSPLFM(+15.99)GKVVNPTQK
31.7675	StdPep	IEQNTKSPLFM(+15.99)GKVVNPTQK
19.5504	StdPep	FMGKVVNPTQK
15.512	StdPep	FM(+15.99)GKVVNPTQK
30.9675	StdPep	ELTHDIITKFLENEDRRSA
27.1939	StdPep	EDPQGDAAQKTDTSHHDQDHPTFNKITPNLAEFAFSLYR
55.7187	StdPep	EDPQGDAAQKTDTSHHDQDHPTFNKITPNLAEFAFS
16.4232	StdPep	EDPQGDAAQKTDTSHHDQDHPTFNKITPNLAEFA
16.8302	StdPep	EDPQGDAAQKTDTSHHDQDHPTFNKITPNLAEF
14.5338	StdPep	EDPQGDAAQKTDTSHHDQDHPTFNKITPNLAE
13.8249	StdPep	EDPQGDAAQKTDTSHHDQDHPTFNKITPNLA
10.5176	StdPep	EDPQGDAAQKTDTSHHDQDHPTFNKITPNL
57.9867	StdPep	EDPQGDAAQKTDTSHHDQDHPTFNKITPN
59.0212	StdPep	EDPQGDAAQKTDTSHHDQDHPTFNKITP
15.8277	StdPep	EDPQGDAAQKTDTSHHDQDHPTFNKIT
17.4515	StdPep	EDPQGDAAQKTDTSHHDQDHPTFNKI
19.8169	StdPep	EDPQGDAAQKTDTSHHDQDHPTFN
15.6299	StdPep	EDPQGDAAQKTDTSHHDQDHPTF
21.1922	StdPep	DAAQKTDTSHHDQDHPTFNKITPNLAEFAF
22.2835	StdPep	DAAQKTDTSHHDQDHPTFNKITPNLAE
15.4314	StdPep	DAAQKTDTSHHDQDHPTFNKITPNLA
21.2969	StdPep	DAAQKTDTSHHDQDHPTFNKITPN
18.0568	StdPep	DAAQKTDTSHHDQDHPTFNKIT
73.123	StdPep	DAAQKTDTSHHDQDHPTFN
20.2068	StdPep	DAAQKTDTSHHDQDHPTF
19.6808	StdPep	IFFMSKVTNPKQA
21.2114	StdPep	HPNSPLDEENLTQENQDRGTHVDLGLASAN
20.1974	StdPep	HPNSPLDEENLTQENQDRGTHVDLGLA
80.8985	StdPep	HPNSPLDEENLTQENQDRGTHVDLG
24.9334	StdPep	HPNSPLDEENLTQENQDRGTHVDL
24.4682	StdPep	HPNSPLDEENLTQENQDRGTH
19.8059	StdPep	HPNSPLDEENLTQEN
14.7911	StdPep	HPNSPLDEENLTQ
17.7114	StdPep	HPNSPLDEENL
19.3252	StdPep	RVANPLSTA
15.0723	StdPep	GRVANPLSTA
11.7685	StdPep	DRVYIHPFHLVIHNESTC(+57.02)EQLAKANA
13.5674	StdPep	DRVYIHPFHLVIHNESTC(+57.02)EQLAKAN
40.0687	StdPep	DRVYIHPFHLVIHNESTC(+57.02)EQLAKA
78.9792	StdPep	DRVYIHPFHLVIHN
13.5202	StdPep	DRVYIHPFHLVIH
23.5169	StdPep	DRVYIHPFHL
65.6952	StdPep	DRVYIHPF
58.2874	StdPep	DRVYIHP
20.482	StdPep	VGFYESDVMGR
26.6553	StdPep	LTPEIKSKA
93.1195	StdPep	EYNAPC(+57.02)SKDLGNA
38.0379	StdPep	YQKDAPDHQELNLDVSLQLPSR
19.2216	StdPep	VGKYPKELRKC(+57.02)C(+57.02)EDGMRENPMRFSC(+57.02)Q
26.0983	StdPep	THRIHWESASLLR
21.8434	StdPep	THRIHWESASLL
22.0079	StdPep	THRIHWESASL
15.7385	StdPep	THRIHWE
21.313	StdPep	TAQRAELQC(+57.02)PQPAA
22.2979	StdPep	SVQLTEKRMDKVGKYPKELRKC(+57.02)C(+57.02)EDGMREN
41.6151	StdPep	SVQLTEKRMDKVGKYPKELRKC(+57.02)C(+57.02)EDGM(+15.99)REN
22.06	StdPep	SVQLTEKRMDKVGKYPKELRKC(+57.02)C(+57.02)EDG
23.3272	StdPep	SVQLTEKRMDKVGKYPKELRKC(+57.02)C(+57.02)ED
16.3974	StdPep	SVQLTEKRMDKVGKYPKELRKC(+57.02)C(+57.02)
11.2541	StdPep	SVQLTEKRMDKVGKYPKELRKC(+57.02)
21.3874	StdPep	SVQLTEKRMDKVGKYPKELRK
25.9967	StdPep	SVQLTEKRMDKVGKYPKELR
15.2344	StdPep	SVQLTEKRMDKVGKYPKEL
14.9662	StdPep	SVQLTEKRMDKVGKYPKE
23.0318	StdPep	SVQLTEKRMDKVGKY
16.6823	StdPep	SVQLTEKRMDKVG
29.4002	StdPep	SVQLTEKRMD
15.7452	StdPep	SVQLTEKRM(+15.99)DKVGKYPKELRKC(+57.02)
28.2507	StdPep	SVQLTEKRM(+15.99)DKVGKYPKELRK
16.2233	StdPep	SVQLTEKRM(+15.99)DKVG
23.2329	StdPep	SVQLTEKRM(+15.99)
40.4874	StdPep	SVQLTEKRM
66.8262	StdPep	SSKITHRIHWESASLLR
20.8137	StdPep	SSKITHRIHWESASLL
18.2538	StdPep	SSKITHRIHWESASL
18.7093	StdPep	SSKITHRIHWESAS
17.5104	StdPep	SSKITHRIHWESA
20.6403	StdPep	SSKITHRIHWES
17.156	StdPep	SSKITHRIHWE
32.1447	StdPep	SPMYSIITPNILRLESEETMVLEAHDAQ
24.6886	StdPep	SKITHRIHWESASLLR
27.4802	StdPep	SKITHRIHWESASLL
30.5773	StdPep	SKITHRIHWESASL
24.3006	StdPep	SKITHRIHWE
16.0269	StdPep	SGQQTAQRAELQC(+57.02)PQPAA
51.8878	StdPep	SEETKENEGFTVTAEGKGQGTLSVVTMYHAKAKDQLTC(+57.02)N
15.3214	StdPep	SEETKENEGFTVTAEGKGQ
17.5245	StdPep	SEETKENEGFTVTAEGKG
18.5857	StdPep	SEETKENEGFTVTAEGK
13.7345	StdPep	SEETKENEGFTVTAEG
40.1789	StdPep	SEETKENEGFTVT
28.7132	StdPep	RIHWESASLLR
17.7694	StdPep	RIHWESASLL
26.7652	StdPep	RIHWESA
59.477	StdPep	RAELQC(+57.02)PQPAA
45.488	StdPep	QTAQRAELQC(+57.02)PQPAA
30.1946	StdPep	QRAELQC(+57.02)PQPAA
16.6735	StdPep	QQTAQRAELQC(+57.02)PQPAA
27.9259	StdPep	LDVSLQLPSR
30.7422	StdPep	KITHRIHWESASLLR
31.2291	StdPep	KITHRIHWE
36.3893	StdPep	KDYAGVFSDAGLTFTSSSGQQTAQRAELQC(+57.02)PQPAA
42.2843	StdPep	ITHRIHWE
23.4195	StdPep	IHWESASLLR
28.1373	StdPep	IHWESASLL
17.2616	StdPep	HWESASLLR
15.0281	StdPep	HRIHWESASLLR
24.0623	StdPep	HRIHWESA
12.3226	StdPep	GVDRYISKYELDKAF
15.8218	StdPep	GQQTAQRAELQC(+57.02)PQPAA
17.1385	StdPep	AQRAELQC(+57.02)PQPAA
13.9177	StdPep	DEPC(+57.02)KEILRPR
56.9626	StdPep	ANADDSQENDEPC(+57.02)KEILRPR
16.5103	StdPep	ADDSQENDEPC(+57.02)KEILRPR
34.0741	StdPep	VSPAAGSSPGKPPRLVGGPM(+15.99)DASVEEEGVRRALDFAVGEYN
59.9163	StdPep	VSPAAGSSPGKPPR
57.5681	StdPep	VGGPMDASVEEEGVRRA
19.4397	StdPep	VGGPM(+15.99)DASVEEEGVRRA
18.0032	StdPep	VELGRTTC(+57.02)TKTQPN
61.4557	StdPep	TTC(+57.02)TKTQPNLDNC(+57.02)PFHDQPHLKRKAFC(+57.02)SFQ
14.3633	StdPep	TTC(+57.02)TKTQPNLDNC(+57.02)PFHDQPHLKRKAFC(+57.02)S
15.5944	StdPep	TTC(+57.02)TKTQPNLDNC(+57.02)PFHDQPHLKRKA
60.0997	StdPep	TTC(+57.02)TKTQPNLDNC(+57.02)PFHDQPHLK
20.0059	StdPep	TTC(+57.02)TKTQPNLDNC(+57.02)PFHDQPH
14.184	StdPep	TQPNLDNC(+57.02)PFHDQPHLKRKA
16.6122	StdPep	TMTLSKSTC(+57.02)QDA
14.943	StdPep	TM(+15.99)TLSKSTC(+57.02)QDA
13.1824	StdPep	TKTQPNLDNC(+57.02)PFHDQPHLKRKA
19.5546	StdPep	TKTQPNLDNC(+57.02)PFHDQPH
27.0621	StdPep	TC(+57.02)TKTQPNLDNC(+57.02)PFHDQPHLKRKAFC(+57.02)S
13.4863	StdPep	TC(+57.02)TKTQPNLDNC(+57.02)PFHDQPHLKRKA
16.4791	StdPep	TC(+57.02)TKTQPNLDNC(+57.02)P
47.9981	StdPep	SVEEEGVRRALDFAVGEYNKASNDMYHSRA
22.1223	StdPep	SSPGKPPRLVGGPMDASVEEEGVRRALDFAVGEYNKAS
37.2188	StdPep	SSPGKPPRLVGGPMDASVEEEGVRRALDFAVGEYNKA
38.2677	StdPep	SSPGKPPRLVGGPMDASVEEEGVRRALDFAVGEYNK
24.6799	StdPep	SSPGKPPRLVGGPMDASVEEEGVRRALDFAVGEY
32.4623	StdPep	SSPGKPPRLVGGPMDASVEEEGVRRALDFAVG
19.147	StdPep	SSPGKPPRLVGGPMDASVEEEGVRRALDF
37.3245	StdPep	SSPGKPPRLVGGPMDASVEEEGVRR
62.0667	StdPep	SSPGKPPRLVGGPMDASVEEEGVR
20.306	StdPep	SSPGKPPRLVGGPMDASVEEEG
18.4445	StdPep	SSPGKPPRLVGGPMDASVEEE
14.2794	StdPep	SSPGKPPRLVGGPMDA
20.8191	StdPep	SSPGKPPRLVGGPMD
48.2395	StdPep	SSPGKPPRLVGGPM(+15.99)DASVEEEGVRRALDFAVGEYNKASN
45.4297	StdPep	SSPGKPPRLVGGPM(+15.99)DASVEEEGVRRALDFAVGEYNKA
65.2333	StdPep	SSPGKPPRLVGGPM(+15.99)DASVEEEGVRRALDFAVGEYNK
28.9923	StdPep	SSPGKPPRLVGGPM(+15.99)DASVEEEGVRRALDFAVGEYN
81.5836	StdPep	SSPGKPPRLVGGPM(+15.99)DASVEEEGVRRALDFAVGE
22.5892	StdPep	SSPGKPPRLVGGPM(+15.99)DASVEEEGVRRALDFAVG
44.8094	StdPep	SSPGKPPRLVGGPM(+15.99)DASVEEEGVRRALDF
13.126	StdPep	SSPGKPPRLVGGPM(+15.99)DASVEEEGVRRALD
10.8233	StdPep	SSPGKPPRLVGGPM(+15.99)DASVEEEGVRRAL
16.7451	StdPep	SSPGKPPRLVGGPM(+15.99)DASVEEEGVRRA
16.612	StdPep	SSPGKPPRLVGGPM(+15.99)DASVEEEGVRR
79.8553	StdPep	SSPGKPPRLVGGPM(+15.99)DASVEEEGVR
12.0799	StdPep	SSPGKPPRLVGGPM(+15.99)DASVEEEGV
20.2124	StdPep	SSPGKPPRLVGGPM(+15.99)DASVEEEG
113.456	StdPep	SSPGKPPRLVGGPM(+15.99)DASVEEE
20.5879	StdPep	SSPGKPPRLVGGPM(+15.99)DA
20.3549	StdPep	SSPGKPPRLVGGPM(+15.99)D
23.1103	StdPep	SSPGKPPRLVGGPM(+15.99)
18.5125	StdPep	SSPGKPPRLVGGPM
19.4207	StdPep	SSPGKPPRLVGGP
17.0106	StdPep	SSPGKPPRLVGG
16.2719	StdPep	SSPGKPPRLVG
18.6559	StdPep	SSPGKPPRLV
17.6111	StdPep	SSPGKPPRL
32.3994	StdPep	SSPGKPPR
18.5382	StdPep	SPGKPPRLVGGPMDASVEEEGVR
16.4123	StdPep	SPGKPPRLVGGPMDA
63.3999	StdPep	SPGKPPRLVGGPM(+15.99)DASVEEEGVRRALDFAVGEYNKASN
28.0389	StdPep	SPGKPPRLVGGPM(+15.99)DASVEEEGVRRALDFAVGEYN
16.125	StdPep	SPGKPPRLVGGPM(+15.99)DASVEEEGVR
17.1492	StdPep	SPGKPPRLVGG
18.393	StdPep	SPGKPPRLVG
17.4103	StdPep	SPGKPPRLV
21.2701	StdPep	SPGKPPRL
12.777	StdPep	RTTC(+57.02)TKTQPNLDNC(+57.02)PFHDQPHLKRKA
11.1993	StdPep	RTTC(+57.02)TKTQPNLDNC(+57.02)PFHDQPH
18.3671	StdPep	QGTMTLSKSTC(+57.02)QDA
14.9655	StdPep	QGTM(+15.99)TLSKSTC(+57.02)QDA
50.8068	StdPep	NLDNC(+57.02)PFHDQPHLKRKA
30.5235	StdPep	NC(+57.02)PFHDQPHLKRKA
15.958	StdPep	NC(+57.02)PFHDQPHL
19.1755	StdPep	MTLSKSTC(+57.02)QDA
147.587	StdPep	MDASVEEEGVRRALDFAVGEYNKASNDMYHSRALQV
49.0059	StdPep	MDASVEEEGVRRALDFAVGEYNKASNDMYHSRA
17.0804	StdPep	MDASVEEEGVRRALDFAVGEYNKASNDM(+15.99)YHSRA
15.3233	StdPep	M(+15.99)TLSKSTC(+57.02)QDA
47.8384	StdPep	LVGGPMDASVEEEGVRRALDFAVGEYNKASN
20.2237	StdPep	LVGGPMDASVEEEGVRRALDFAVGEYNKA
20.7888	StdPep	LVGGPMDASVEEEGVRRALDFAVGEYNK
47.3342	StdPep	LVGGPMDASVEEEGVRRALDFAVG
23.1892	StdPep	LVGGPMDASVEEEGVRR
38.3548	StdPep	LVGGPM(+15.99)DASVEEEGVRRALDFAVGEYNKASNDMYHSRA
67.2132	StdPep	LVGGPM(+15.99)DASVEEEGVRRALDFAVGEYNK
65.4011	StdPep	LVGGPM(+15.99)DASVEEEGVRRALDFAVGEYN
21.671	StdPep	LVGGPM(+15.99)DASVEEEGVRRA
29.1588	StdPep	LVGGPM(+15.99)DASVEEEGVRR
7.55293	StdPep	LGRTTC(+57.02)TKTQPNLDNC(+57.02)PFHDQPHLKRKA
36.1415	StdPep	LDVELGRTTC(+57.02)TKTQPNLDNC(+57.02)PFHDQPHLKRKAFC(+57.02)SFQ
11.8898	StdPep	LDVELGRTTC(+57.02)TKTQPNLDNC(+57.02)PFHDQPHLKRKAFC(+57.02)
16.0131	StdPep	LDVELGRTTC(+57.02)TKTQPNLDNC(+57.02)PFHDQPHLKRKA
25.834	StdPep	LDVELGRTTC(+57.02)TKTQPNLDNC(+57.02)PFHDQPHL
13.8964	StdPep	LDNC(+57.02)PFHDQPHLKRKA
18.0453	StdPep	LDNC(+57.02)PFHDQPHLK
18.0265	StdPep	LDNC(+57.02)PFHDQPHL
14.6372	StdPep	LDNC(+57.02)PFHDQPH
14.3151	StdPep	KTQPNLDNC(+57.02)PFHDQPHLKRKA
53.0136	StdPep	GTMTLSKSTC(+57.02)QDA
17.5103	StdPep	GTM(+15.99)TLSKSTC(+57.02)QDA
15.3423	StdPep	GRTTC(+57.02)TKTQPNLDNC(+57.02)PFHDQPHLKRKAFC(+57.02)SFQ
20.7587	StdPep	GRTTC(+57.02)TKTQPNLDNC(+57.02)PFHDQPHLKRKAFC(+57.02)S
15.9565	StdPep	GRTTC(+57.02)TKTQPNLDNC(+57.02)PFHDQPHLKRKAFC(+57.02)
35.7113	StdPep	GRTTC(+57.02)TKTQPNLDNC(+57.02)PFHDQPHLKRKA
18.9294	StdPep	GRTTC(+57.02)TKTQPNLDNC(+57.02)PFHDQPHLKR
12.8215	StdPep	GRTTC(+57.02)TKTQPNLDNC(+57.02)PFHDQPHLK
13.5897	StdPep	GRTTC(+57.02)TKTQPNLDNC(+57.02)PFHDQPHL
13.8849	StdPep	GRTTC(+57.02)TKTQPNLDNC(+57.02)PFHDQPH
40.6146	StdPep	GKPPRLVGGPMDASVEEEGVRRALDFAVGEYNKA
30.1859	StdPep	GKPPRLVGGPMDASVEEEGVRRALDFAVGEYN
17.1041	StdPep	GKPPRLVGGPMDASVEEEGVRRALDFAVG
22.0577	StdPep	GKPPRLVGGPMDASVEEEGVRRALDF
22.473	StdPep	GKPPRLVGGPMDASVEEEGVRRA
20.0173	StdPep	GKPPRLVGGPMDASVEEEGVRR
24.8609	StdPep	GKPPRLVGGPMDASVEEEGVR
54.7568	StdPep	GKPPRLVGGPMDASVEEEG
24.9401	StdPep	GKPPRLVGGPMDA
20.3598	StdPep	GKPPRLVGGPMD
51.6529	StdPep	GKPPRLVGGPM(+15.99)DASVEEEGVRRALDFAVGEYNKASN
38.6155	StdPep	GKPPRLVGGPM(+15.99)DASVEEEGVRRALDFAVGEYNKA
33.4979	StdPep	GKPPRLVGGPM(+15.99)DASVEEEGVRRALDFAVGEYNK
27.7158	StdPep	GKPPRLVGGPM(+15.99)DASVEEEGVRRALDFAVGEYN
22.1924	StdPep	GKPPRLVGGPM(+15.99)DASVEEEGVR
21.0089	StdPep	GKPPRLVGGPM(+15.99)DA
15.2735	StdPep	GGPM(+15.99)DASVEEEGVRRA
27.2983	StdPep	FLDVELGRTTC(+57.02)TKTQPNLDNC(+57.02)PFHDQPHLKRKA
12.3492	StdPep	FHDQPHL
18.3534	StdPep	DVELGRTTC(+57.02)TKTQPNLDNC(+57.02)PFHDQPHLKRKAFC(+57.02)SFQ
16.7806	StdPep	DVELGRTTC(+57.02)TKTQPNLDNC(+57.02)PFHDQPHLKRKAFC(+57.02)SF
14.1331	StdPep	DVELGRTTC(+57.02)TKTQPNLDNC(+57.02)PFHDQPHLKRKAFC(+57.02)S
18.547	StdPep	DVELGRTTC(+57.02)TKTQPNLDNC(+57.02)PFHDQPHLKRKAFC(+57.02)
17.7419	StdPep	DVELGRTTC(+57.02)TKTQPNLDNC(+57.02)PFHDQPHLKRKA
29.2161	StdPep	DVELGRTTC(+57.02)TKTQPNLDNC(+57.02)PFHDQPHLK
14.009	StdPep	DVELGRTTC(+57.02)TKTQPNLDNC(+57.02)PFHDQPHL
18.0616	StdPep	DVELGRTTC(+57.02)TKTQPNLDNC(+57.02)PFHDQPH
15.3163	StdPep	DVELGRTTC(+57.02)TKTQPN
18.1613	StdPep	DVELGRTTC(+57.02)TKTQP
19.1801	StdPep	DVELGRTTC(+57.02)TKT
15.8049	StdPep	DNC(+57.02)PFHDQPHLKRKA
18.3329	StdPep	DNC(+57.02)PFHDQPHLKR
14.0644	StdPep	DNC(+57.02)PFHDQPHLK
14.8775	StdPep	DNC(+57.02)PFHDQPHL
77.8697	StdPep	DNC(+57.02)PFHDQPH
43.083	StdPep	DASVEEEGVRRALDFAVGEYNKASNDMYHSRALQV
40.3504	StdPep	DASVEEEGVRRALDFAVGEYNKASNDMYHSRA
31.5686	StdPep	DASVEEEGVRRALDFAVGEYNKASNDM(+15.99)YHSRA
29.3038	StdPep	DASVEEEGVRRA
31.0138	StdPep	C(+57.02)PFHDQPHLKRKAFC(+57.02)
15.4631	StdPep	C(+57.02)PFHDQPHL
23.8253	StdPep	TSHLRSC(+57.02)EYKGRPPKAGAEPASEREVS
15.8104	StdPep	SSRIGEIKEETTSHLRSC(+57.02)EYKGRPPKAGAEPASEREVS
12.2293	StdPep	SSRIGEIKEETTSHLRSC(+57.02)EYKGRPPKAGAEPASERE
21.9977	StdPep	SRIGEIKEETTSHLRSC(+57.02)EYKGRPPKAGAEPASEREVS
47.8216	StdPep	SQNQSNNQFVLYRITEATKTVG
22.725	StdPep	SHLRSC(+57.02)EYKGRPPKAGAEPASEREVS
18.7107	StdPep	SC(+57.02)EYKGRPPKAGAEPASEREVS
19.8079	StdPep	RSSRIGEIKEETTSHLRSC(+57.02)EYKGRPPKAGAEPASEREVS
80.8319	StdPep	RSC(+57.02)EYKGRPPKAGAEPASEREVS
35.9553	StdPep	RPPGFSPFRSSR
12.2629	StdPep	RPPGFSPFRS
17.3985	StdPep	RPPGFSPFR
18.9157	StdPep	RPPGFSPF
20.991	StdPep	RIGEIKEETTSHLRSC(+57.02)EYKGRPPKAGAEPASEREVS
40.3794	StdPep	LRSC(+57.02)EYKGRPPKAGAEPASEREVS
17.1187	StdPep	KRPPGFSP
14.3535	StdPep	IKEETTSHLRSC(+57.02)EYKGRPPKAGAEPASEREVS
38.8128	StdPep	IGEIKEETTSHLRSC(+57.02)EYKGRPPKAGAEPASEREVS
17.5293	StdPep	EIKEETTSHLRSC(+57.02)EYKGRPPKAGAEPASEREVS
33.9419	StdPep	C(+57.02)QPLGMISLMK
40.7706	StdPep	YVGARC(+57.02)EHADL
18.6448	StdPep	VVSHFNDC(+57.02)PDSHTQFC(+57.02)FHGTC(+57.02)RF
15.6517	StdPep	VVSHFNDC(+57.02)PDSHTQFC(+57.02)FHGTC(+57.02)
14.415	StdPep	VQEDKPAC(+57.02)VC(+57.02)HSGYVGARC(+57.02)EHADL
14.5193	StdPep	VQEDKPAC(+57.02)VC(+57.02)HSGYVGARC(+57.02)EHAD
39.1123	StdPep	NDC(+57.02)PDSHTQFC(+57.02)
13.9692	StdPep	LVQEDKPAC(+57.02)VC(+57.02)HSGYVGARC(+57.02)EHADLLA
11.3823	StdPep	LVQEDKPAC(+57.02)VC(+57.02)HSGYVGARC(+57.02)EHADLL
15.6241	StdPep	LVQEDKPAC(+57.02)VC(+57.02)HSGYVGARC(+57.02)EHADL
12.2875	StdPep	LVQEDKPAC(+57.02)VC(+57.02)HSGYVGARC(+57.02)EHAD
19.8767	StdPep	FNDC(+57.02)PDSHTQFC(+57.02)
18.3445	StdPep	FHGTC(+57.02)RF
21.325	StdPep	DC(+57.02)PDSHTQFC(+57.02)FHGTC(+57.02)RF
12.9342	StdPep	AVVSHFNDC(+57.02)PDSHTQFC(+57.02)FHGTC(+57.02)RF
15.8752	StdPep	HSESNVPAGHTIPQAHWTKLQHS
16.5735	StdPep	HSESNVPAGHTIPQ
24.5928	StdPep	ESNVPAGHTIPQ
11.6856	StdPep	EDVSAGEDC(+57.02)GPLPEGGPEPRSDGAKPGP
15.31	StdPep	EDVSAGEDC(+57.02)GPLPEGGPEPR
77.729	StdPep	YGGFMKKDAEEDDSLANSSDLLKELLETGDNRERSHHQDGSDNEEEVS
23.7036	StdPep	YGGFM(+15.99)KKDAEEDDSLANSSDLLKELLETGDNRERSHHQDGSDNEEEVS
78.8374	StdPep	SSDLLKELLETGDNRERSHHQDGSDNEEEVS
12.5825	StdPep	SPQLEDEAKELQ
56.4183	StdPep	SPQLEDEAKE
71.4104	StdPep	SLANSSDLLKELLETGDNRERSHHQDGSDNEEEVS
12.1286	StdPep	SKPELPQDGTSTLRENSKPEESHLLA
11.0645	StdPep	SKPELPQDGTSTLRENSKPEESH
77.0604	StdPep	SKPEESHLLA
17.9661	StdPep	SKPEESHLL
21.9053	StdPep	SDLLKELLETGDNRERSHHQDGSDNEEEVS
21.2349	StdPep	SDEEGESYSKEVPEMEKRYGGFMRF
18.0492	StdPep	SDEEGESYSKEVPEMEKRYGG
83.6235	StdPep	SDEEGESYSKEVPEMEKR
18.0217	StdPep	SDEEGESYSKEVPEME
17.7375	StdPep	SDEEGESYSKEVPEM(+15.99)E
13.1221	StdPep	SDEEGESYSKEVPEM(+15.99)
15.4564	StdPep	SDEEGESYSKEVPEM
35.9595	StdPep	SDEEGESYSKEVPE
24.9816	StdPep	NSSDLLKELLETGDNRERSHHQDGSDNEEEVS
37.7311	StdPep	LPSDEEGESYSKEVPEME
59.9068	StdPep	LLETGDNRERSHHQDGSDNEEEVS
22.6472	StdPep	LEDEAKELQ
20.2367	StdPep	KPEESHLLA
26.7744	StdPep	KELLQLSKPELPQDGTSTLRENSKPEESHLLA
16.3535	StdPep	GTSTLRENSKPEESHLLA
24.0786	StdPep	GTSTLRENSKPEESHLL
28.6624	StdPep	FAEALPSDEEGESYSKEVPEMEKRYGGFMRF
21.7087	StdPep	FAEALPSDEEGESYSKEVPEMEKRYGG
49.5641	StdPep	FAEALPSDEEGESYSKEVPEM(+15.99)EKRYGGFMRF
25.509	StdPep	EEGESYSKEVPEME
17.1848	StdPep	EEGESYSKEVPEM(+15.99)E
35.8171	StdPep	EEGESYSKEVPE
29.2742	StdPep	EEDDSLANSSDLLKELLETGDNRERSHHQDGSDNEEEVS
43.349	StdPep	EDDSLANSSDLLKELLETGDNRERSHHQDGSDNEEEVS
36.2476	StdPep	EC(+57.02)SQDC(+57.02)ATC(+57.02)SYRLVRPADIN
21.3108	StdPep	EC(+57.02)SQDC(+57.02)ATC(+57.02)SYRL
28.8887	StdPep	EALPSDEEGESYSKEVPEMEKRYGGFMRF
9.49184	StdPep	EALPSDEEGESYSKEVPEMEKRYGG
13.2314	StdPep	EALPSDEEGESYSKEVPEME
36.7308	StdPep	DSLANSSDLLKELLETGDNRERSHHQDGSDNEEEVS
17.1438	StdPep	DGTSTLRENSKPEESHLLA
13.5974	StdPep	DGTSTLRENSKPEESHLL
18.6454	StdPep	DEEGESYSKEVPEMEKRYGGFMRF
8.28869	StdPep	DEEGESYSKEVPEMEKRYGG
18.7154	StdPep	DEEGESYSKEVPEMEKR
30.956	StdPep	DEEGESYSKEVPEMEK
19.8849	StdPep	DEEGESYSKEVPEME
18.7207	StdPep	DEEGESYSKEVPEM(+15.99)E
19.6211	StdPep	DEEGESYSKEVPEM(+15.99)
20.5068	StdPep	DEEGESYSKEVPEM
41.9422	StdPep	DEEGESYSKEVPE
29.7598	StdPep	DEEGESYSKEVP
13.6687	StdPep	DDSLANSSDLLKELLETGDNRERSHHQDGSDNEEEVS
41.1219	StdPep	DAEEDDSLANSSDLLKELLETGDNRERSHHQDGSDNEEEVS
17.9359	StdPep	DAEEDDSLANSSDLLKELLETGDNRERSHHQD
29.6883	StdPep	DAEEDDSLANSSDLLKELLETGDNRE
22.0618	StdPep	ANSSDLLKELLETGDNRERSHHQDGSDNEEEVS
30.9162	StdPep	ALPSDEEGESYSKEVPEMEKRYGGFMRF
11.9542	StdPep	ALPSDEEGESYSKEVPEMEKRYGG
12.3878	StdPep	ALPSDEEGESYSKEVPEME
27.0392	StdPep	AEEDDSLANSSDLLKELLETGDNRERSHHQDGSDNEEEVS
60.3644	StdPep	AEEDDSLANSSDLLKELLETGDNRERSHHQDGSDNEEE
28.3671	StdPep	AEEDDSLANSSDLLKELLETGDNRERSHHQD
30.5493	StdPep	AEEDDSLANSSDLLKELLETGDNRE
16.6651	StdPep	SSEVAGEGDGDSMGHEDLY
17.697	StdPep	SSEVAGEGDGDSM(+15.99)GHEDLY
20.6181	StdPep	EVAGEGDGDSMGHEDLY
15.6275	StdPep	YPSKPDNPGEDAPAEDMARY
14.3799	StdPep	YPSKPDNPGEDAPAEDMA
12.4983	StdPep	YPSKPDNPGEDAPAEDM(+15.99)ARY
15.9861	StdPep	YPSKPDNPGEDAPAEDM(+15.99)A
25.0286	StdPep	YPSKPDNPGEDAPAED
14.2198	StdPep	YPSKPDNPGEDAPAE
15.1309	StdPep	YPSKPDNPGEDAPA
42.5699	StdPep	YGKRSSPETLISDLLMRESTENVPRTRLEDPA
18.0249	StdPep	SSPETLISDLLMRESTENVPRTRLEDPA
38.5542	StdPep	SSPETLISDLLMRESTENVPRTRLED
26.5113	StdPep	SSPETLISDLLM(+15.99)RESTENVPRTRLED
60.8619	StdPep	SSPETLISDLLM(+15.99)RESTENVPRT
19.4108	StdPep	SKPDNPGEDAPAEDMARYYSALRHY
17.3524	StdPep	SKPDNPGEDAPAEDMARYYSALRH
17.5531	StdPep	SKPDNPGEDAPAEDMARYYSA
17.755	StdPep	SKPDNPGEDAPAEDMARY
17.0323	StdPep	SKPDNPGEDAPAEDMA
17.4372	StdPep	SKPDNPGEDAPAEDM(+15.99)ARY
15.4162	StdPep	SKPDNPGEDAPAEDM(+15.99)A
23.5489	StdPep	SKPDNPGEDAPAEDM(+15.99)
30.3744	StdPep	SKPDNPGEDAPAEDM
29.9983	StdPep	RESTENVPRTRLEDPAMW
13.889	StdPep	PSKPDNPGEDAPAEDMARY
23.5246	StdPep	KPDNPGEDAPAEDMA
22.2412	StdPep	KPDNPGEDAPAEDM(+15.99)A
17.2168	StdPep	ESTENVPRTRLEDPA
15.0997	StdPep	EAYPSKPDNPGEDAPAEDMARY
13.8955	StdPep	DNPGEDAPAEDMARY
17.9117	StdPep	YRPSETLC(+57.02)GGE
19.8815	StdPep	YDTWKQSTQRL
38.613	StdPep	SRGIVEEC(+57.02)C(+57.02)FRSC(+57.02)DLALLETYC(+57.02)ATPAKSE
17.3657	StdPep	RSRGIVEEC(+57.02)C(+57.02)FRSC(+57.02)DLALLETYC(+57.02)ATPAKSE
44.8234	StdPep	PAHGGAPPEMASN
54.4148	StdPep	PAHGGAPPEM(+15.99)ASN
19.3993	StdPep	LETYC(+57.02)ATPAKSE
15.8234	StdPep	GLPALLRAR
25.0545	StdPep	GIVEEC(+57.02)C(+57.02)FRSC(+57.02)DLALLETYC(+57.02)ATPAKSE
20.1175	StdPep	GHVLAKELEAFREAKRH
13.3423	StdPep	GHVLAKELEAFREAKR
20.0007	StdPep	GHVLAKELEAFREAK
23.353	StdPep	GHVLAKELEAF
15.2418	StdPep	GHVLAKELEA
21.2035	StdPep	GHVLAKELE
16.5136	StdPep	FPRYPVGKF
21.9532	StdPep	FPRYPVG
13.9904	StdPep	DTWKQSTQRL
21.5009	StdPep	DPAHGGAPPEMASN
20.241	StdPep	DPAHGGAPPEM(+15.99)ASN
74.5645	StdPep	AYRPSETLC(+57.02)GGELVDTLQFVC(+57.02)GDRG
14.267	StdPep	AYRPSETLC(+57.02)GGE
25.4138	StdPep	AYRPSETLC(+57.02)GG
21.3366	StdPep	AYRPSETLC(+57.02)G
17.9415	StdPep	AYRPSETLC(+57.02)
56.0249	StdPep	AYRPSETL
17.1901	StdPep	AKELEAFRE
27.9907	StdPep	DIQMTQSPSTLSASVGDRVTITC(+57.02)RA
18.4975	StdPep	DIQM(+15.99)TQSPSTLSASVGDRVTITC(+57.02)RASQ
24.4381	StdPep	DIQM(+15.99)TQSPSTLSASVGDRVTITC(+57.02)RA
43.0018	StdPep	DIVMTQSPLSLPVTPGEPASISC(+57.02)RSSQSLLHSN
24.6296	StdPep	DIVMTQSPLSLPVTPGEPASISC(+57.02)RSSQSLLH
18.4309	StdPep	DIVM(+15.99)TQSPLSLPVTPGEPASISC(+57.02)RSSQSLLHSN
25.0962	StdPep	EIVLTQSPGTLSLSPGERATLSC(+57.02)RASQSVS
9.19382	StdPep	EIVLTQSPGTLSLSPGERATLSC(+57.02)RASQ
26.9299	StdPep	EIVLTQSPGTLSLSPGERATLSC(+57.02)RAS
22.6912	StdPep	EIVLTQSPGTLSLSPGERATLSC(+57.02)RA
28.7804	StdPep	EIVLTQSPGTLSLSPGERATLSC(+57.02)R
44.5086	StdPep	LFAEEKAVADTRDQADGSRASVDSGSSEEQGGSSRALVSTLVPLG
179.919	StdPep	IQDPRLFAEEKAVADTRDQADGSRASVDSGSSEEQGGSSRALVST
14.4548	StdPep	IQDPRLFAEEKAVADTRDQADGSRASVDSGSSEEQGGSSRA
29.8599	StdPep	FAEEKAVADTRDQADGSRASVDSGSSEEQGGSSRALVSTLVPLG
13.4059	StdPep	FAEEKAVADTRDQADGSRASVDSGSSEEQGGSSRA
17.6262	StdPep	EIENKAIQDPRLFAEEKAVADTRDQADGSRASVDSGSSEEQGGSSRA
57.3092	StdPep	EEKAVADTRDQADGSRASVDSGSSEEQGGSSRALVSTLVPLG
16.5652	StdPep	EEKAVADTRDQADGSRASVDSGSSEEQGGSSRALVST
18.0026	StdPep	EEKAVADTRDQADGSRASVDSGSSEEQGGSSRA
7.29649	StdPep	AVADTRDQADGSRASVDSGSSEEQGGSSRALVSTLVPLG
51.7308	StdPep	AIQDPRLFAEEKAVADTRDQADGSRASVDSGSSEEQGGSSRALVSTLVPLG
38.3075	StdPep	AIQDPRLFAEEKAVADTRDQADGSRASVDSGSSEEQGGSSRALVST
15.6323	StdPep	AIQDPRLFAEEKAVADTRDQADGSRASVDSGSSEEQGGSSRA
12.4872	StdPep	AIQDPRLFAEEKAVADTRDQADGSRASVDSGSSEEQGGSS
18.8894	StdPep	AIQDPRLFAEEKAVADTRDQADGSRASVD
22.6361	StdPep	YEKHKVYAC(+57.02)EVTHQGLSSPVTKSFNRGEC(+57.02)
12.7528	StdPep	YAC(+57.02)EVTHQGLSSPVTKSFNRGEC(+57.02)
16.7354	StdPep	VYAC(+57.02)EVTHQGLSSPVTKSFNRGEC(+57.02)
23.8629	StdPep	VTHQGLSSPVTKSFNRGEC(+57.02)
27.0045	StdPep	STLTLSKADYEKHKVYAC(+57.02)EVTHQGLSSPVTKSFNRGEC(+57.02)
38.1743	StdPep	SSTLTLSKADYEKHKVYAC(+57.02)EVTHQGLSSPVTKSFNRGEC(+57.02)
18.0347	StdPep	SSPVTKSFNRGEC(+57.02)
46.36	StdPep	SQESVTEQDSKDSTYSLSSTLTLSKADYEKHKVYAC(+57.02)EVTHQ
26.0814	StdPep	SQESVTEQDSKDSTYSLS
19.1142	StdPep	SQESVTEQDSKDSTY
44.7472	StdPep	SPVTKSFNRGEC(+57.02)
27.0576	StdPep	SKADYEKHKVYAC(+57.02)EVTHQGLSSPVTKSFNRGEC(+57.02)
20.4365	StdPep	QGLSSPVTKSFNRGEC(+57.02)
14.5309	StdPep	NFYPREAKVQWKVDNALQ
17.5828	StdPep	LSSPVTKSFNRGEC(+57.02)
17.7716	StdPep	KVYAC(+57.02)EVTHQGLSSPVTKSFNRGEC(+57.02)
42.0044	StdPep	KADYEKHKVYAC(+57.02)EVTHQGLSSPVTKSFNRGEC(+57.02)
17.276	StdPep	HKVYAC(+57.02)EVTHQGLSSPVTKSFNRGEC(+57.02)
19.9389	StdPep	GLSSPVTKSFNRGEC(+57.02)
30.9414	StdPep	GLSSPVTKSFN
37.0545	StdPep	EVTHQGLSSPVTKSFNRGEC(+57.02)
14.9306	StdPep	EKHKVYAC(+57.02)EVTHQGLSSPVTKSFNRGEC(+57.02)
15.9504	StdPep	DYEKHKVYAC(+57.02)EVTHQGLSSPVTKSFNRGEC(+57.02)
15.0845	StdPep	C(+57.02)EVTHQGLSSPVTKSFNRGEC(+57.02)
23.1285	StdPep	ADYEKHKVYAC(+57.02)EVTHQGLSSPVTKSFNRGEC(+57.02)
22.3741	StdPep	AC(+57.02)EVTHQGLSSPVTKSFNRGEC(+57.02)
31.2096	StdPep	TQTYIC(+57.02)NVNHKPSNTKVDKKVEPK
21.8075	StdPep	THTC(+57.02)PPC(+57.02)PAPE
13.6043	StdPep	STKGPSVFPLAPSSKSTSG
53.7784	StdPep	KGPSVFPLAPSSKSTSGGTAALG
19.038	StdPep	KALPAPIEKTISKAKG
50.362	StdPep	TQTYTC(+57.02)NVDHKPSNTKVDKTVERK
24.6923	StdPep	GKEYKC(+57.02)KVSNKGLPAPIEKTISKTKG
15.2143	StdPep	FGTQTYTC(+57.02)NVDHKPSN
17.7593	StdPep	YTQKSLSLSPG
23.3314	StdPep	VMHEALHNHYTQKSLSLSPG
43.9799	StdPep	VFSC(+57.02)SVMHEALHNHYTQKSLSLSPG
71.5538	StdPep	VFSC(+57.02)SVM(+15.99)HEALHNHYTQKSLSLSPG
18.001	StdPep	SVMHEALHNHYTQKSLSLSPG
13.2859	StdPep	SVM(+15.99)HEALHNHYTQKSLSLSPG
21.1208	StdPep	SC(+57.02)SVMHEALHNHYTQKSLSLSPG
18.3905	StdPep	SC(+57.02)SVM(+15.99)HEALHNHYTQKSLSLSPG
45.9741	StdPep	NHYTQKSLSLSPG
45.1481	StdPep	LHNHYTQKSLSLSPG
18.033	StdPep	HYTQKSLSLSPG
16.1817	StdPep	HNHYTQKSLSLSPG
15.6458	StdPep	HEALHNHYTQKSLSLSPG
51.0179	StdPep	GNVFSC(+57.02)SVM(+15.99)HEALHNHYTQKSLSLSPG
22.1885	StdPep	EALHNHYTQKSLSLSPG
21.3502	StdPep	C(+57.02)SVMHEALHNHYTQKSLSLSPG
33.1363	StdPep	C(+57.02)SVM(+15.99)HEALHNHYTQKSLSLSPG
17.1099	StdPep	ALHNHYTQKSLSLSPG
19.5143	StdPep	TQKSLSLSPG
16.1647	StdPep	HYTQKSLSLS
20.9855	StdPep	HYTQKSLSL
17.2539	StdPep	RFTQKSLSLSPG
13.5711	StdPep	YTQKSLSLSLG
20.0881	StdPep	TQKSLSLSLG
55.8976	StdPep	SVMHEALHNHYTQKSLSLSLG
17.8029	StdPep	NHYTQKSLSLSLG
17.1062	StdPep	HYTQKSLSLSLG
22.0596	StdPep	HEALHNHYTQKSLSLSLG
55.6606	StdPep	VHLTPEEKTAVN
34.7365	StdPep	DDANVVRDRDLEVDTTLKSLSQQIENIRSPEGSRKN
211.245	StdPep	DDANVVRDRDLEVDTTLKS
123.814	StdPep	DGVPGKDGPRGPT
18.8326	StdPep	M(+42.01)DIAIHH
16.1897	StdPep	GPRKQVSGPERTIPITREEKPAVTAAPK
126.705	StdPep	DVIEVHGKHEERQDEHG
47.9763	StdPep	DVIEVHGKHEERQDE
105.408	StdPep	TEELNREVATN
63.4962	StdPep	VDVLKDSGRDYVSQFEGSALGKQLN
13.8625	StdPep	VDVLKDSGRDYVSQFEGSALGKQ
16.1466	StdPep	TLSEKAKPALEDLRQGL
20.8911	StdPep	TLSEKAKPALEDLRQG
10.7604	StdPep	STLSEKAKPALEDLRQGLL
20.7867	StdPep	STLSEKAKPALEDLRQGL
16.7167	StdPep	STLSEKAKPALEDLRQG
14.9936	StdPep	SEKAKPALEDLRQGL
20.7449	StdPep	SEKAKPALEDLRQG
18.6397	StdPep	SALEEYTKKLNTQ
21.3012	StdPep	SALEEYTKKLNT
19.7875	StdPep	LSEKAKPALEDLRQG
16.2672	StdPep	LSALEEYTKKLNTQ
16.9255	StdPep	LEEYTKKLNTQ
81.419	StdPep	LEEYTKKLNT
35.8	StdPep	KVSFLSALEEYTKKLNTQ
24.3975	StdPep	KATEHLSTLSEKAKPALEDLRQGL
13.0823	StdPep	KATEHLSTLSEKAKPALEDLRQG
14.3441	StdPep	FKVSFLSALEEYTKKLNTQ
22.694	StdPep	EPPQSPWDRVKD
13.8306	StdPep	EGSALGKQL
13.5639	StdPep	DVLKDSGRDYVSQ
16.9295	StdPep	DEPPQSPWDRVKDLATVYVDVLKDSGRD
25.4538	StdPep	DEPPQSPWDRVKDLATVYVDVLKDSG
46.1792	StdPep	DEPPQSPWDRVKDLATVYVDVLK
58.2469	StdPep	DEPPQSPWDRVKDLATVYVDVL
62.9819	StdPep	DEPPQSPWDRVKDLATVYVD
9.22865	StdPep	DEPPQSPWDRVKDLAT
17.9358	StdPep	DEPPQSPWDRVKDL
19.0604	StdPep	DEPPQSPWDRVKD
14.1687	StdPep	ATEHLSTLSEKAKPALEDLRQGL
19.2612	StdPep	ALEEYTKKLNTQ
118.676	StdPep	ALEEYTKKLN
18.4878	StdPep	VGTSAAPVPSDNH
9.69896	StdPep	VETEPEPELRQQTEWQSGQRWE
17.592	StdPep	VETEPEPELRQQTE
34.1208	StdPep	VETEPEPELRQQT
36.3881	StdPep	VETEPEPELRQQ
15.092	StdPep	VEKVQAAVGTSAAPVPSDNH
29.907	StdPep	TRDRLDEVKEQVAEVRAKLEEQAQ
12.8621	StdPep	TRDRLDEVKEQVAEVRA
13.9315	StdPep	TRDRLDEVKEQVAEV
15.5188	StdPep	TRDRLDEVKEQVAE
16.2612	StdPep	TEPEPELRQQTEWQSGQRWE
15.4584	StdPep	TEPEPELRQQTE
21.8664	StdPep	TEPEPELRQQ
17.1215	StdPep	TEPEPELR
15.9325	StdPep	MEEMGSRTRDRLDEVKEQVAEV
37.0793	StdPep	KVEQAVETEPEPELRQQTEWQSGQRWELALGRF
21.0569	StdPep	KVEQAVETEPEPELRQQTEWQSGQRWELA
26.2649	StdPep	KVEQAVETEPEPELRQQTEWQSGQRWE
55.5303	StdPep	KVEQAVETEPEPELRQQTEWQSGQ
16.6307	StdPep	KVEQAVETEPEPELRQQTEWQS
19.3967	StdPep	KVEQAVETEPEPELRQQTEWQ
115.555	StdPep	KVEQAVETEPEPELRQQTE
15.6699	StdPep	KVEQAVETEPEPELRQQT
20.2497	StdPep	KVEQAVETEPEPELRQQ
19.7839	StdPep	KVEQAVETEPEPELRQ
18.8613	StdPep	KVEQAVETEPEPELR
16.4713	StdPep	KVEQAVETEPEPEL
12.2087	StdPep	KVEQAVETEPEPE
15.0216	StdPep	KVEQAVETEPEP
17.3612	StdPep	KVEQAVETEPE
12.7294	StdPep	KSELEEQLTPVAEETRARLSKE
25.2149	StdPep	GSRTRDRLDEVKEQVAEVRAKLEEQ
19.271	StdPep	GSRTRDRLDEVKEQVAEV
13.6147	StdPep	GSRTRDRLDEVKEQVAE
20.4969	StdPep	EVKEQVAEVRAKLEEQAQQIRL
18.9606	StdPep	EVKEQVAEVRAKLEEQAQ
26.0846	StdPep	ETEPEPELRQQTEWQSGQRWE
13.6255	StdPep	ETEPEPELRQQTE
12.9478	StdPep	ETEPEPELRQQ
21.8464	StdPep	ETEPEPELR
16.1299	StdPep	EQAVETEPEPELRQQ
18.6417	StdPep	EQAVETEPEPELRQ
22.4553	StdPep	DRLDEVKEQVAEVRAKLEEQAQQIRL
48.3002	StdPep	DRLDEVKEQVAEVRAKLEEQAQQ
21.1984	StdPep	DRLDEVKEQVAEVRAKLEEQAQ
16.6018	StdPep	DRLDEVKEQVAEVRAKLEEQ
54.4075	StdPep	DRLDEVKEQVAEVR
22.8325	StdPep	DEVKEQVAEVRAKLEEQAQQIRLQAE
17.1906	StdPep	DEVKEQVAEVRAKLEEQAQQIRLQ
20.3272	StdPep	DEVKEQVAEVRAKLEEQAQQIRL
18.9274	StdPep	DEVKEQVAEVRAKLEEQAQQIR
22.2765	StdPep	DEVKEQVAEVRAKLEEQAQQI
16.1429	StdPep	DEVKEQVAEVRAKLEEQAQQ
18.9215	StdPep	DEVKEQVAEVRAKLEEQ
16.7512	StdPep	DADDLQKRLAVYQAGAREGAERG
10.7104	StdPep	DADDLQKRLAVYQAGAREGAE
18.3588	StdPep	DADDLQKRLA
15.8788	StdPep	DADDLQKRL
59.6174	StdPep	AVGTSAAPVPSDNH
11.3193	StdPep	AVETEPEPELRQQTEWQSGQRWE
17.1563	StdPep	AEETRARLSKELQAAQA
30.2588	StdPep	AAVGTSAAPVPSDNH
12.6418	StdPep	VTDYGKDLMEKVKSPELQAEAKS
20.2398	StdPep	TDYGKDLMEKVKSPELQAEAKSY
14.437	StdPep	PLIKKAGTEL
17.1723	StdPep	FEKSKEQLTPLIKKAGTEL
12.0544	StdPep	FEKSKEQLTPLIKKAGTE
16.9257	StdPep	VKEKLKIDS
40.447	StdPep	TPDVSSALDKLKEFGN
28.9675	StdPep	TPDVSSALDK
20.0462	StdPep	SETFQKVKEKLKIDS
26.6787	StdPep	YSKQFTSSTSYNRGDSTFESKS
22.6355	StdPep	YSKQFTSSTSYNRGDSTFESK
10.7793	StdPep	YNRGDSTFESKSYKMADEAGSEADHEGTHSTKRGHA
16.3608	StdPep	VSPGTRREYHTEKLVTSKGDKELRTGK
19.0629	StdPep	VSPGTRREYHTEKLVTSKGDKELR
21.864	StdPep	VSPGTRREYHTEKLVTSKGDKEL
19.5692	StdPep	VSETESRGSESGIFTNTKESSSHHPGIAEFPSRGKSSS
9.69463	StdPep	VSETESRGSESGIFTNTKESSSHHPGIAEFPSRGK
16.6399	StdPep	VPDLVPGNFK
21.2126	StdPep	TSYNRGDSTFESKSY
18.9929	StdPep	TSSTSYNRGDSTFESKSYKMADEAGSEADHEGTHSTKRGHA
19.4336	StdPep	TSSTSYNRGDSTFESKSY
20.3792	StdPep	TSSTSYNRGDSTFES
69.8376	StdPep	TSKGDKELR
20.0421	StdPep	TRREYHTEKLVTSKGDKELR
116.502	StdPep	TKESSSHHPGIAEFPSRGKSSSYSKQ
17.6239	StdPep	TKESSSHHPGIAEFPSRGKSSSYSK
17.8312	StdPep	TKESSSHHPGIAEFPSRGKSSSYS
19.1019	StdPep	TKESSSHHPGIAEFPSRGK
14.7338	StdPep	TGNRNPGSSGTGGTATWKPGSSGP
14.9328	StdPep	SYSKQFTSSTSYNRGDSTFESKSY
14.785	StdPep	SYSKQFTSSTSYNRGDSTFESKS
13.9793	StdPep	SYSKQFTSSTSYNRGDSTFESK
34.2875	StdPep	SYKMADEAGSEADHEGTHSTKRGHAKSRPV
17.2189	StdPep	SYKMADEAGSEADHEGTHSTKRGHAK
53.4704	StdPep	SYKMADEAGSEADHEGTHSTKRGHA
20.893	StdPep	SYKMADEAGSEADHEGTHSTK
25.3675	StdPep	SYKM(+15.99)ADEAGSEADHEGTHSTKRGHAKSRPV
35.4319	StdPep	SYKM(+15.99)ADEAGSEADHEGTHSTKRGHAK
114.164	StdPep	SYKM(+15.99)ADEAGSEADHEGTHSTKRGHA
14.2616	StdPep	SYKM(+15.99)ADEAGSEADHEGTHSTK
15.4241	StdPep	STSYNRGDSTFESKSY
62.3608	StdPep	STSYNRGDSTFESK
20.5853	StdPep	STSYNRGDSTFES
16.486	StdPep	STGNRNPGSSGTGGTATWKPGSSGP
24.2498	StdPep	SSTSYNRGDSTFESKSY
50.6167	StdPep	SSTSYNRGDSTFES
17.0196	StdPep	SSSYSKQFTSSTSYNRGDSTFESKSYKMADEAGSEADHEGTHSTK
16.2498	StdPep	SSSYSKQFTSSTSYNRGDSTFESKSYKMA
19.9781	StdPep	SSSYSKQFTSSTSYNRGDSTFESKSYKM(+15.99)A
13.7089	StdPep	SSSYSKQFTSSTSYNRGDSTFESKSYKM
43.8067	StdPep	SSSYSKQFTSSTSYNRGDSTFESKSYK
19.1628	StdPep	SSSYSKQFTSSTSYNRGDSTFESKSY
15.2114	StdPep	SSSYSKQFTSSTSYNRGDSTFESKS
28.859	StdPep	SSSYSKQFTSSTSYNRGDSTFESK
24.1966	StdPep	SSSYSKQFTSSTSYNRGDSTFES
16.9729	StdPep	SSSYSKQFTSSTSYNRGDST
16.5756	StdPep	SSSYSKQFTSSTSYN
15.5422	StdPep	SSSYSKQFTSSTSY
16.3815	StdPep	SSSYSKQFTSSTS
13.6538	StdPep	SSSYSKQFTSST
9.09062	StdPep	SSSHHPGIAEFPSRGK
17.975	StdPep	SSHHPGIAEFPSRGK
17.1607	StdPep	SSHHPGIAEFPSRG
45.7095	StdPep	SQLQKVPPEWKALTDMPQMRMELERPGGNEITRGGSTSYGTGSETESPRNPSSAGSWN
47.5906	StdPep	SQLQKVPPEWKALTDMPQMRMELERPGGNEITRGGSTSYGTGSETESPRNPSSAG
58.0887	StdPep	SQLQKVPPEWKALTDMPQMRMELERPGGNEITRGGSTSYGTGSETESPRN
57.0495	StdPep	SQLQKVPPEWKALTDMPQMRMELERPGGNEITRGGST
47.4918	StdPep	SQLQKVPPEWKALTDMPQMRMELERPGGNEITRGGS
45.1	StdPep	SQLQKVPPEWKALTDMPQMRMELERPGGNEITRGG
64.5308	StdPep	SQLQKVPPEWKALTDMPQMRMELERPGGNEITRG
48.6364	StdPep	SQLQKVPPEWKALTDMPQMRMELERPGGNEITR
47.0795	StdPep	SQLQKVPPEWKALTDMPQMRMELERPGGN
111.533	StdPep	SQLQKVPPEWKALTDMPQMRM(+15.99)ELERPG
23.7639	StdPep	SQLQKVPPEWKALTDMPQMR
109.469	StdPep	SQLQKVPPEWKALTDMPQM(+15.99)RMELERPGGNEITRG
53.8941	StdPep	SQLQKVPPEWKALTDMPQM(+15.99)RM(+15.99)ELERPGGN
16.7998	StdPep	SQLQKVPPEWKALTDMPQM(+15.99)
20.7559	StdPep	SQLQKVPPEWKALTDMPQM
117.084	StdPep	SQLQKVPPEWKALTDM(+15.99)PQMRMELERPGGNEITR
19.5143	StdPep	SQLQKVPPEWKALTD
18.5566	StdPep	SQLQKVPPEWK
15.3936	StdPep	SLFEYQKNNK
22.8706	StdPep	SLFEYQKNN
17.0563	StdPep	SKQFTSSTSYNRGDSTFESKS
14.8266	StdPep	SKQFTSSTSYNRGDSTFESK
48.1296	StdPep	SHHPGIAEFPSRGK
64.3809	StdPep	SGSSGTGSTGNQNPGSPRPGSTGTWNPGSSER
16.2756	StdPep	SGEGDFLAEGGGVR
19.2675	StdPep	SETESRGSESGIFTNTKESSSHHPGIAEFPSRGKSSS
19.0382	StdPep	SETESRGSESGIFTNTKESSSHHPGIAEFPSRGK
19.5797	StdPep	SESGIFTNTKESSSHHPGIAEFPSRGK
27.249	StdPep	SESGIFTNTK
25.8725	StdPep	RGDSTFESKSYKMADEAGSEADHEGTHSTKRGHAKSRPV
18.4363	StdPep	RGDSTFESKSYKMADEAGSEADHEGTHSTKRGHA
18.0002	StdPep	RGDSTFESKSYKM
12.4446	StdPep	REYHTEKLVTSKGDKELRTGK
17.4134	StdPep	REYHTEKLVTSKGDKELR
21.5672	StdPep	QHLPLIK
16.3904	StdPep	QFTSSTSYNRGDSTFESKSYK
18.0873	StdPep	QFTSSTSYNRGDSTFESKSY
21.681	StdPep	QFTSSTSYNRGDSTFESKS
15.9396	StdPep	QFTSSTSYNRGDSTFESK
19.9585	StdPep	PVPDLVPGNFK
13.5704	StdPep	PSSAGSWNSGSSGPGSTGNRNPGSSGTGGTATWKPGSSGP
21.378	StdPep	PGSSGTGGTATWKPGSSGP
30.6571	StdPep	PGSSERGSAGHWTSESSVSGSTGQWHSESGSFRPDSPGSGN
27.1542	StdPep	PGSPRPGSTGTWN
184.519	StdPep	PDWGTFEEVSGNVSPGTRREYHTEKLVTSKGDKELR
17.2147	StdPep	PDWGTFEEVSGNVSPGTRREYHTE
16.2135	StdPep	PDLVPGNFK
17.0852	StdPep	NRGDSTFESKSYKMADEAGSEADHEGTHSTKRGHA
14.7519	StdPep	NRGDSTFESKSYKMA
10.3012	StdPep	NRGDSTFESKSY
16.4483	StdPep	NPDWGTFEEVSGNVSPGTRREYHTEK
191.788	StdPep	NPDWGTFEEVSGNVSPGTRREYHTE
22.4562	StdPep	MPQMRME
14.6219	StdPep	MKPVPDLVPGNFK
24.5626	StdPep	MKPVPDLVPGNF
16.1679	StdPep	MKPVPDLVPGN
9.62138	StdPep	MADEAGSEADHEGTHSTKRGHAKSRPV
24.3611	StdPep	MADEAGSEADHEGTHSTKRGHAKSRP
54.8904	StdPep	MADEAGSEADHEGTHSTKRGHAK
9.76708	StdPep	M(+15.99)KPVPDLVPGNFK
11.2417	StdPep	M(+15.99)KPVPDLVPGNF
42.8686	StdPep	M(+15.99)ADEAGSEADHEGTHSTKRGHAKSRPV
25.451	StdPep	M(+15.99)ADEAGSEADHEGTHSTKRGHAKSRP
59.8959	StdPep	M(+15.99)ADEAGSEADHEGTHSTKRGHAK
53.2721	StdPep	M(+15.99)ADEAGSEADHEGTHSTKRGHA
43.8275	StdPep	LVTSKGDKELRTGK
68.3647	StdPep	LVTSKGDKELR
17.5856	StdPep	LVTSKGDKEL
30.623	StdPep	LTDMPQMRMELERPGGNEITRGGSTSYGTGSETESPRN
15.3042	StdPep	KPVPDLVPGNFK
12.8157	StdPep	KPVPDLVPGNF
17.4517	StdPep	KPVPDLVPGN
13.3563	StdPep	KLKNSLFEYQKNNK
15.021	StdPep	HRHPDEAAFFDTASTGK
17.1835	StdPep	HRHPDEAAFFDTASTG
45.9943	StdPep	HRHPDEAAF
21.7331	StdPep	GSTGNRNPGSSGTGGTATWKPGSSGP
16.8322	StdPep	GSESGIFTNTKESSSHHPGIAEFPSRGK
23.451	StdPep	GSESGIFTNTK
14.8751	StdPep	GPRVVERHQSAC(+57.02)KDSDWPFC(+57.02)SDEDWNYKC(+57.02)PSG
31.276	StdPep	GPRVVERHQSAC(+57.02)KDSDWPFC(+57.02)SDEDWNYK
13.36	StdPep	GKSSSYSKQFTSSTSYNRGDSTFESK
16.6337	StdPep	GGSTSYGTGSETESPRNPSSAGSWNSGSSGPGSTGNRN
19.6548	StdPep	GEGDFLAEGGGVR
16.2005	StdPep	GEFVSETESRGSESGIFTNTKESSSHHPGIAEFPSRGKSSS
20.3338	StdPep	GEFVSETESRGSESGIFTNTKESSSHHPGIAEFPSRGK
10.5891	StdPep	GEFVSETESRGSESGIFTNTKESSSHHPGIAEFPSRG
15.6642	StdPep	GEFVSETESRGSE
56.8805	StdPep	GEFVSETESRG
18.0866	StdPep	GDSTFESKSYKMADEAGSEADHEGTHSTKRGHAKSRPV
17.6153	StdPep	GDSTFESKSYKMADEAGSEADHEGTHSTKRGHA
14.9196	StdPep	GDSTFESKSYKM(+15.99)ADEAGSEADHEGTHSTKRGHAKSRPV
33.6152	StdPep	GDSTFESKSY
15.9987	StdPep	GDFLAEGGGVR
19.5561	StdPep	FTSSTSYNRGDSTFESKSY
21.478	StdPep	FTSSTSYNRGDSTFES
21.8887	StdPep	FESKSYKMADEAGSEADHEGTHSTKRGHAKSRPV
17.0515	StdPep	EYHTEKLVTSKGDKELRTGK
12.147	StdPep	EYHTEKLVTSKGDKELR
15.8528	StdPep	EYHTEKLVTSKGDKEL
13.2049	StdPep	EYHTEKLVTSK
23.5378	StdPep	ETESRGSESGIFTNTKESSSHHPGIAEFPSRGKSSS
12.6231	StdPep	ESSSHHPGIAEFPSRGK
57.2496	StdPep	ESSSHHPGIAEFPS
19.9468	StdPep	ELERPGGNEITR
13.0872	StdPep	EITRGGSTSYGTGSETESPRN
48.1208	StdPep	EGDFLAEGGGVR
14.8889	StdPep	EEVSGNVSPGTRREYHTEKLVTSKGDKELRTGKE
82.4326	StdPep	EAGSEADHEGTHSTKRGHAKSRPV
83.9695	StdPep	DTASTGKTFPG
58.8886	StdPep	DSTFESKSYKMADEAGSEADHEGTHSTKRGHAKSRPV
13.8879	StdPep	DSTFESKSYKM(+15.99)ADEAGSEADHEGTHSTKRGHAKSRPV
38.0358	StdPep	DSHSLTTNIMEILRGDFSSANNRDNTYNR
46.5354	StdPep	DSHSLTTNIMEILRGDFSSANNRDNTYN
89.7697	StdPep	DSHSLTTNIMEILRGDFSSANNR
37.1821	StdPep	DSHSLTTNIMEILRGDFSSANN
32.6632	StdPep	DSHSLTTNIMEILRGDF
22.2694	StdPep	DSHSLTTNIMEILRG
39.297	StdPep	DSHSLTTNIMEIL
39.2871	StdPep	DSHSLTTNIM(+15.99)EILRGDFSSANNRDNTYNR
43.7769	StdPep	DSHSLTTNIM(+15.99)EILRGDFSSANNRDNTYN
43.6965	StdPep	DSHSLTTNIM(+15.99)EILRGDFSSANNR
25.1146	StdPep	DSHSLTTNIM(+15.99)EILRGDFSSANN
11.43	StdPep	DSGEGDFLAEGGGVR
13.7485	StdPep	DRQHLPL
17.372	StdPep	DLVPGNFK
14.2885	StdPep	DLLPSRDRQHLPLIK
17.25	StdPep	DLLPSRDRQHLPLI
18.8857	StdPep	DLLPSRDR
19.361	StdPep	DFLAEGGGVR
104.166	StdPep	DEAGSEADHEGTHSTKRGHAKSRPV
57.6353	StdPep	DEAGSEADHEGTHSTKRGHA
67.7731	StdPep	DEAGSEADHEGTHSTKRG
18.3488	StdPep	ARPNNPDWGTFEEVSGNVSPGTRREYHTEKLVTSKGDKEL
9.90284	StdPep	ARPNNPDWGTFEEVSGNVSPGTR
15.6827	StdPep	ALTDMPQMRMELERPGGNEITR
20.0717	StdPep	ALAREVDLKDYEDQQKQLEQVIAK
15.2836	StdPep	ADSGEGDFLAEGGGVR
53.1551	StdPep	ADEAGSEADHEGTHSTKRGHAKSRPV
16.3367	StdPep	VNDNEEGFFSARGHRPLDKKREEAPSLRPAPPPISGGGY
53.4796	StdPep	VNDNEEGFFSARGHRPLDKKREEAPSLRPAPPPISGGG
17.4404	StdPep	VNDNEEGFFSARGHRPLDK
15.0406	StdPep	VNDNEEGFFSAR
35.7664	StdPep	REEAPSLRPAPPPISGGGY
19.4369	StdPep	NEEGFFSAR
13.6903	StdPep	NDNEEGFFSARGHRPLD
12.6517	StdPep	NDNEEGFFSAR
15.8776	StdPep	LDKKREEAPSLRPAPPPISGGGYR
10.6618	StdPep	KREEAPSLRPAPPPISGGGYRARPAKAAATQK
11.4735	StdPep	KREEAPSLRPAPPPISGGGYRARPAKAAATQ
23.5987	StdPep	KREEAPSLRPAPPPISGGGYRARPAK
19.2155	StdPep	KREEAPSLRPAPPPISGGGYRARPA
12.4831	StdPep	KREEAPSLRPAPPPISGGGYR
12.0371	StdPep	KREEAPSLRPAPPPISGGGY
32.8333	StdPep	KREEAPSLRPAPPPISGGG
12.6093	StdPep	KREEAPSLRPAPPPISG
16.8482	StdPep	GVNDNEEGFFSAR
28.0126	StdPep	GHRPLDKKREEAPSLRPAPPPISGGGYRARPAKAAATQK
47.9006	StdPep	GHRPLDKKREEAPSLRPAPPPISGGGYRARPAKA
57.1532	StdPep	GHRPLDKKREEAPSLRPAPPPISGGGYRARPAK
29.3441	StdPep	GHRPLDKKREEAPSLRPAPPPISGGGYRARPA
18.2144	StdPep	GHRPLDKKREEAPSLRPAPPPISGGGYRA
16.3634	StdPep	GHRPLDKKREEAPSLRPAPPPISGGGYR
12.0891	StdPep	GHRPLDKKREEAPSLRPAPPPISGGGY
14.4134	StdPep	GHRPLDKKREEAPSLRPAPPPISGGG
15.8482	StdPep	GHRPLDKKREEAPSLRPAPPPISGG
16.5173	StdPep	GHRPLDKKREEAPSLRPAPPPISG
21.0883	StdPep	EEGFFSARGHRPLDK
17.0193	StdPep	EEGFFSAR
13.2426	StdPep	EEAPSLRPAPPPISGGGY
21.9419	StdPep	EEAPSLRPAPPPISGGG
13.6375	StdPep	EAPSLRPAPPPISGGGY
17.3919	StdPep	EAPSLRPAPPPISGGG
26.6794	StdPep	DNENVVNEYSSELEKHQLYIDETVN
21.7261	StdPep	DNEEGFFSARGHRPLDK
9.30256	StdPep	DNEEGFFSAR
17.2042	StdPep	DLWQKRQKQVK
15.9607	StdPep	DLWQKRQKQV
92.3197	StdPep	DLWQKRQ
11.5949	StdPep	DKKREEAPSLRPAPPPISGGGYRARPAKAAAT
18.3172	StdPep	DKKREEAPSLRPAPPPISGGGYRARPAKA
17.7703	StdPep	DKKREEAPSLRPAPPPISGGGYRARPA
13.8669	StdPep	DKKREEAPSLRPAPPPISGGGYRA
14.6141	StdPep	DKKREEAPSLRPAPPPISGGGYR
16.6352	StdPep	DKKREEAPSLRPAPPPISGGGY
45.9192	StdPep	ARPAKAAATQK
14.4285	StdPep	YVATRDNC(+57.02)C(+57.02)ILDERFGSY
16.998	StdPep	YVATRDNC(+57.02)C(+57.02)ILDERFGS
15.3515	StdPep	YVATRDNC(+57.02)C(+57.02)ILDERFG
24.6061	StdPep	YVATRDNC(+57.02)C(+57.02)ILDERF
28.3736	StdPep	TSEVKQLIKAIQLTYNPDESSKPNMIDAATLK
30.8224	StdPep	TSEVKQLIKAIQLTYNPDESSKPNM(+15.99)IDAATLK
18.3635	StdPep	TSEVKQLIK
17.085	StdPep	TSEVKQLI
16.976	StdPep	SEVKQLIK
15.4208	StdPep	RLTIGEGQQHHLGGAKQAGDV
21.8465	StdPep	RLDGSVDFK
35.2275	StdPep	QLIKAIQLTYNPDESSKPNMIDAATLK
14.6248	StdPep	PDESSKPNMIDAATLKSRK
13.6246	StdPep	PDESSKPNMIDAATLK
15.7996	StdPep	PDESSKPNM(+15.99)IDAATLKSRK
16.7134	StdPep	MIDAATLK
21.8453	StdPep	M(+15.99)IDAATLK
33.3564	StdPep	KNWIQYK
23.5512	StdPep	IQLTYNPDESSKPNMIDAATLK
18.5471	StdPep	IQLTYNPDESSKPNM(+15.99)IDAATLK
12.7183	StdPep	AIQLTYNPDESSKPNMIDAATLKSRK
19.0089	StdPep	AIQLTYNPDESSKPNMIDAATLK
10.5355	StdPep	AIQLTYNPDESSKPNM(+15.99)IDAATLKSRK
16.0063	StdPep	AIQLTYNPDESSKPNM(+15.99)IDAATLK
13.5623	StdPep	VTPRTPPP
23.9596	StdPep	NIVTPRTPPPSQGKGAEGQRPG
84.9552	StdPep	FGGDRGAPKRGSGKDSHHPART
52.4178	StdPep	DTGILDSIGR
29.4593	StdPep	AHYGSLPQ
89.4396	StdPep	A(+42.01)SQKRPSQRHGSKYLATA
17.836	StdPep	WKTDASDVKPC(+57.02)
16.2879	StdPep	KEHSSLAFWKTDASDVKPC(+57.02)
55.28	StdPep	HSSLAFWKTDASDVKPC(+57.02)
28.4727	StdPep	GRTC(+57.02)PKPDDLPFSTVVPLKTFYEPGEEITYSC(+57.02)KPGYVSR
43.9932	StdPep	GRTC(+57.02)PKPDDLPFSTVVPLKTFYEPGEEITYSC(+57.02)KPGYVS
29.4192	StdPep	GRTC(+57.02)PKPDDLPFSTVVPLKTFYEPGEEITYSC(+57.02)KPG
34.5895	StdPep	GRTC(+57.02)PKPDDLPFSTVVPLKTFYEPGEEITYSC(+57.02)
26.8132	StdPep	GRTC(+57.02)PKPDDLPFSTVVPLKTFYEPGEEITYS
44.5812	StdPep	GRTC(+57.02)PKPDDLPFSTVVPLKTFYEPGEEITY
27.1806	StdPep	GRTC(+57.02)PKPDDLPFSTVVPLKTFYEPG
24.3556	StdPep	GRTC(+57.02)PKPDDLPFSTVVPLKTF
31.1728	StdPep	GRTC(+57.02)PKPDDLPFSTVVPLKT
24.778	StdPep	GRTC(+57.02)PKPDDLPFSTVVPLK
53.1067	StdPep	GRTC(+57.02)PKPDDLPFS
15.2328	StdPep	GRTC(+57.02)PKPDDLPF
36.4581	StdPep	GRTC(+57.02)PKPDDL
17.9558	StdPep	FWKTDASDVKPC(+57.02)
27.8107	StdPep	EHSSLAFWKTDASDVKPC(+57.02)
18.7354	StdPep	AFWKTDASDVKPC(+57.02)
25.5473	StdPep	TRC(+57.02)AGPEAVKGQTLLAVAKSQ
18.4281	StdPep	TLLAVAKSQ
37.2697	StdPep	QTLLAVAKSQ
19.2296	StdPep	PEAVKGQTLLAVAKSQ
19.1964	StdPep	DTRC(+57.02)AGPEAVKGQTLLAVAKSQ
28.1878	StdPep	YHQRTNTNVNC(+57.02)PIEC(+57.02)FMPLDVQADREDSRE
27.8863	StdPep	VNC(+57.02)PIEC(+57.02)FMPLDVQADREDSRE
75.5091	StdPep	VNC(+57.02)PIEC(+57.02)FM(+15.99)PLDVQADREDSRE
16.4991	StdPep	TNVNC(+57.02)PIEC(+57.02)FMPLDVQADREDSRE
23.2908	StdPep	TNVNC(+57.02)PIEC(+57.02)FM(+15.99)PLDVQADREDSRE
18.8516	StdPep	SVGRWKEATIPGHLN
18.8161	StdPep	SKSKRQAQQMVQPQSPVAVSQSKPGC(+57.02)YDN
18.0579	StdPep	SKSKRQAQQMVQPQSPVAVSQ
18.3041	StdPep	SKSKRQAQQMVQPQSPVA
14.6489	StdPep	SKSKRQAQQM(+15.99)VQPQSPVAVSQSKPGC(+57.02)YDN
23.1848	StdPep	SKSKRQAQQM(+15.99)VQPQSPVA
34.5181	StdPep	SGSGPFTDVR
41.8772	StdPep	NIDRPKGLAFTDVDVDSIKI
23.2651	StdPep	YRLIVHNGYC(+57.02)DGRSERNLL
22.3505	StdPep	YC(+57.02)DGRSERNLL
22.3704	StdPep	RSERNLL
21.1899	StdPep	RLIVHNGYC(+57.02)DGRSERNLL
16.9218	StdPep	GYC(+57.02)DGRSERNLL
88.9228	StdPep	GYC(+57.02)DGRSERNL
17.291	StdPep	GRSERNLL
15.7429	StdPep	ERDC(+57.02)RVSSFRVKENFDKARFSG
15.6596	StdPep	ERDC(+57.02)RVSSFRVKENFDKARFS
19.1643	StdPep	ERDC(+57.02)RVSSFRVKENFDKARF
13.9334	StdPep	ERDC(+57.02)RVSSFRVKENFDKAR
15.2388	StdPep	ERDC(+57.02)RVSSFRVKENFDKA
27.6775	StdPep	ERDC(+57.02)RVSSFRVKEN
23.0896	StdPep	ERDC(+57.02)RVSSFRVKE
18.8306	StdPep	ERDC(+57.02)RVSSFRVK
38.0375	StdPep	ERDC(+57.02)RVSSF
64.0055	StdPep	DGRSERNLL
23.9514	StdPep	C(+57.02)DGRSERNLL
18.2014	StdPep	SEKEC(+57.02)REYC(+57.02)GVPGDGDEELLRFSN
14.2801	StdPep	RGEC(+57.02)VPGEQEPEPILIPRV
20.8516	StdPep	NKFYSEKEC(+57.02)REYC(+57.02)GVPGDGDEELLRFSN
20.1046	StdPep	KFYSEKEC(+57.02)REYC(+57.02)GVPGDGDEELLRFSN
19.8556	StdPep	GNKFYSEKEC(+57.02)REYC(+57.02)GVPGDGDEELLRFSN
9.01508	StdPep	GNKFYSEKEC(+57.02)REYC(+57.02)GVPGDGDEELLRFS
31.3658	StdPep	EPEPILIPRV
28.9474	StdPep	DRGEC(+57.02)VPGEQEPEPILIPRV
30.5418	StdPep	ADRGEC(+57.02)VPGEQEPEPILIPRV
36.0743	StdPep	ADRGEC(+57.02)VPGEQEPEPILIPR
23.5509	StdPep	VVYTDWKKDKC(+57.02)EPLEKQHEKERKQEEGES
18.2211	StdPep	SDVVYTDWKKDKC(+57.02)EPLEKQHEKERKQEEGES
20.5192	StdPep	DVVYTDWKKDKC(+57.02)EPLEKQHEKERKQEEGES
20.5007	StdPep	TDWKKDKC(+57.02)EPLEKQHEKERKQEEGES
15.3674	StdPep	VVSLGSPSGEVSHPRKT
16.5567	StdPep	VVSLGSPSGEVSHPR
47.3723	StdPep	VVQPSVGAAAGPVVPPC(+57.02)PGRIRHFKV
13.3044	StdPep	VQPSVGAAAGPVVPPC(+57.02)PGRIRHFKV
21.9437	StdPep	VPPC(+57.02)PGRIRHFKV
15.1335	StdPep	VGAAAGPVVPPC(+57.02)PGRIRHFKV
19.3752	StdPep	TVVQPSVGAAAGPVVPPC(+57.02)PGRIRHFKV
82.1915	StdPep	TVVQPSVGAAAGPVVPPC(+57.02)PGRIRHFK
22.8817	StdPep	TVVQPSVGAAAGPVVPPC(+57.02)PGRIRHF
14.1195	StdPep	TVVQPSVGAAAGPVVPPC(+57.02)PGRIRH
10.2733	StdPep	TVVQPSVGAAAGPVVPPC(+57.02)PGRIR
17.2732	StdPep	SVGAAAGPVVPPC(+57.02)PGRIRHFKV
18.87	StdPep	SLGSPSGEVSHPRKT
19.6768	StdPep	RIRHFKV
25.7886	StdPep	QPSVGAAAGPVVPPC(+57.02)PGRIRHFKV
8.40366	StdPep	PVVPPC(+57.02)PGRIRHFKV
15.0415	StdPep	PSVGAAAGPVVPPC(+57.02)PGRIRHFKV
21.1251	StdPep	PPC(+57.02)PGRIRHFKV
23.0608	StdPep	PHGPGLIYRQPN
19.4643	StdPep	PGRIRHFKV
15.9019	StdPep	MGVVSLGSPSGEVSHPRKT
10.6502	StdPep	M(+15.99)GVVSLGSPSGEVSHPRKT
14.1727	StdPep	HTFMGVVSLGSPSGEVSHPRKT
10.3567	StdPep	HGPGLIYRQPNC(+57.02)DDPETEEAALVAIDYIN
10.9607	StdPep	HGPGLIYRQPN
85.6512	StdPep	HGPGLIYRQ
17.2216	StdPep	HGPGLIYR
16.7659	StdPep	GVVSLGSPSGEVSHPRKT
55.7347	StdPep	GRIRHFKV
13.0557	StdPep	GPVVPPC(+57.02)PGRIRHFKV
16.5399	StdPep	GAAAGPVVPPC(+57.02)PGRIRHFKV
26.05	StdPep	FMGVVSLGSPSGEVSHPRKT
11.9778	StdPep	FM(+15.99)GVVSLGSPSGEVSHPRKT
26.8547	StdPep	DLRHTFMGVVSLGSPSGEVSHPRKT
24.9044	StdPep	C(+57.02)PGRIRHFKV
11.4892	StdPep	C(+57.02)NLLAEK
19.2616	StdPep	APHGPGLIYRQPNC(+57.02)DDPETEEAALVAIDYINQN
39.411	StdPep	APHGPGLIYRQPNC(+57.02)DDPETEEAALVAIDYINQ
38.4369	StdPep	APHGPGLIYRQPNC(+57.02)DDPETEEAALVAIDYIN
22.8139	StdPep	APHGPGLIYRQPNC(+57.02)DDPETEEA
16.8147	StdPep	APHGPGLIYRQPNC(+57.02)DD
18.1134	StdPep	APHGPGLIYRQPNC(+57.02)D
27.9906	StdPep	APHGPGLIYRQPNC(+57.02)
16.7449	StdPep	APHGPGLIYRQPN
30.3265	StdPep	APHGPGLIYRQ
16.0654	StdPep	APHGPGLIYR
[truncated: 25,478 more rows]
