# Supplementary material for: Peptidomic analysis of CSF reveals new biomarker candidates for amyotrophic lateral sclerosis
Source: EMBO Mol Med. 2025 Jul 18;17(8):1926–49. doi: 10.1038/s44321-025-00272-w (PMC12340150; doi:10.1038/s44321-025-00272-w)
Supplement: Supplementary file 6 — Source data Fig. 1 [file 44321_2025_272_MOESM6_ESM.zip › Figure 1/1H/LFQ values over five replicates of peptides quantified in all replicates.xlsx]

## Sheet: peptide
Rep1 (Log2)	Rep2(Log2)	Rep3(Log2)	Rep4(Log2)	Rep5(Log2)	Peptide
35.9146	35.8079	35.8972	35.209	35.5269	TVVQPSVGAAAGPVVPPC(+57.02)PGRIRHFKV
35.5177	35.2938	35.4992	34.7934	35.1145	SVNPYLQGQRLDNVVAKKSVPHFSDEDKDPE
34.522	34.496	34.3754	33.9427	34.1532	DAHKSEVAHRFKDLGEEN
34.4632	34.251	34.6523	33.9179	34.06	APPGRPEAQPPPLSSEHKEPVAGDAVPGPKDGSAPEVRGA
33.8002	33.648	33.7653	33.1102	33.4145	EAPVPTKTKVAVDENKAKEFLGSLKRQ
33.98	33.7642	32.7126	31.2769	33.6247	GRPEAQPPPLSSEHKEPVAGDAVPGPKDGSAPEVRGA
33.7742	33.4415	33.6018	33.4484	33.6844	S(+42.01)DKPDMAEIEKFDKSKLKKTETQEKNPLPSKETIEQEKQAGES
34.3389	33.4183	33.5218	33.0039	33.0374	AQDLNAPSDWDSRGKDSYETSQLDDQSAETHSHKQS
33.024	33.0487	33.1487	32.6927	33.0733	DSGEGDFLAEGGGVR
33.3059	33.1639	32.8484	32.8509	31.7258	SSQGGSLPSEEKGHPQEESEESNVSMASLGE
32.6567	32.6454	33.4471	32.1324	32.3393	AQDLNAPSDWDSRGKDSYETSQLDDQSAETHSHKQSRLY
32.7297	32.5169	32.9076	32.2291	32.5368	S(+42.01)DKPDM(+15.99)AEIEKFDKSKLKKTETQEKNPLPSKETIEQEKQAGES
32.5381	32.4735	32.6086	32.0643	32.2749	APPGRPEAQPPPLSSEHKEPVAGDAVPGPKDGSAPEV
32.6972	31.9392	32.7179	31.9108	32.2063	FPKPGGSQDKSLHNRELSAERPLNEQIAEAEEDKI
32.1712	32.2613	32.3246	31.7663	31.9665	ADSGEGDFLAEGGGVR
32.0518	32.0564	32.149	31.4353	31.8515	HYTQKSLSLSPG
31.9602	31.9889	32.2803	30.6039	31.0779	AQPQFVHPEHRSFVDLSGHNLANPHPFAVVPSTAT
31.769	32.6371	31.8607	31.2927	31.5522	NC(+57.02)FAIRHFENKFAVET
31.8297	31.6575	31.8465	31.249	31.4913	GRPEAQPPPLSSEHKEPVAGDAVPGPKDGSAPEV
32.1063	30.5727	31.5858	31.4588	31.8401	DPADASEAHESSSRGEAGAPGEEDIQGPTKADTEKWAEGGGHSRE
31.1494	31.5224	31.5275	31.2276	31.73	IQRTPKIQVYSRHPAEN
31.4627	31.5519	31.5702	30.9353	31.3607	TKSPLFMGKVVNPTQK
31.3767	31.4292	31.5211	30.9424	31.2528	MKPVPDLVPGNFK
29.5328	31.3704	31.9381	31.3583	31.7054	AVTEDDEDEDDDKEDEVGY
31.3079	31.3609	31.3515	30.7286	30.9668	SVNPYLQGQRLDNVVAKKSVPHFSDEDKD
31.1362	28.1215	31.9757	30.4558	31.8077	SSKITHRIHWESASLLR
31.0924	30.9942	31.1389	31.2178	30.8528	LRKC(+57.02)STSSLLEAC(+57.02)TFRRP
31.3619	27.8623	29.3165	31.0702	31.2972	SSQGGSLPSEEKGHPQEESEESNVSM(+15.99)ASLGE
30.9232	31.0774	30.9238	30.29	30.5676	KPGGSQDKSLHNRELSAERPLNEQIAEAEEDKI
31.4552	31.4074	28.7103	30.9084	28.3969	APPGRPEAQPPPLSSEHKEPVAGDAVPGPKDGSAPEVRG
29.5178	31.1102	31.3744	30.8356	30.851	GGSQDKSLHNRELSAERPLNEQIAEAEEDKI
30.5113	30.8382	32.028	29.8712	31.6245	PPGRPEAQPPPLSSEHKEPVAGDAVPGPKDGSAPEVRGA
31.2309	28.8628	31.1347	30.4095	30.7565	VVQPSVGAAAGPVVPPC(+57.02)PGRIRHFKV
30.9635	30.7541	30.8698	30.2823	30.5778	NC(+57.02)FAIRH
30.9313	30.3721	30.7319	30.5597	30.9168	LDRNYLNYGEEGAPGKWQQQGDLQDTKENREEARFQDKQYSSHHTAE
30.7316	30.7214	30.7885	30.0384	30.3643	KKLVAASQAALGL
30.9409	30.7026	30.9926	30.3424	30.6696	YLNYGEEGAPGKWQQQGDLQDTKENREEARFQDKQYSSHHTAE
30.713	30.5588	30.7894	30.0624	30.3504	NAPPEPVPPPRAAPAPTHVRSPQPPPPAPAPARDELPD
30.5799	30.5555	30.5885	30.0452	30.3193	KPVPDLVPGNFK
30.6096	30.0738	30.5373	30.028	30.6058	NYPSLELDKMAHGYGEESEEERGLEPGKGRHHRGRGGEPRAY
30.3947	30.4753	30.7529	30.2509	30.5114	GAPPKVPRTPPAEELAEPQAAGGGQKKGDKAPGGGGANLKGDRS
30.8005	30.4727	30.6912	30.0396	30.2332	AIPVAQDLNAPSDWDSRGKDSYETSQLDDQSAETHSHKQS
30.4624	30.4702	30.5907	29.9617	30.1893	EASNC(+57.02)FAIRHFENKFAVET
30.4421	30.5632	30.4883	30.0923	30.2192	VQPSVGAAAGPVVPPC(+57.02)PGRIRHFKV
30.4995	30.38	30.624	29.9064	30.124	VAQDLNAPSDWDSRGKDSYETSQLDDQSAETHSHKQS
30.3706	30.4059	30.4576	29.9091	30.1934	SNC(+57.02)FAIRHFENKFAVET
30.3954	30.3348	30.4508	29.9371	30.1756	LNAPSDWDSRGKDSYETSQLDDQSAETHSHKQS
30.3167	30.415	30.4178	29.8296	30.1283	VPPADPAGSGLQRAEEAPRRQL
30.2691	30.313	30.292	29.2542	30.0297	PPGRPEAQPPPLSSEHKEPVAGDAVPGPKDGSAPEV
30.3881	29.6034	30.2571	29.6869	30.5168	HSGFEDELSEVLENQSSQAELKEAVEEPSSKDVME
30.338	30.1591	30.2646	29.6555	29.931	NYPSLELDKMAHGYGEESEEERGLEPGKGRHH
30.104	30.1481	30.1633	30.188	30.0156	HKSEVAHRFKDLGEEN
30.1338	30.1159	30.1667	30.2989	29.85	ADPAGSGLQRAEEAPRRQLRVSQRTDGESRAHLGA
30.1172	30.2439	30.375	30.0125	30.1261	M(+15.99)KPVPDLVPGNFK
30.2733	30.0206	30.3025	27.1852	28.3807	SNC(+57.02)FAIRH
30.1891	29.9908	30.285	29.6652	29.889	ADASEAHESSSRGEAGAPGEEDIQGPTKADTEKWAEGGGHSRE
30.0107	29.8917	30.1085	29.4422	29.9666	VGLSRVSGGAPLHLGRHRAETQEQQSRS
30.1768	29.9982	29.9044	29.3643	29.964	IQRTPKIQVYSRHPAENGKSNFLN
30.1372	29.947	29.9364	29.4522	29.7146	ARPVKEPRGLSAASPPLAETGAPRRF
29.9093	29.5575	29.9917	29.3519	30.046	EDPQGDAAQKTDTSHHDQDHPTFN
29.9078	29.9099	30.0397	29.2523	29.8365	TKSPLFM(+15.99)GKVVNPTQK
30.266	29.6579	29.7966	29.8659	30.1984	HSGFEDELSEVLENQSSQAELKEAVEEPSSKDVM(+15.99)E
29.8359	29.8521	29.8843	29.3049	29.5878	GKKLVAASQAALGL
29.8434	29.6723	29.8252	29.838	29.5658	FPKPGGSQDKSLHNRELSAERPLNEQIAEAEED
31.167	31.0291	29.8076	29.285	29.0832	DDPDAPLQPVTPLQLFEGRRN
30.0655	29.2515	30.0687	28.2889	29.7629	SRKNPKFMETVAEKALQEYRKKHREE
29.7619	30.5635	30.2077	26.0715	29.288	C(+57.02)KADDKETC(+57.02)FAEEGKKLVAASQAALGL
30.1464	29.5729	30.1833	28.9802	29.6608	PKFMETVAEKALQEYRKKHREE
29.6563	29.6752	29.7485	29.2241	29.5982	DELAPAGTGVSREAVSG
29.7072	29.5976	29.8735	28.7469	29.1611	SSPGKPPRLVGGPM(+15.99)DASVEEEGVRRALDFAVGEYN
29.5895	29.9414	29.7258	29.2407	29.4018	SVNPYLQGQRLDNVVAKKSVPH
29.5819	29.5523	29.6177	28.9841	29.3499	APHGPGLIYRQPN
30.5922	30.1354	27.8085	29.4758	23.7665	DVKEMIFNAERVGGLEEERESVGPLREDFSLSSSA
29.4583	29.5308	29.5746	28.835	29.1026	NIDVKKMTVTDQVNC(+57.02)PKLS
29.1274	29.7253	29.913	29.2356	29.4556	S(+42.01)DKPDMAEIEKFDKSKLKKTETQEKNPLPSKETIEQEKQ
29.5994	29.5199	29.3652	29.04	29.4515	DVKEM(+15.99)IFNAERVGGLEEERESVGPLREDFSLSSSA
30.2526	26.3386	26.4688	29.4436	29.8	FMETVAEKALQEYRKKHREE
29.6166	29.4413	29.6316	29.0865	29.3007	DPADASEAHESSSRGEAGAPGEEDIQGPTKADTEKWAEGGGHSRERA
30.0557	26.9761	27.305	29.3865	29.7949	GGEERVGEEDEEAAEAEAEAEEAERARQNALLFAEEEDGEAGAED
29.632	28.8724	29.5746	27.9444	29.3776	SRKNPKFM(+15.99)ETVAEKALQEYRKKHREE
29.5789	29.3568	29.4644	28.7813	29.2192	VPDKTVRWC(+57.02)AVSEHEATKC(+57.02)Q
28.6703	31.2818	31.928	29.125	29.3448	A(+42.01)TKAVC(+57.02)VLKGDGPVQGIINFEQKES
29.3424	29.5586	29.5648	29.132	29.3378	YGEEGAPGKWQQQGDLQDTKENREEARFQDKQYSSHHTAE
29.8542	29.7388	28.6064	29.1897	29.3322	AQDLNAPSDWDSRGKDSYETSQLDDQSAETHSHKQSRL
29.3282	29.4457	29.6468	28.6532	28.7497	DQTVSDNELQEMSNQGSKYVNKEIQNAVN
29.4241	29.247	28.396	29.301	29.5963	AEEDDSLANSSDLLKELLETGDNRERSHHQDGSDNEEEVS
29.4142	29.1288	29.6459	29.1337	29.1797	DRNYLNYGEEGAPGKWQQQGDLQDTKENREEARFQDKQYSSHHTAE
29.3331	29.1778	28.9899	29.134	29.4188	EAPVPTKTKVAVDENKAKE
29.9806	28.9879	29.7918	28.9356	29.1722	LNGAYKAIPVAQDLNAPSDWDSRGKDSYETSQLDDQSAETHSHKQS
29.5399	28.66	29.283	28.8779	29.1552	S(+42.01)DKPDMAEIEKFDKSKLKKTETQEKNPLPSKETIEQEKQAG
29.1211	29.173	29.1842	28.5912	28.8144	FSETDTQSTGEASVVSGPRVAQGYHQRT
29.0877	29.142	29.1882	28.5033	28.6974	NAPPEPVPPPRAAPAPTHV
29.0866	29.1847	29.3409	28.4121	28.8541	KANDESNEHSDVIDSQELSKVSREFHSHE
28.9915	29.6684	29.8754	29.0771	28.9877	DQTVSDNELQEMSNQGSKYVNKEIQN
29.343	29.0744	29.288	28.722	28.9397	GRPEAQPPPLSSEHKEPVAGDAVPGPKDGSAPE
29.5827	29.0457	30.6718	28.5408	28.7741	VPGQGSSEDDLQEEEQIEQAIKEHLNQGSSQETDKLAPVS
29.1636	29.0306	29.2356	27.8394	28.7596	VLSSQQFLHRGHQPPPEM(+15.99)AGHSLASSHRNSMIPSAAT
29.0213	29.108	29.334	28.5591	28.9276	ENKFAVET
29.0425	29.021	29.1617	28.643	28.8327	DHDVGSELPPEGVLGA
29.47	29.0207	29.5524	28.019	28.833	VLSSQQFLHRGHQPPPEMAGHSLASSHRNSMIPSAAT
28.9866	29.0642	29.0149	28.5577	28.8646	TVAEKALQEYRKKHREE
28.981	28.8626	29.1579	28.3257	28.9972	VKQADSGSSEEKQLYNKYPDAVATWLNPDPSQKQN
28.9771	29.0527	29.1429	28.5094	28.8123	SGEGDFLAEGGGVR
29.0478	28.9301	29.0784	28.3847	28.6994	PGRPEAQPPPLSSEHKEPVAGDAVPGPKDGSAPEVRGA
28.9194	28.8956	29.0089	28.3331	28.5543	SPPLAETGAPR
27.4154	29.0794	28.9853	28.4597	28.8924	DAHKSEVAHRFKDLG
28.1133	29.5252	29.1548	28.0016	28.8763	SSSYSKQFTSSTSYNRGDSTFESKSYK
29.0067	28.8761	29.051	28.4584	28.7216	ISEEEEKGPRGAGISGRSQEQSVKTVPGASD
29.2126	28.798	29.466	28.1935	28.8679	PKFM(+15.99)ETVAEKALQEYRKKHREE
28.8538	28.8506	28.9987	28.5045	28.6836	ENKFAVETLIC(+57.02)S
28.8122	28.8945	29.0252	28.4909	28.7221	FENKFAVET
29.4485	28.5866	28.4559	28.798	29.0573	SSSYSKQFTSSTSYNRGDSTFESK
29.5653	29.2222	28.7793	27.9246	26.7214	LNGAYKAIPVAQDLNAPSDWDSRGKDSYETSQLDDQSAETHSHKQSRLY
29.0979	28.7782	29.0584	28.3971	28.6503	GEDSSEEKHLEEPGETQNAFLNERKQASAIKKEELVA
29.0167	28.7674	28.9922	28.3704	28.66	VDSGNDVTDIADDGC(+57.02)PKPPEIAHGYVEHSVRYQC(+57.02)KN
28.8283	28.766	28.9796	28.3471	28.6366	SSRIGEIKEETTSHLRSC(+57.02)EYKGRPPKAGAEPASEREVS
28.8945	28.7292	28.8578	28.1847	28.4569	NAPPEPVPPPRAAPAPTHVRSPQPPPPAPAPARDELP
29.3859	28.6527	28.8378	27.9347	28.7076	NYPSLELDKMAHGYGEESEEERGLEPGKGRHHRGRGGEPRA
28.6873	28.4923	28.7457	28.1089	29.0653	SSQGGSLPSEEKGHPQEESEESNVSMASLG
28.9615	28.3514	28.9189	28.4272	28.6868	LDSGAGERRGGAAVGGGEQPPPAPAPRRE
28.7845	28.6795	29.2446	27.6393	27.8743	AAQPQFVHPEHRSFVDLSGHNLANPHPFAVVPSTAT
28.8028	28.6791	28.7108	28.0587	28.3856	EEGKKLVAASQAALGL
28.0906	28.6769	28.7915	29.2462	28.2969	SSQGGSLPSEEKGHPQEESEESN
29.4928	21.5757	29.7164	28.6768	20.9112	ADDKETC(+57.02)FAEEGKKLVAASQAALGL
28.7979	28.6757	28.7783	28.038	28.3856	KLVAASQAALGL
28.8181	28.8329	28.6528	27.9255	28.2208	HVTLSQPKIVKWDRDM
28.8897	28.6511	28.7229	28.3693	28.4025	ESPKEHDPFTYDYQSLQIGGLVIAG
29.0378	28.646	29.0723	27.8122	28.5005	PKSKEEDKHLKFRISHELDSASSEVN
28.843	28.6327	29.0108	27.8046	28.2509	KETC(+57.02)FAEEGKKLVAASQAALGL
28.6144	28.7549	28.771	28.0976	28.4038	IDVKKMTVTDQVNC(+57.02)PKLS
28.6102	28.0438	29.1623	28.5759	29.0186	DAHKSEVAHRFKDL
28.3536	29.1381	29.3297	28.0653	28.6018	SNC(+57.02)FAIRHFENKFAVETLIC(+57.02)S
28.7347	28.5923	28.6414	27.9646	28.1991	S(+42.01)DKPDMAEIEKFDKSKLKKTETQEKNPLPSKETIEQ
28.5005	28.4276	28.5806	28.9051	29.26	SNC(+57.02)FAIRHFENK
28.6141	28.5722	28.6184	28.1033	28.2343	AQDLNAPSDWDSRGKDSYETSQLDDQSAETHSHKQ
28.7883	28.5548	28.8308	28.2423	28.4243	DPADASEAHESSSRGEAGAPGEEDIQGPTKADTEKWAEGGGHS
28.6541	28.5591	28.5503	28.1605	28.2929	NC(+57.02)NAIRHFENT
28.5876	28.4872	29.0606	28.1841	28.5455	FM(+15.99)ETVAEKALQEYRKKHREE
28.5402	28.7311	28.8845	28.2629	28.5036	NAPSDWDSRGKDSYETSQLDDQSAETHSHKQS
28.5518	28.5245	28.6544	28.0359	28.2332	APPEPVPPPR
28.5235	28.6026	28.7254	28.1046	28.3881	EASNC(+57.02)FAIRHFENKFA
29.306	28.5226	28.6493	28.0198	28.281	LNYGEEGAPGKWQQQGDLQDTKENREEARFQDKQYSSHHTAE
28.9359	28.401	28.8621	26.5653	28.5206	GGSQDKSLHNRELSAERPLNEQIAEAEED
28.5195	28.6454	28.6869	28.1374	28.3813	SGSC(+57.02)AHPHHQVVPFRC(+57.02)LPGE
28.5563	28.5092	29.2314	27.3754	27.2904	M(+15.99)AAQPQFVHPEHRSFVDLSGHNLANPHPFAVVPSTAT
28.4376	28.4441	28.4842	27.8281	28.2091	RPPGFSPFR
28.5024	28.3009	28.7788	28.1976	28.426	EASNC(+57.02)FAIRH
28.546	28.4171	28.5985	27.9696	28.2101	GRPEAQPPPLSSEHKEPVAGDAVPGPKDGSAPEVRG
28.5231	28.4123	28.623	28.0744	28.3648	YLQGQRLDNVVAKKSVPHFSDEDKDPE
28.4093	28.6065	28.5899	27.8831	28.109	SSKITHRIHWESASLL
28.3437	28.4658	28.5544	28.1374	28.3882	NYGEEGAPGKWQQQGDLQDTKENREEARFQDKQYSSHHTAE
28.0345	28.9169	28.4573	27.7167	28.3866	SSNVASSSSTSSSPGSHSQHEHHFHGSKHHSVPIS
28.4131	28.3812	28.4292	27.8388	28.217	SSLLEAC(+57.02)TFRRP
28.7823	25.7382	28.8202	28.3755	27.1638	YLNYGEEGAPGKWQQQGDLQDTKENREEARFQDKQYSSHHT
29.4131	27.1246	28.5691	26.7317	28.3729	DSGAGERRGGAAVGGGEQPPPAPAPRRE
28.6009	28.3582	28.4774	28.0088	28.2032	GAYKAIPVAQDLNAPSDWDSRGKDSYETSQLDDQSAETHSHKQS
28.4827	28.3485	28.5177	27.4266	28.0615	APPGRPEAQPPPLSSEHKEPVAGDAVPGPKDGSAPE
28.5032	28.3448	28.5661	27.8987	28.1909	PYLQGQRLDNVVAKKSVPHFSDEDKDPE
28.6959	28.3226	28.9563	27.3912	27.9954	AFVEKC(+57.02)C(+57.02)KADDKETC(+57.02)FAEEGKKLVAASQAALGL
28.4705	28.2932	28.7587	27.793	27.8566	C(+57.02)C(+57.02)KADDKETC(+57.02)FAEEGKKLVAASQAALGL
28.287	28.3823	28.6057	28.0046	28.1462	SSQGGSLPSEEKGHPQEESEESNVSMAS
28.279	28.4697	28.6422	25.5938	28.0972	FENKFAVETLIC(+57.02)S
28.3127	28.2727	28.5192	27.5496	27.8923	AQPQFVHPEHRSFVDLSGHNLANPHPF
28.2561	28.2337	28.7829	27.9366	28.4157	ERDEDNNLLTEKQKLRVKKIHENEKRLEAGDHPVE
28.254	28.7897	28.5382	27.8204	28.0843	APPEPVPPPRAAPAPTHV
28.2529	28.0352	28.6279	27.7203	28.3866	ISEEEEKGPRGAGISGRSQEQSVKTVPGASDL
28.779	27.8941	29.0065	28.1233	28.226	NYPSLELDKMAHGYGEESEEERGLEPGKGRHHRGRGGEPR
28.0274	29.0895	28.4337	28.2219	27.9349	VEKC(+57.02)C(+57.02)KADDKETC(+57.02)FAEEGKKLVAASQAALGL
28.619	28.193	28.728	28.1587	28.218	SSSYSKQFTSSTSYNRGDSTFESKSY
28.3658	28.2067	28.4524	27.3416	27.7945	GSRYPNC(+57.02)AYRTSPKERHIIVAC(+57.02)EGSPYVPVHFDASVEDST
28.3551	28.2063	28.2764	24.2816	27.9355	YLNYGEEGAPGKWQQQGDLQDTKENREEARFQDKQYSSHHTA
28.2059	28.4202	28.4579	27.9502	28.1524	YGEEGAPGKWQQQGDLQDTKENREEARFQDKQYSSHHT
27.6103	28.5427	28.1944	25.0953	28.4616	KANDESNEHSDVIDSQELSKVSREFHSHEFHSHEDM(+15.99)LVVDPKSKEEDKH
28.1707	28.3359	28.262	27.5928	27.8862	GLSSPVTKSFNRGEC(+57.02)
25.6049	29.2339	28.1597	28.335	26.8604	SQEETPGHRRKEAEGTEEGGEEEDDEEMDPQTIDSLIELSTKLHLPADDVVSIIEEVEE
28.0363	27.9999	28.1475	28.2866	28.4186	SNC(+57.02)FAIRHFENKFA
28.2816	28.1375	28.2255	26.1778	27.6733	VPPADPAGSGLQRAEEAPRRQLRVSQRTDGESRAHLGA
28.1169	28.3041	28.4646	27.8719	28.1155	AC(+57.02)DDYRLC(+57.02)E
23.5207	28.9524	29.0775	28.1065	24.6344	DDKETC(+57.02)FAEEGKKLVAASQAALGL
28.2993	28.1062	28.2783	27.699	27.8796	KPGGSQDKSLHNRELSAERPLNEQIAEAEED
28.4201	28.1026	28.3674	26.9855	27.4781	YKAIPVAQDLNAPSDWDSRGKDSYETSQLDDQSAETHSHKQSRLY
28.5792	28.0785	26.4807	28.0302	28.2709	DAEEDDSLANSSDLLKELLETGDNRERSHHQDGSDNEEEVS
28.0716	28.2338	28.2644	27.4113	27.8423	SLLEAC(+57.02)TFRRP
28.0639	28.2043	28.3084	27.598	27.9209	NPYLQGQRLDNVVAKKSVPHFSDEDKDPE
28.0262	28.1003	28.1286	27.4739	27.8569	HYTQKSLSLSLG
28.6703	27.9993	28.1377	27.85	28.0245	EASNC(+57.02)FAIRHFENKFAVETLIC(+57.02)S
28.4734	28.0102	28.2801	27.9436	27.9011	GEDSSEEKHLEEPGETQNAFLNERKQASAIKKEELV
28.5187	27.9884	28.3734	26.5313	27.4761	KYAASSYLSLTPEQWKSHRSYSC(+57.02)QVTHEGSTVEKTVAPTEC(+57.02)S
28.5826	29.0969	27.9781	27.8713	27.3357	SSPGKPPRLVGGPM(+15.99)DASVEEEGVRRALDFAVGEYNKASN
27.9775	28.3973	27.9706	27.5538	27.682	YDPEAASAPGSGNPC(+57.02)HEASAAQKENAGEDPGLARQAPKPRKQ
28.0557	27.9668	28.103	27.6257	27.8584	LQGQRLDNVVAKKSVPHFSDEDKDPE
25.4776	28.3843	28.4618	27.9459	25.9199	NYPSLELDKMAHGYGEESEEERGLEPGKGRHHRGRGGEP
28.0421	27.9371	28.0439	27.4559	27.7271	DLNAPSDWDSRGKDSYETSQLDDQSAETHSHKQS
27.9298	27.9939	28.2359	27.3514	27.454	PNHPSSSGSFSDADLADGVSGGEGKGGSDGGGSHRKEGEEADAPGVIPGIVGAVVV
28.1564	27.797	28.343	27.7046	27.9139	HSGFEDELSEVLENQSSQAELKEAVEEPSSKDVM
24.5808	28.0899	28.2076	27.7581	27.8894	NYPSLELDKM(+15.99)AHGYGEESEEERGLEPGKGRHH
27.8884	27.8152	28.0273	27.4542	27.9753	KPGAPPKVPRTPPAEELAEPQAAGGGQKKGDKAPGGGGANLKGDRSRLL
27.8847	27.9481	28.2019	27.5513	27.7961	DHDVGSELPPEGVLG
27.6126	28.1505	28.0808	27.537	27.8827	SNPPKPKGKPPAPKPASPKKNIKT
27.877	28.0848	28.1282	27.5862	27.7582	DHDVGSELPPEG
27.9059	27.8637	27.894	27.3063	27.5185	DVELGRTTC(+57.02)TKTQPNLDNC(+57.02)PFHDQPHLKRKA
27.8822	27.8514	28.3177	27.3879	27.2687	NAPPEPVPPPRAAPAPTHVRSPQPPPPAPAPARDELPDWN
28.5639	28.1136	27.2602	27.8466	27.6986	PNPNHPSSSGSFSDADLADGVSGGEGKGGSDGGGSHRKEGEEADAPGVIPGIVGAVVV
27.8346	28.2601	28.6301	27.6821	27.5405	SDPDRRPSRQTPRETPEAAEGRRPG
28.1988	27.8298	27.9703	27.2385	27.6407	A(+42.01)DKPDMGEIASFDKAKLKKTETQEKNTLPTKETIEQEKRSEIS
27.8143	27.8278	27.9419	27.3002	27.5967	VSGGAPLHLGRHRAETQEQQSRS
27.8012	27.8248	27.9968	27.3024	27.3668	ESPKEHDPFTYDYQSLQIGG
27.8004	27.9365	28.0604	27.446	27.7877	NIDVKKM(+15.99)TVTDQVNC(+57.02)PKLS
27.895	27.7904	27.8893	27.3241	27.5835	TQGKLSVANKAPGTEGQQQVHGEKKEAPAVPSAPPSYEE
27.7799	27.7762	28.121	27.5382	27.7307	DQTVSDNELQEM(+15.99)SNQGSKYVNKEIQN
25.9308	28.2241	28.1772	27.5	27.7551	SAAEKEKEMDPFHYDYQTLRIGG
27.7999	27.7325	27.8211	27.0803	27.5474	S(+42.01)DKPDMAEIEKFDKSKLKKTETQEKN
27.7568	27.7257	27.7488	27.1461	27.4455	APEAQVSVQPNFQQDKFLGR
27.8128	27.7255	27.8039	27.1721	27.523	NLRKC(+57.02)STSSLLEAC(+57.02)TFRRP
27.5916	27.7183	27.967	27.0754	27.7619	DELAPAGTGVSREAVSGL
27.7126	27.7614	27.8269	27.31	27.5238	RGLRVC(+57.02)EDGPVFYPPPKK
28.497	28.1684	27.5852	26.959	27.6996	PNLPPETVDSLKNILTSNNIDVKKMTVTDQVNC(+57.02)PKLS
27.6527	27.516	27.8951	27.696	27.9099	SSQGGSLPSEEKGHPQEESEESNVSM(+15.99)ASLG
28.3771	27.6762	28.1186	26.6587	27.4884	AQPQFVHPEHRSFVDLSGHNLANPHPFAVVPSTATV
27.6743	27.796	27.8539	27.3298	27.6749	IDVKKM(+15.99)TVTDQVNC(+57.02)PKLS
27.9312	27.6672	27.9964	27.4073	27.5399	S(+42.01)DKPDM(+15.99)AEIEKFDKSKLKKTETQEKNPLPSKETIEQEKQ
27.2739	27.6595	27.8596	24.9488	27.6785	PNPNHPSSSGSFSDADLADGVSGGEGKGGSDGGGSHRKEGEEADAPGVIPGIVGAVV
27.8355	27.6523	27.7373	27.1001	27.6089	KAIPVAQDLNAPSDWDSRGKDSYETSQLDDQSAETHSHKQS
27.6428	27.4587	28.2401	27.73	27.6021	HSGFEDELSEVLENQSSQAELKEAVEEPSSKDV
27.6692	27.6374	27.8108	27.1856	27.366	TRC(+57.02)PDGQFC(+57.02)PVAC(+57.02)C(+57.02)LDPGGASYSC(+57.02)C(+57.02)RP
27.7481	27.6115	27.717	27.2857	27.4648	GRPEAQPPPLSSEHKEPVAGDAVPGPKDGSAP
28.8381	22.7544	27.7385	22.2621	27.5901	RIGLAEGLESEKKAVIPLVIVS
27.5844	28.4235	28.536	26.9387	27.2743	ATASRGASQAGAPQGRVPEARPN
27.5522	27.9728	27.8861	26.972	27.3916	AHKSEVAHRFKDLGEEN
27.6388	27.5488	27.7412	27.1972	27.4972	EASNC(+57.02)FAIRHFENK
27.8319	27.5417	28.5252	26.5882	27.1698	AAFVEKC(+57.02)C(+57.02)KADDKETC(+57.02)FAEEGKKLVAASQAALGL
27.3339	27.5307	27.7066	27.2718	27.5806	AEEGKKLVAASQAALGL
27.5173	27.5185	27.5936	26.8019	27.0301	SQGQASASAKITVVDALHEIPVKKGEGAEL
27.516	27.3813	27.662	27.1155	27.6782	YERDEDNNLLTEKQKLRVKKIHENEKRLEAGDHPVE
27.5437	27.5092	27.5208	26.9463	27.0791	EKQWINKAVGDKLPEC(+57.02)EAVC(+57.02)GKPKNPANPVQ
27.5022	27.5877	27.6043	26.987	27.2882	SRGLRVC(+57.02)EDGPVFYPPPKK
28.1021	27.2846	27.769	27.5016	27.2238	GYPEEKKEEEGSANRRPEDQELESLSAIEAELEKVAHQLQA
27.8126	27.5009	27.6734	27.0295	27.3424	KANDESNEHSDVIDSQELSKVSREFHSHEFHSHEDM
27.7582	27.7149	27.4993	26.7509	27.0878	KC(+57.02)C(+57.02)KADDKETC(+57.02)FAEEGKKLVAASQAALGL
27.4929	26.9901	27.8753	27.3725	27.5968	NYGEEGAPGKWQQQGDLQDTKENREEARFQDKQYSSHHT
27.5921	27.4927	27.5838	26.9066	27.161	NEKQWINKAVGDKLPEC(+57.02)EAVC(+57.02)GKPKNPANPVQ
27.5005	27.3836	27.4839	27.2552	27.5757	PVVPPC(+57.02)PGRIRHFKV
27.559	27.4809	27.6765	27.0408	27.3611	A(+42.01)DKPDM(+15.99)GEIASFDKAKLKKTETQEKNTLPTKETIEQEKRSEIS
27.6619	27.4751	27.6488	27.1352	27.3252	DRNYLNYGEEGAPGKWQQQGDLQDTKENREEARFQDKQYSSHHT
27.9966	27.4713	27.7974	27.2594	27.2914	GYPEEKKEEEGSANRRPEDQELESLSAIEAELEKVAHQ
27.5918	27.4295	27.62	27.1095	27.4336	NC(+57.02)FAIRHFENK
27.4379	27.546	27.4321	26.8606	27.1608	SVMHEALHNHYTQKSLSLSPG
27.8471	27.4307	27.6949	27.0705	27.3349	KANDESNEHSDVIDSQELSKVSREFHSHEFHSHEDM(+15.99)
27.3326	28.3134	28.5505	27.0114	27.4302	EEGAPGKWQQQGDLQDTKENREEARFQDKQYSSHHTAE
27.4672	27.0762	27.6521	27.0984	27.4218	VVAKKSVPHFSDEDKDPE
27.5333	27.4146	27.6893	26.9181	27.2137	GNKFYSEKEC(+57.02)REYC(+57.02)GVPGDGDEELLRFSN
28.2336	26.1907	27.6769	27.0732	27.3964	EGDFLAEGGGVR
27.3956	27.4979	27.6699	27.1638	27.3704	KPVPDLVPGNF
27.6481	27.7669	27.3924	26.5464	27.2966	HGSPVDIC(+57.02)TAKPRDIPMN
27.5601	27.3818	27.5853	27.1133	27.3492	ADASEAHESSSRGEAGAPGEEDIQGPTKADTEKWAEGGGHS
27.398	27.3812	27.5171	26.9909	27.189	DPADASEAHESSSRGEAGAPGEEDIQGPTKA
27.5038	27.3717	27.6619	27.0895	27.1696	VSGGEGKGGSDGGGSHRKEGEEADAPGVIPGIVGAVVV
27.3823	27.3615	27.5984	26.8918	27.0813	ADASEAHESSSRGEAGAPGEEDIQGPTKADTEKWAEGGGHSRERA
28.2347	27.7938	27.3549	27.2733	27.1752	SQEETPGHRRKEAEGTEEGGEEEDDEEM(+15.99)DPQTIDSLIELSTKLHLPADDVVSIIEEVEE
27.6595	27.2848	27.6534	26.969	27.3475	KAVGDKLPEC(+57.02)EAVC(+57.02)GKPKNPANPVQ
27.6138	27.3295	27.8523	26.0238	26.6241	SSPGKPPRLVGGPM(+15.99)DASVEEEGVRRALDFAVGEYNKA
27.4387	27.328	27.5131	26.8744	27.2997	VVDPKSKEEDKHLKFRISHELDSASSEVN
27.177	26.5474	28.0325	27.3243	27.4672	ESPKEHDPFTYDYQSLQIGGLVIA
27.7795	27.2912	28.1001	27.3141	26.9495	PGQGSSEDDLQEEEQIEQAIKEHLNQGSSQETDKLAPVS
27.3114	26.9969	28.6618	26.7892	28.278	EDPQGDAAQKTDTSHHDQDHPTFNKITPN
27.9357	28.5436	24.5806	27.2897	21.8721	A(+42.01)TKAVC(+57.02)VLKGDGPVQGIINFEQKESN
27.2705	27.4973	27.0145	26.0531	27.3913	GEEGAPGKWQQQGDLQDTKENREEARFQDKQYSSHHTAE
26.7979	27.4616	27.5347	26.8675	27.2621	APSDWDSRGKDSYETSQLDDQSAETHSHKQS
27.2541	27.4383	27.4803	26.9039	27.227	PSVGAAAGPVVPPC(+57.02)PGRIRHFKV
27.6019	27.252	27.5478	26.8785	27.0657	KANDESNEHSDVIDSQELSKVSREFHSHEFHSHED
27.4332	27.2481	27.7923	26.5544	26.7933	AQPQFVHPEHRSFVDLSGHNLANPHPFAVVPSTA
27.2558	27.2957	27.2417	26.7174	26.9389	KANDESNEHSDVIDSQELSKVSRE
27.2374	27.0379	27.4505	25.8998	27.4336	KANDESNEHSDVIDSQELSKVS
24.6261	27.2346	27.3763	26.8982	27.4878	NYPSLELDKM(+15.99)AHGYGEESEEERGLEPGKGRHHRGRGGEPRA
27.2418	27.2334	27.3144	26.7374	27.0482	VNDNEEGFFSAR
24.9473	27.2057	27.3162	26.8019	27.974	AAAGPVVPPC(+57.02)PGRIRHFKV
27.3285	27.2057	27.3212	26.6014	26.8833	YKAIPVAQDLNAPSDWDSRGKDSYETSQLDDQSAETHSHKQS
27.2028	27.216	27.2094	26.1931	26.7509	SKADYEKHKVYAC(+57.02)EVTHQGLSSPVTKSFNRGEC(+57.02)
27.1923	27.2285	27.1929	26.6273	26.9291	AGSRLAC(+57.02)GVIGIAQ
27.1917	27.2548	27.2111	26.9535	26.9146	DGVSGGEGKGGSDGGGSHRKEGEEADAPGVIPGIVG
27.2222	27.1913	27.2241	26.6636	26.9124	VDENKAKEFLGSLKRQ
26.5479	27.8666	27.1879	27.3781	27.1511	GGEERVGEEDEEAAEAEAEAEEAERARQNALLFAEEEDGEAGA
27.1871	27.1835	27.3293	26.6784	26.9648	DAPPPPAAPLPR
27.2278	27.1825	27.3729	26.6158	26.759	RVGGLEEERESVGPLREDFSLSSSA
27.1709	27.0782	27.4455	27.0659	27.4249	YGEEGAPGKWQQQGDLQDTKENREEARFQDKQYSSHHTA
27.4189	27.1659	27.3048	26.7802	26.8959	GEAGAPGEEDIQGPTKADTEKWAEGGGHSRE
27.1623	27.2136	27.2864	26.5828	26.8534	APPPPAAPLPR
27.0388	27.3641	27.5131	26.9229	27.15	S(+42.01)DKPDM(+15.99)AEIEKFDKSKLKKTETQEKNPLPSKETIEQ
26.4222	27.472	26.5502	27.1466	27.3727	GGWNTGGSRYPGQGSPGGNRYPPQGGGG
27.6172	27.134	27.7646	26.8891	26.5368	PNHPSSSGSFSDADLADGVSGGEGKGGSDGGGSHRKEGEEADAPGVIPGIVGAVV
27.2079	27.1287	27.3639	26.6557	26.8596	AIQLTYNPDESSKPNMIDAATLK
27.1274	27.2168	27.2229	26.7372	26.9633	NC(+57.02)FAIRHFE
27.2877	27.1129	27.3011	26.7363	26.9742	VNPYLQGQRLDNVVAKKSVPHFSDEDKDPE
27.1655	27.1112	27.1694	26.4931	26.7695	YLNYGEEGAPGKWQQQGDLQDTKENREEARFQDKQ
27.0934	27.1897	27.322	26.7529	27.1062	AGPVVPPC(+57.02)PGRIRHFKV
27.0936	27.1908	27.2263	26.6698	26.8959	IQRTPKIQVYSRHPAENGKSN
27.2055	27.0835	27.1656	26.5356	26.6411	S(+42.01)DKPDMAEIEKFDKSKLKKTETQEKNPLPS
26.7145	27.161	27.3701	26.9336	27.0748	AADHDVGSELPPEGVLGA
27.0841	27.066	27.2759	26.6726	26.7119	DQTVSDNELQEMSNQGSKYVNKEIQNA
27.0617	27.166	27.1817	26.6676	26.9082	KDQC(+57.02)DKC(+57.02)REILSVDC(+57.02)STNNPS
27.3057	27.0316	27.3161	26.8799	27.0551	GPVVPPC(+57.02)PGRIRHFKV
27.0234	27.0479	27.3175	26.7069	27.0624	LDNVVAKKSVPHFSDEDKDPE
27.2912	27.0437	27.3857	26.5806	26.9268	RC(+57.02)PGC(+57.02)GQGVQAGC(+57.02)PGGC(+57.02)VEEEDGGSPAEGC(+57.02)AEAEGC(+57.02)LRREGQEC(+57.02)GVYTPN
27.035	27.0487	27.1027	26.4536	26.7908	SVGAAAGPVVPPC(+57.02)PGRIRHFKV
27.0113	27.1635	27.0647	26.4737	26.4301	NC(+57.02)NAIRHFENTFVVETLIC(+57.02)GVV
27.1637	27.0109	27.1858	26.5911	26.751	GGSLPSEEKGHPQEESEESNVSMASLGE
27.3209	26.9966	27.5322	25.9716	26.2675	MAAQPQFVHPEHRSFVDLSGHNLANPHPFAVVPSTAT
27.4431	26.9834	27.5283	26.7378	26.4591	MAAQPQFVHPEHRSFVDLSGHNLANPHPF
26.9724	27.0774	27.1236	26.6102	26.867	HFENKFAVET
26.7925	27.2087	27.2232	26.7796	26.9693	DQTVSDNELQEM(+15.99)SNQGSKYVNKEIQNAVN
26.9637	26.8779	27.1586	26.5963	27.0181	EGKKLVAASQAALGL
26.967	26.9519	27.55	26.5144	26.6167	PDAPLQPVTPLQLFEGRRN
27.6523	26.937	27.51	25.7654	26.2356	ELRMSSSYPTGLADVKAGPAQTLIRPQDMKGASRSPEDSSPDAARIRV
27.2939	26.8942	27.3538	26.5284	26.9329	ETVAEKALQEYRKKHREE
28.3026	24.1673	27.6562	26.9283	26.8876	DVKEMIFNAERVGGLEEERESVGPLREDFSLSSSALIG
26.9469	26.9264	27.0307	26.3298	26.6458	PGPKDGSAPEVRGA
26.9451	26.9248	26.9691	26.2521	26.6082	SLPEAGPGRTLVSSKPQAHGAPAPPSGSAPH
27.0061	26.9151	27.2599	25.6208	26.2269	SLAGGSPGAAEAPGSAQVAGLC(+57.02)GRLTLHRDLRTGRWEPDPQRS
26.9974	26.9071	27.0169	26.6305	26.7742	HGPGLIYRQPN
26.9122	26.8947	26.9798	26.3534	26.6298	GYC(+57.02)DGRSERNLL
27.4759	26.8947	27.9969	26.0009	26.4711	FVEKC(+57.02)C(+57.02)KADDKETC(+57.02)FAEEGKKLVAASQAALGL
27.0187	26.8883	27.1262	26.4058	26.6718	LLQGGARQRGLGGRGLQEAAEERESAREEEEAEQE
27.1905	26.9004	25.7518	25.0589	26.8846	LLRDPADASEAHESSSRGEAGAPGEEDIQGPTKADTEKWAEGGGHSRE
26.9256	26.5699	27.0168	25.8062	26.8811	SRPDRSSQGGSLPSEEKGHPQEESEESNVSMASLGE
26.8758	26.8904	27.3839	26.4229	26.5452	VPTQC(+57.02)DVPPNSRFDC(+57.02)APDKAITQEQC(+57.02)EARGC(+57.02)C(+57.02)YIPA
26.8757	26.9522	27.1119	26.5135	26.6464	EGQEEEEDNRDSSMKLSF
26.8651	26.8771	27.0043	26.3822	26.7152	HSLAAGPEAGENQKQPEKNAGPTARTSATVPVLC(+57.02)
27.0206	26.8629	27.0303	26.4641	26.6319	ADGVSGGEGKGGSDGGGSHRKEGEEADAPGVIPGIVG
26.8643	26.8588	26.9319	26.4373	26.661	YGEEGAPGKWQQQGDLQDTKENREEARFQDKQ
26.8503	27.2701	26.7507	26.2211	26.8993	DSGPRRYTIAALLSPYSYSTTAVVTNPKE
27.0606	26.7871	26.8497	26.532	26.8787	AIPVAQDLNAPSDWDSRGKDSYETSQLDDQSAETHSHKQSRLY
26.8528	26.8445	26.8873	26.2531	26.6009	KC(+57.02)STSSLLEAC(+57.02)TFRRP
26.9274	26.8389	26.852	26.0604	26.4452	ADYEKHKVYAC(+57.02)EVTHQGLSSPVTKSFNRGEC(+57.02)
27.1743	26.9045	26.8363	26.2181	26.5475	HVTLSQPKIVKWDRDM(+15.99)
20.9873	26.8348	26.8458	26.5193	26.9345	NYPSLELDKM(+15.99)AHGYGEESEEERGLEPGKGRHHRGRGGEP
27.3089	26.5314	27.4022	26.1844	26.8347	PNLPPETVDSLKNILTSNNIDVKKM(+15.99)TVTDQVNC(+57.02)PKLS
26.8248	26.9911	27.046	26.4333	26.6553	HDVGSELPPEG
27.6004	26.9204	26.3852	26.5884	26.8132	PNHPSSSGSFSDADLADGVSGGEGKGGSDGGGSHRKEGEEADAPGVIPGIVG
26.8957	26.8085	27.7695	26.2708	26.637	STVEKTVAPTEC(+57.02)S
26.8637	20.9002	27.3146	26.8009	26.6836	SSQGGSLPSEEKGHPQEESEESNVSM(+15.99)
26.9298	27.0025	20.7131	26.7294	26.7984	SSQGGSLPSEEKGHPQEESEESNVSM(+15.99)AS
26.83	26.7928	26.8073	26.0375	26.4832	PPC(+57.02)PGRIRHFKV
26.7925	26.9478	26.9757	26.3272	26.545	DVGSNKGAIIG
26.7863	26.9906	26.8851	26.4952	26.5813	GAKNC(+57.02)NAIRHFENTFVVET
26.7821	26.857	26.937	26.334	26.5406	KVEQAVETEPEPEL
27.352	27.0621	26.5628	26.7766	26.5997	SSSYSKQFTSSTSYNRGDSTFES
26.7657	26.7745	26.9232	26.2154	26.3954	GEGDFLAEGGGVR
26.913	26.7733	26.765	26.2788	26.4248	RSSQGGSLPSEEKGHPQEESEESNVSMASLGE
26.7641	26.2714	27.8437	26.8854	25.8898	GGEERVGEEDEEAAEAEAEAEEAERARQNALLFAEEEDGEAGAE
26.7804	26.7632	29.981	23.6374	24.0901	RIGLAEGLESEKKAVIPLVIVSA
26.7614	26.8345	26.8719	26.2521	26.5616	VVWNFSSLDSGAGERRGGAAVGGGEQPPPAPAPRRE
26.8322	26.9543	25.858	26.5422	26.757	APPGRPEAQPPPLSSEHKEPVAGDAVPGPKDGSAP
26.532	26.8634	26.8933	26.6294	26.7502	LDC(+57.02)HVC(+57.02)AYN
26.8151	26.7421	27.5179	26.2655	26.3919	SVSPWMSVLSEEKLSEQETEAAEKSA
26.557	27.4651	27.5631	26.7325	26.5988	C(+57.02)AYRTSPKERHIIVAC(+57.02)EGSPYVPVHFDASVEDST
26.7318	26.9076	26.9435	26.0816	25.9351	ASHTSDSDVPSGVTEVVVKLFDSDPITVTVPVEV
26.7282	26.8022	27.1395	26.3865	26.6398	DHDVGSELPPEGVL
26.7637	26.7221	26.9264	26.3754	26.6041	DASEAHESSSRGEAGAPGEEDIQGPTKA
26.6948	26.9738	26.7167	26.2168	26.8124	IQRTPKIQVY
27.554	26.8137	25.9608	26.7152	25.3913	DHHSTHYRASEEEPEYGEEIKGYPGVQAPEDLEWERYRGRGSEEY
22.6738	27.1132	27.3235	21.3913	26.711	A(+42.01)TKAVC(+57.02)VLKGDGPVQGIINFEQKE
26.711	26.8664	27.0895	26.4215	26.0684	NYGEEGAPGKWQQQGDLQDTKENREEARFQDKQYSSHHTA
26.7318	26.7033	26.7866	26.2966	26.6491	KREEAPSLRPAPPPISGGGYR
26.6996	26.7321	26.984	26.3752	26.1399	RQELEDLERSLTEEMALREPAAAAAALLGGEEI
26.791	26.6986	26.8	26.0716	26.4784	KKNAPPEPVPPPRAAPAPTHVRSPQPPPPAPAPARDELPD
26.6952	26.6897	26.7505	26.1126	26.3277	LNAPSDWDSRGKDSYETSQLDDQSAETHSHKQSRLY
26.689	26.7272	26.8162	26.2911	26.5004	AGLQFPVGR
26.685	26.8883	27.1	26.5879	26.5709	EGQEEEEDNRDSSM(+15.99)KLSF
26.6814	27.3539	23.3499	27.3989	21.2423	DSHSLTTNIMEILRGDFSSANNR
26.7927	26.754	26.6792	26.1754	26.3527	SNC(+57.02)FAIRHFEN
26.1551	26.8056	26.7804	25.9376	26.6764	HGSPVDIC(+57.02)TAKPRDIPM(+15.99)N
26.2278	26.8395	27.5433	26.676	26.4248	PNPNHPSSSGSFSDADLADGVSGGEGKGGSDGGGSHRKEGEEADAPGVIPGIVG
26.7523	26.6734	26.7723	26.2591	26.4407	DQTVSDNELQEMSNQGSKYVNKE
26.7111	26.6623	26.831	25.8848	26.2345	S(+42.01)DKPDM(+15.99)AEIEKFDKSKLKKTETQEKN
27.12	26.6554	26.7773	26.1552	26.4431	EDVGSNKGAIIG
24.9536	23.9515	28.7884	26.6495	28.3927	DEAGSEADHEGTHSTKRGHAKSRPV
26.7158	26.6468	26.7497	26.2103	26.4338	VAQDLNAPSDWDSRGKDSYETSQLDDQSAETHSHKQSRLY
26.6443	26.6428	26.7683	26.1754	26.5344	GRPEAQPPPLSSEHKEPVAGDAVPGPKD
26.6352	26.6991	26.858	26.2643	26.5499	SVPHFSDEDKDPE
26.629	26.6594	26.7813	26.151	26.3535	HDVGSELPPEGVLGA
26.7116	26.6147	26.743	26.1534	26.5384	PLPSKETIEQEKQAGES
26.8749	26.7213	26.6139	26.0723	25.9873	NC(+57.02)FAIRHFENKFA
26.8622	26.6126	27.3256	26.1303	26.2634	GEDSSEEKHLEEPGETQNAFLNERKQASAIKKEE
26.752	26.6123	27.153	26.0937	26.2232	FHSSEIQRDELAPAGTGVSREAVSGLLIMGAGG
26.7585	26.6116	26.6464	25.9873	26.4109	KADDKETC(+57.02)FAEEGKKLVAASQAALG
26.6072	26.7005	26.7585	26.2751	26.6108	ATENSQTKKVKQPVRSHLRV
26.6046	26.6512	26.6031	25.8449	26.3015	SC(+57.02)SVMHEALHNHYTQKSLSLSPG
26.6082	26.5975	26.6557	26.0878	26.3165	SVNPYLQGQRLDNVVAKKSVP
27.4779	26.5936	26.8252	25.8934	26.1733	SPVTKSFNRGEC(+57.02)
26.5856	26.5914	26.6994	26.0673	26.303	NVSANENREKVNDQAKL
26.5805	26.6895	26.7261	26.0381	26.1714	DELAPAGTGVSRE
26.6303	26.5797	26.9649	26.0464	26.214	NAERVGGLEEERESVGPLREDFSLSSSA
26.8282	26.5774	26.8938	26.2231	26.3787	YDSEEPVSTHQEAENEKDRADQTVLTEDEKKE
26.406	26.5757	26.8006	25.9922	26.8165	SLELDKMAHGYGEESEEERGLEPGKGRHHRGRGGEPRAY
25.7291	26.8336	27.7409	24.2483	26.5742	EGQEEEEDNRDSSMKLSFRA
26.9041	26.1166	26.343	26.8217	26.5663	AGSGLQRAEEAPRRQLRVSQRTDGESRAHLGA
26.6753	26.5634	26.6757	25.9083	26.3698	FPKPGGSQDKSLHNRELSAERPLNEQIAEAEEDKIKKTYPPEN
26.7	26.5598	26.7273	26.2239	26.4075	LVVDPKSKEEDKHLKFRISHELDSASSEVN
26.2898	26.7519	26.8247	26.0058	26.5597	SVQLTEKRMDKVGKYPKELRKC(+57.02)C(+57.02)EDGMREN
26.3095	26.5696	26.5536	26.2716	26.6334	GRPQGPPQQGGHQQGPPPPPPGKPQGPPPQGGRPQGPPQGQSPQ
24.3823	26.7208	26.7	26.3291	26.5518	GAPPKVPRTPPAEELAEPQAAGGGQKKGDKAPGGGGAN
27.1361	26.6255	26.5468	25.456	25.6501	DVKEM(+15.99)IFNAERVGGLEEERESVGPLREDFSLSSSALIGL
27.0712	26.5462	27.0918	26.2723	26.4214	GQGSSEDDLQEEEQIEQAIKEHLNQGSSQETDKLAPVS
26.5483	26.7361	26.5303	26.4021	26.4123	MADEAGSEADHEGTHSTKRGHAKSRPV
26.597	27.3536	26.3997	26.1291	26.5263	GRTTC(+57.02)TKTQPNLDNC(+57.02)PFHDQPHLKRKA
26.6068	26.5209	26.6923	26.1272	26.3319	LQGGARQRGLGGRGLQEAAEERESAREEEEAEQE
26.7083	26.5201	26.7159	26.1221	26.1953	ESPKEHDPFTYDYQSLQIGGL
26.5186	26.5602	26.6587	26.1114	26.2562	NC(+57.02)FAIRHFEN
26.5162	26.3555	26.7884	26.3125	26.5432	ADASEAHESSSRGEAGAPGEEDIQGPTKA
26.5111	26.843	26.5335	26.258	26.4356	SSSYSKQFTSSTSYNRGDSTFESKS
26.8443	26.5041	26.9835	26.0361	25.733	M(+15.99)AAQPQFVHPEHRSFVDLSGHNLANPHPF
26.5831	26.501	26.5644	26.0835	26.3609	VVAGVANALAHKYH
26.5497	26.4943	26.7605	26.1055	26.4044	EDSKEAEKSGEATDGARPQALPEPMQESKAEGN
26.485	26.5757	26.5911	25.9293	26.2839	PHPFAVVPSTAT
26.5516	26.4832	26.5472	25.9447	26.1387	LTQPVPPADPAGSGLQRAEEAPRRQL
26.5312	26.4815	26.672	26.0191	26.2485	KETC(+57.02)FAEEGKKLVAASQAALG
26.8949	26.6655	25.1467	26.1379	26.4796	AQPQFVHPEHRSFVDLSGHNLAN
26.0577	26.638	26.7867	26.342	26.4767	YGEEGAPGKWQQQGDLQDTKENREEA
26.0697	26.9197	27.1836	25.4501	26.4751	DSHSLTTNIM(+15.99)EILRGDFSSANNR
26.6745	26.4915	26.4734	25.7181	26.2012	VLSSQQFLHRGHQPPPEMAGHSLASSHRN
26.5614	26.4724	26.5	25.8669	26.2425	KAVGDKLPEC(+57.02)EAVC(+57.02)GKPKNPANPVQR
26.844	27.0075	26.3575	26.0523	26.4719	FPSPVDAAFRQGHN
26.5803	26.4644	27.0985	24.8752	26.4334	VFSC(+57.02)SVMHEALHNHYTQKSLSLSPG
26.463	26.474	26.4873	25.8868	26.0891	DLSGHNLANPHPF
26.4532	26.4507	26.5816	26.8229	26.1793	SSPGKPPRLVG
26.4511	26.4714	26.5997	25.9677	26.2067	VPDLVPGNFK
26.4508	26.4949	26.5292	26.0441	26.1895	ADPAGSGLQRAEEAPRRQL
26.1953	22.407	26.4497	26.5989	26.7641	VGGLEEERESVGPLREDFSLSSSA
26.4432	26.4573	26.5826	26.0757	26.29	DQC(+57.02)DKC(+57.02)REILSVDC(+57.02)STNNPS
27.4328	26.4419	27.5361	25.4615	26.2191	KANDESNEHSDVIDSQELSKVSREFHSHEFHSHEDMLVVD
26.3552	26.4373	26.5188	25.9225	26.8303	VPPADPAGSGLQRAEEAPRRQ
26.5329	26.4364	26.6217	26.0001	26.2239	HDVGSELPPEGVLG
26.4357	26.4385	26.6902	26.0678	26.2617	AIQLTYNPDESSKPNM(+15.99)IDAATLK
26.867	26.4351	26.983	25.9762	24.6673	DHHSTHYRASEEEPEYGEEIKGYPGVQAPEDLEWERYRGRGSEE
27.2167	26.745	26.4351	25.1369	25.2705	DVKEMIFNAERVGGLEEERESVGPLREDFSLSSSALIGL
26.5986	26.4328	26.655	23.1683	25.7354	SNNKYAASSYLSLTPEQWKSHRSYSC(+57.02)QVTHEGSTVEKTVAPTEC(+57.02)S
26.5083	26.4294	26.5357	25.8863	26.0362	ETYGEMADC(+57.02)C(+57.02)AKQEPERNEC(+57.02)FLQHKDDNPNLPR
26.5126	26.4167	26.7427	26.3387	26.3826	EDSKEAEKSGEATDGARPQALPEPMQESKAEGNN
26.4821	26.4133	26.696	25.9824	26.0328	SNYFRLPPC(+57.02)ENVDLQRPNGL
26.4085	26.4431	26.5047	25.9197	26.1486	FDSDPITVTVPVEVSRKNPK
24.7478	26.7009	26.7914	25.9793	26.4063	VSGGEGKGGSDGGGSHRKEGEEADAPGVIPGIVG
26.9084	26.5007	25.8228	25.1724	26.4028	VSGGEGKGGSDGGGSHRKEGEEADAPGVIPGIVGA
26.6724	26.6732	23.1034	26.0845	26.4019	GTMTLSKSTC(+57.02)QDA
26.3992	26.4367	26.6302	26.0561	26.3092	NYGEEGAPGKWQQQGDLQDTKENREEARFQDKQ
26.496	26.3972	26.5069	25.2452	25.6748	NC(+57.02)FAIRHFENKFAVETLIC(+57.02)S
26.5853	26.4737	26.3945	25.697	26.0967	SSTVLEDSKSNEKAEEWGRSGKDPDRFRPDGLPKKY
24.6643	27.6528	26.7777	26.1847	26.3835	SYSC(+57.02)QVTHEGSTVEKTVAPTEC(+57.02)S
26.3806	26.7841	26.521	26.3487	26.1665	IEKFDKSKLKKTETQEKNPLPSKETIEQEKQAGES
26.4096	26.3806	26.6598	26.1314	26.2392	SNC(+57.02)FAIRHFENKF
26.3507	26.3634	26.4591	25.9321	26.1356	EASNC(+57.02)FAIRHFENKF
26.6162	26.5453	25.4382	26.3469	26.1137	PNPNHPSSSGSFSDADLADGVSGGEGKGGSDGGGSHRKEGEEADAPGVIPGIVGAVVVAVA
26.2927	26.4389	26.7305	26.1917	26.346	C(+57.02)DDYRLC(+57.02)E
26.403	26.3373	26.4393	25.8918	26.2369	YLQGQRLDNVVAKKSVPH
26.9101	26.3348	26.882	25.9815	25.4026	ADPAGSGLQRAEEAPRRQLRVSQRTDGESRAHLG
26.3316	26.3969	26.3932	25.7362	26.1915	VPDKTVRWC(+57.02)AVSEHEATK
27.5851	26.3259	26.5326	25.9681	26.303	APPEPVPPPRAAPAPTHVRSPQPPPPAPAPARDELPD
26.4126	26.2088	26.3708	25.8401	26.324	SLPEAGPGRTLVSSKPQAHGAPAPPSGSAPHFL
26.5936	24.4018	26.6763	23.929	26.3202	EAGENQKQPEKNAGPTARTSATVPVLC(+57.02)
25.8237	26.3164	26.6488	26.2584	26.428	DEEGESYSKEVPEME
26.4547	26.3092	26.4378	25.9001	26.2826	ALHPEEDPEGRQGRLLGR
26.544	27.0759	26.2614	24.0291	26.3082	DKETC(+57.02)FAEEGKKLVAASQAALG
26.3042	26.4842	26.5409	25.9795	26.2138	DELAPAGTGVSR
26.2211	26.2966	26.4797	26.2959	26.602	ISGLIYEETR
27.226	22.2499	26.6143	26.2919	26.1353	DVKEM(+15.99)IFNAERVGGLEEERESVGPLREDFSLSSSALIG
26.5066	26.2816	26.8515	25.7651	26.0703	FHSSEIQRDELAPAGTGVSREAVSGLLIMGAGGGS
26.5303	26.2811	26.8393	25.2265	25.9422	TC(+57.02)FAEEGKKLVAASQAALGL
26.3667	26.2797	26.9131	25.7383	25.7618	SLKPTLTEESVKESAEVEEIVFPRQFSKHSGHLQRQ
26.4179	26.2704	26.5432	25.0891	25.8721	GPTGTGESKC(+57.02)PLMVKVLDAVRG
26.4342	26.2695	26.4921	25.7478	26.0465	PVPTKTKVAVDENKAKEFLGSLKRQ
26.5529	26.2688	26.5012	24.7679	25.5193	NKYAASSYLSLTPEQWKSHKSYSC(+57.02)QVTHEGSTVEKTVAPTEC(+57.02)S
26.3502	26.2682	26.3468	25.7281	26.1351	GQRLDNVVAKKSVPHFSDEDKDPE
26.258	26.3082	26.4283	25.9385	26.2637	TQPVPPADPAGSGLQRAEEAPRRQL
26.2633	26.4912	26.4894	25.7665	26.2593	METVAEKALQEYRKKHREE
26.2561	26.9282	26.388	24.5955	26.0307	HSGFEDELSEVLENQSSQAELKEAVEEPSSKDVM(+15.99)
24.7782	26.0923	26.2936	26.2529	26.4724	SAAEKEKEM(+15.99)DPFHYDYQTLRIGG
26.4709	26.2504	26.4057	25.8583	26.0785	SIPLEKLAQAPEQPGQEKREHASRDGPGRVNELGRPA
26.5747	25.8081	26.6436	26.015	26.2464	IDSVGSEDSLDTSLRAHGVHATKHVPEKRPLP
26.2463	26.3406	26.3773	25.8284	25.9106	APPGRPEAQPPPLSSEHKEPVAGDAVPGPKD
25.9826	26.2418	27.1541	26.5975	26.1732	DGVSGGEGKGGSDGGGSHRKEGEEADAPGVIPG
26.3674	26.2409	26.3599	25.7406	25.8716	HRPRDQAAALVPKAGLAKPPAAAKSSPSLASSSSSSSSAVAGGAPEQQA
26.3539	26.2261	27.2368	24.2811	24.0959	PNPNHPSSSGSFSDADLADGVSGGEGKGGSDGGGSHRKEGEEADAPGVIPGIVGAVVVA
24.0547	26.4369	26.3364	26.225	25.3625	HPSSSGSFSDADLADGVSGGEGKGGSDGGGSHRKEGEEADAPGVIPGIVGAVVV
26.2208	26.2873	26.3869	25.6648	25.8793	APEAQVSVQPNFQQDK
26.2177	26.2437	26.2187	25.5459	25.784	AAGPVVPPC(+57.02)PGRIRHFKV
26.2465	26.2612	26.2165	25.5002	26.0908	NYPSLELDKMAHGYGEESEEERGLEPGKGRHHRG
25.1259	26.2688	26.4982	26.2157	26.1163	VSGGEGKGGSDGGGSHRKEGEEADAPGVIPG
26.205	26.2115	26.2486	25.7175	25.9053	VPPADPAGSGLQRAEEAPRRQLRVSQ
26.1958	26.2366	26.2641	25.6035	25.9501	VPDKTVRWC(+57.02)AVSEHEATKC(+57.02)QSF
26.0676	26.1944	26.7714	25.1171	26.2648	NYGEEGAPGKWQQQGDLQDTKENREEA
26.3663	26.1891	27.0961	25.7258	25.7338	FVDLSGHNLANPHPFAVVPSTAT
26.4762	26.1846	26.3813	25.8442	26.0876	AYKAIPVAQDLNAPSDWDSRGKDSYETSQLDDQSAETHSHKQS
26.4593	26.231	26.1826	25.6517	25.9568	VSGGEGKGGSDGGGSHRKEGEEADAPGVIPGIVGAVV
26.3864	26.2525	26.1799	25.7057	25.9644	DAHKSEVAHRFKDLGE
26.1789	26.2514	26.333	25.7976	25.9854	MKDQC(+57.02)DKC(+57.02)REILSVDC(+57.02)STNNPS
26.1642	21.7469	30.2886	28.9716	20.5459	KADDKETC(+57.02)FAEEGKKLVAASQAALGL
26.161	26.2717	26.4121	25.7578	25.862	C(+57.02)KADDKETC(+57.02)FAEEGKKLVAASQAALG
26.1597	26.2436	26.6099	25.7886	24.7017	SETHAAGHSQEKTHSREKSSQESGEETGSQENHPQESKGQPRSQEESEEGEEDATSEVD
26.3016	26.1494	26.3712	25.8535	26.1572	RPPPPPPPP
21.9938	26.1555	26.4187	25.9469	26.3804	HPQESKGQPRSQEESEEGEEDATSEVD
26.3275	25.4091	26.5968	25.9855	26.1515	YLNYGEEGAPGKWQQQGDLQDTKENREEA
26.1505	26.1884	26.4595	25.8317	26.0696	LEGQEEEEDNRDSSMKLSF
26.211	26.1449	26.211	22.9208	25.9269	GRPEAQPPPLSSEHKEPVAGDAVPGP
26.1374	25.9004	26.2406	26.4571	25.8401	GEGKGGSDGGGSHRKEGEEADAPGVIPGIVGAVVV
26.169	26.1362	26.1997	25.6355	25.8474	KDQC(+57.02)DKC(+57.02)REILSVDC(+57.02)STN
26.1356	26.3396	26.254	25.8127	26.1038	SVM(+15.99)HEALHNHYTQKSLSLSPG
26.1255	26.1924	26.175	25.5217	25.8682	S(+42.01)DKPDMAEIEKFDKSKLKKTETQEKNP
26.1247	26.135	26.2099	25.6434	25.9185	RIGLAEGLESEKKAVIP
26.117	26.229	26.217	25.5346	25.9139	VPDKTVRWC(+57.02)AVSEHEATKC(+57.02)
26.5905	26.1035	26.4419	25.6826	25.3704	GQGSSEDDLQEEEQIEQAIKEHLNQGSSQETDKLAP
26.3886	26.0993	26.3883	25.8071	25.8844	S(+42.01)DKPDMAEIEKFDKSKLKKTETQEKNPLPSKETIEQEKQA
26.2551	26.2307	25.7821	24.4992	26.0891	IGKLC(+57.02)DC(+57.02)PRGTSC(+57.02)NSFLLKC(+57.02)L
26.3932	25.9985	26.3545	25.9035	26.0782	KTETQEKNPLPSKETIEQEKQ
26.1161	26.0742	26.1649	25.5799	25.874	RKC(+57.02)STSSLLEAC(+57.02)TFRRP
26.2719	26.0728	26.1832	25.0216	25.7065	GKPPRLVGGPMDASVEEEGVRRALDFAVGEYN
26.6029	26.0704	26.4146	24.9004	25.7274	GAKNC(+57.02)NAIRHFENTFVVETLIC(+57.02)GVV
26.1181	26.0702	26.169	25.6362	25.6932	VAQDLNAPSDWDSRGKDSYETSQLDDQSAETHSHKQ
26.0615	26.2207	26.2549	25.866	26.0197	GPVQGIINFEQKES
25.7542	26.2033	26.3423	25.7551	26.0601	SDWDSRGKDSYETSQLDDQSAETHSHKQS
26.0581	26.0733	26.1341	25.4992	25.7739	KNAPPEPVPPPRAAPAPTHV
26.0059	26.0571	26.0888	25.6399	26.2673	LEGQEEEEDNRDSSM(+15.99)KLSFRA
26.3843	26.0569	26.0921	25.3053	25.7876	ETC(+57.02)FAEEGKKLVAASQAALGL
26.0545	24.8478	27.1911	23.9471	27.1697	APEAQVSVQPNFQQDKFLGRWFSA
26.0542	26.1552	26.2463	25.7893	25.9757	DELAPAGTGVSREA
26.1729	26.0087	26.2084	25.5831	26.0534	PPGRPEAQPPPLSSEHKEPVAGDAVPGPKDGSAPE
25.8901	25.9542	26.0479	26.4457	26.6861	VPPADPAGSGLQRAEEAPR
26.8666	26.04	25.8877	25.4745	26.2767	PGRPEAQPPPLSSEHKEPVAGDAVPGPKDGSAPEV
26.0954	26.0573	26.0364	25.6433	25.8899	EYHTEKLVTSKGDKELR
26.2867	26.0324	26.1742	25.5453	25.6147	SQDKSLHNRELSAERPLNEQIAEAEEDKI
26.117	26.0317	26.131	25.4996	25.8301	GAPPKVPRTPPAEELAEPQAAGGGQKKGDKAPGGGGANLKGD
26.2713	26.0277	26.0269	25.2247	25.9351	GPTGTGESKC(+57.02)PLMVKVLDAVR
26.0358	26.0259	26.0894	25.5694	25.7282	ADPAGSGLQRAEEAPRRQLRVSQRTDGES
26.025	26.0272	26.1101	24.822	25.9337	ADDGAGPGGRGPRGRARGDTGADEAVPRHDSSYGTFAGEFYDL
26.0325	26.021	26.2028	25.4603	25.8242	EESTKTGNAGSRLAC(+57.02)GVIGIAQ
26.0027	26.084	26.2276	25.7152	26.015	VKQADSGSSEEKQLYNKYPDAVAT
26.0142	26.0604	26.0726	25.5006	25.7735	LIRPQDMKGASRSPEDSSPDAARIRV
26.1772	25.8249	26.3437	25.7854	26.0113	IHSHRGATATLPC(+57.02)VLGTTPPSYKV
26.008	25.8192	27.0826	25.6052	26.6424	SAPSC(+57.02)PSSSPSPGEEPEGEGETDPEKVH
26.0052	26.052	26.2127	25.5962	25.9686	GRPEAQPPPLSSEHKEPVAGDAVPGPKDG
26.3378	26.1819	26.0037	25.4786	25.7224	TGGSRYPGQGSPGGNRYPPQGGGG
26.2418	26.0012	26.7701	24.5462	24.9691	HPSSSGSFSDADLADGVSGGEGKGGSDGGGSHRKEGEEADAPGVIPGIVG
26.0796	25.9962	26.1084	25.5556	25.786	DVELGRTTC(+57.02)TKTQPN
26.3583	25.9846	26.2127	25.5867	25.869	AIPVAQDLNAPSDWDSRGKDSYETSQLDDQSAETHSHKQSRL
26.2368	25.9843	26.2501	25.6057	25.8175	AIPVAQDLNAPSDWDSRGKDSYETSQLDDQSAETHSHKQ
26.2149	26.2901	25.5677	25.9798	25.9774	DQTVSDNELQEM(+15.99)SNQGSKYVNKEIQNA
25.9781	25.9851	26.1046	25.5347	25.7191	C(+57.02)PFHDQPHL
26.7752	25.9747	26.2267	25.664	25.3551	LEGQEEEEDNRDSSMKLSFRA
26.7951	25.9677	26.0493	25.5722	25.8211	SC(+57.02)YRKILKDHNC(+57.02)HNLPEGVAD
26.2565	25.9616	26.192	25.7396	25.9668	SGAESSKGAAFVSKQEGSEVVKRPR
26.9374	26.5936	23.7115	25.9626	23.8641	SSDLLKELLETGDNRERSHHQDGSDNEEEVS
26.0733	25.9563	26.1356	25.5955	25.7509	TETQEKNPLPSKETIEQEKQ
25.9554	26.0123	26.3374	25.4947	25.5403	MKPVPDLVPGNF
25.9709	25.9503	25.9515	25.3682	25.3166	TAFC(+57.02)KAQGFTEDTIVFLPQTDKC(+57.02)MTEQ
26.0787	26.1229	25.95	25.6775	25.9204	SSSDTC(+57.02)GPC(+57.02)EPASC(+57.02)PPLPPLGC(+57.02)LLGETRDAC(+57.02)GC(+57.02)C(+57.02)PMC(+57.02)ARGEGEPC(+57.02)GGGGAGRGYC(+57.02)APGM(+15.99)EC(+57.02)VKS
26.0908	25.9474	26.0951	25.6124	25.7991	S(+42.01)DKPDMAEIEKFDKSKLKKTETQEKNPLPSKET
26.1735	25.894	26.1115	25.6264	25.9458	TPPAEELAEPQAAGGGQKKGDKAPGGGGANLKGDRS
25.9315	26.1332	26.2229	25.6714	25.9214	PAGSGLQRAEEAPRRQL
25.2149	25.9312	26.1799	25.72	25.979	KTETQEKNPLPSKETIEQEKQAGES
25.931	26.299	26.7929	25.9189	25.5653	SYKMADEAGSEADHEGTHSTKRGHAKSRPV
25.9296	26.1308	26.2507	25.377	25.5258	KAQGFTEDTIVFLPQTDKC(+57.02)MTEQ
25.6109	26.0334	26.0986	25.646	25.9235	M(+15.99)ETVAEKALQEYRKKHREE
25.6811	25.9496	26.6414	25.1108	25.9178	NKYAASSYLSLTPEQWKSHRSYSC(+57.02)QVTHEGSTVEKTVAPTEC(+57.02)S
25.9174	25.9773	26.8218	25.5412	25.7753	IGEIKEETTSHLRSC(+57.02)EYKGRPPKAGAEPASEREVS
26.1362	25.9152	26.7887	25.1288	25.6641	ARSEAAAVQPVIGISQRVRMNSKEKKDLGTLG
25.9126	25.9372	26.0524	25.4837	25.7047	DKETTENENTKFEVRLL
25.9597	25.9112	25.9415	25.3222	25.6287	SSTVLEDSKSNEKAEEWGRSGKDPDRFRPDGLPK
26.0395	25.9107	26.0129	25.4398	25.7468	KKNAPPEPVPPPRAAPAPTHV
25.9101	25.9811	26.0244	25.4853	25.6983	GLRVC(+57.02)EDGPVFYPPPKK
25.8961	26.0869	26.1362	25.6775	25.9091	AFSETDTQSTGEASVVSGPRVAQGYHQRT
20.4824	26.1634	26.6262	25.9008	25.8935	ADDKETC(+57.02)FAEEGKKLVAASQAALG
25.9848	25.8978	26.0168	25.5212	25.7002	LVQEDKPAC(+57.02)VC(+57.02)HSGYVGARC(+57.02)EHADLLA
26.0913	25.8958	26.4056	25.0448	25.4622	FHSSEIQRDELAPAGTGVSREAVSGLLIMGAGGGSL
25.8957	26.0644	26.138	25.5647	25.7096	HTSDSDVPSGVTEV
26.0777	25.89	26.0926	25.5873	25.7394	DGVSGGEGKGGSDGGGSHRKEGEEADAPGVIPGIVGA
25.8628	26.093	26.2224	25.5993	25.889	PPGRPEAQPPPLSSEHKEPVAGDAVPGPKDGSAPEVRG
26.3466	25.914	25.8866	24.8792	25.319	SSPGKPPRLVGGPMDASVEEEGVRRALDFAVGEYNKA
26.3268	25.8794	26.2014	25.8621	25.8523	GQGSSEDDLQEEEQIEQAIKEHLNQGSSQETD
25.8779	25.9655	25.9177	25.5543	25.7254	A(+42.01)TKAVC(+57.02)VLKGD
26.0589	25.7581	26.4795	25.7555	25.8734	GQGSSEDDLQEEEQIEQAIKEHLNQGSSQETDKLAPV
25.873	25.9426	26.2091	25.4594	25.7007	NEFIVETKIC(+57.02)QE
26.0383	26.0501	25.8644	25.2973	25.6777	ALHPEEDPEGRQGRLLG
26.0621	25.8627	26.3465	25.7472	25.7036	APHGPGLIYRQPNC(+57.02)DDPETEEAALVAIDYINQN
26.5729	25.8578	26.3036	24.6555	25.5292	AELKEKFTAFC(+57.02)KAQGFTEDTIVFLPQTDKC(+57.02)MTEQ
25.8575	25.92	26.2297	25.4753	25.6639	HDVGSELPPEGVL
25.9368	25.8853	25.7946	25.3256	25.857	DAHKSEVAHRFKDLGEE
26.1048	25.8553	26.0999	25.3518	25.6747	A(+42.01)DKPDMGEIASFDKAKLKKTETQEKNTLPTKETIEQE
25.8442	25.9099	25.9864	25.4256	25.6195	NC(+57.02)NAIRHFENTF
25.7062	26.3562	26.2577	25.8422	25.5605	SSNVASSSSTSSSPGSHSQHEHHFHGSKHHSVP
26.0907	25.8407	26.0945	25.3	25.678	ELQQAVLHMEQRKQQQQQQQGHKAPAAHPEGQLKFHPDTDDVPVPAPAGDQKE
26.1294	25.8404	26.0091	25.6935	25.6714	VPGQGSSEDDLQEEEQIEQAIKEHLNQGSSQETDKLAPV
25.9516	25.8327	26.2258	25.356	25.6249	GAYKAIPVAQDLNAPSDWDSRGKDSYETSQLDDQSAETHSHKQSRLY
26.2378	26.1296	22.6383	25.5689	25.8318	S(+42.01)DKPDMAEIEKFDKSKLKKTETQEKNPLP
26.181	25.8317	25.9531	25.3297	25.5464	S(+42.01)DKPDMAEIEKFDKSKLKKTETQEKNPLPSKETIEQE
26.0859	25.6283	26.0261	25.3801	25.825	KKLVAASQAALG
25.8243	26.0054	25.6512	26.8039	25.7865	SVNPYLQGQRLDNVVAKK
25.9557	25.8226	25.972	25.2092	25.8201	DAHKSEVAHRFKDLGEENFK
25.8213	26.4392	26.1288	25.2277	24.9073	RRPC(+57.02)FSALEVDETYVPKEFN
25.8919	25.8127	25.8368	25.4907	25.4904	M(+15.99)KDQC(+57.02)DKC(+57.02)REILSVDC(+57.02)STNNPS
25.8126	25.8228	26.0161	25.3338	25.511	EEERESVGPLREDFSLSSSA
25.8841	25.8084	25.8139	24.9182	25.3362	ILTSNNIDVKKMTVTDQVNC(+57.02)PKLS
26.1386	25.3368	26.3401	25.6277	25.7934	SKITHRIHWESASLL
25.8168	25.7813	25.9393	25.2959	25.5349	NKFAVETLIC(+57.02)S
25.8197	25.7764	25.8438	25.2913	25.5722	TATSEYQTFFNPR
26.176	25.7725	26.2383	25.5563	25.7428	DDFAAFVEKC(+57.02)C(+57.02)KADDKETC(+57.02)FAEEGKKLV
25.889	25.7678	25.9556	25.4713	25.6617	DASEAHESSSRGEAGAPGEEDIQGPTKADTEKWAEGGGHSRE
25.3723	26.089	26.1648	24.6956	25.7675	EDSKEAEKSGEATDGARPQALPEP
25.9816	25.7673	25.9811	25.4046	25.5457	GTM(+15.99)TLSKSTC(+57.02)QDA
25.7667	25.8491	25.8454	25.3076	25.5902	SRVSGGAPLHLGRHRAETQEQQSRS
26.1582	23.5912	26.8792	25.171	25.7624	LVTSKGDKELR
25.7492	26.5511	25.7616	25.3336	26.3488	SQAPASDVLARTHTAQDRPPAEGDDRFSESILT
25.5011	25.832	25.9719	25.1796	25.7577	GEEGAPGKWQQQGDLQDTKENREEARFQDKQYSSHHT
25.9022	25.7564	26.1726	25.35	24.517	FHSSEIQRDELAPAGTGVSREAVSGLLIM(+15.99)GAGG
25.8058	25.7511	25.825	25.3136	25.5597	DVELGRTTC(+57.02)TKTQPNLDNC(+57.02)PFHDQPHLKRKAFC(+57.02)S
25.7494	26.026	26.4035	25.4439	25.5446	EEGAPGKWQQQGDLQDTKENREEARFQDKQYSSHHT
25.798	25.7489	25.919	25.3288	25.614	KDQC(+57.02)DKC(+57.02)REILSVDC(+57.02)STNNPSQ
25.8028	25.8063	25.7394	25.1231	25.4007	DSGASRDDDLLLPYPRARARLPR
25.7443	25.7385	26.6074	24.1014	25.142	SQLQKVPPEWKALTDMPQMRMELERPGGNEITRGGSTSYGTGSETESPRN
21.8355	26.8598	25.7335	25.2489	25.7476	SKPEESHLLA
25.7324	25.4003	25.591	25.7728	26.1899	DAAQKTDTSHHDQDHPTFNKITPN
25.8468	25.7297	25.8756	25.2588	25.4219	SVNPYLQGQRLDNVVAKKSVPHFSDEDKDP
25.8866	25.7285	25.9927	25.5176	25.5538	DGVSGGEGKGGSDGGGSHRKEGEEADAPGVIPGIVGAVV
25.728	25.8432	25.908	25.165	25.5915	VPDKTVRWC(+57.02)AVSEHEATKC(+57.02)QSFR
25.726	25.8912	25.7354	25.2412	25.5916	DYEKHKVYAC(+57.02)EVTHQGLSSPVTKSFNRGEC(+57.02)
25.7241	25.779	25.9186	25.3507	25.6502	DVKDKETTENENTKFEV
25.6313	25.8087	25.9245	25.3176	25.7146	APSDWDSRGKDSYETSQLDDQSAETHSHKQSRLY
25.7728	25.7698	25.7117	25.362	25.6969	DAEFRHDSGYEVHHQKL
25.9922	25.7099	25.9094	24.7931	25.5635	NVNFQKAINEKLGQYASPTAKR
25.8404	25.8014	25.7083	25.1861	25.5209	RFTQKSLSLSPG
25.6969	25.9046	25.8441	25.3652	25.583	APPGRPEAQPPPLSSEHKEPVAGD
24.5868	25.9686	26.0315	25.4034	25.6926	GLQEAAEERESAREEEEAEQE
23.5498	25.6827	26.1346	22.0655	25.9254	NYPSLELDKMAHGYGEESEEERGLEPGKGRHHRGRGGEPRAYFMSDTREE
25.6009	25.6826	25.8172	25.3373	25.7303	GHRPLDKKREEAPSLRPAPPPISGGGY
25.8538	25.6777	25.6974	25.1987	25.3371	TSEVKQLIK
25.7728	25.6766	25.7375	25.2455	25.4482	AEELAEPQAAGGGQKKGDKAPGGGGANLKGDRS
25.6749	25.8076	25.8325	25.3752	25.5738	GPVQGIINFEQKE
25.8446	25.6748	25.8492	25.3327	25.648	GKKLVAASQAALG
26.0329	25.6076	25.8162	25.1399	25.6697	ARSEAAAVQPVIGISQRVRM(+15.99)NSKEKKDLGTLG
25.6686	25.7555	25.702	25.0112	25.4485	AEEGKKLVAASQAALG
25.8783	25.6685	25.9304	25.4477	25.6351	GGSLPSEEKGHPQEESEESNVSM(+15.99)ASLGE
26.0659	25.2703	25.8662	25.6676	25.4748	ASGPPVSELITK
25.6722	24.5006	23.6872	25.6674	25.793	SSQGGSLPSEEKGHPQEESEESNVS
25.8074	25.656	26.2937	25.0556	25.1191	AQPQFVHPEHRSFVDLSGHNLANPHPFAVVPS
26.2058	25.6537	26.7115	20.1267	24.6535	S(+42.01)DKPDMAEIEKFDKSKLKKTETQEKNPLPSKETIEQEKQAGE
25.8716	25.7383	25.5796	25.4281	25.6529	SVNPYLQGQRLDNVVAKKSVPHFSDED
25.9074	25.6527	25.9258	25.254	25.4973	S(+42.01)DKPDMAEIEKFDKSKLKKTETQEKNPLPSKETIE
25.6523	25.8378	25.8528	25.1049	25.3656	NYLNYGEEGAPGKWQQQGDLQDTKENREEARFQDKQYSSHHTAE
25.6515	25.7806	25.797	25.1354	25.3266	KVEQAVETEPEPELRQQTEWQ
25.8945	25.6478	26.0056	25.2065	25.4315	GGEGKGGSDGGGSHRKEGEEADAPGVIPGIVGAVVV
25.4202	25.6422	25.676	24.9927	25.665	SDVVYTDWKKDKC(+57.02)EPLEKQHEKERKQEEGES
25.6889	25.6381	25.8977	25.1609	25.3516	LQDIPTGSAPAAQHRLPQPPVGKGGAGASSS
25.7412	25.8817	25.5863	25.5728	25.6361	EIVLTQSPGTLSLSPGERATLSC(+57.02)RASQ
25.7294	25.634	25.857	24.6693	25.1359	SSYLSLTPEQWKSHRSYSC(+57.02)QVTHEGSTVEKTVAPTEC(+57.02)S
26.293	25.6309	26.4507	25.4877	25.3825	LDDLQPWHSFGADSVPANTENEVEPVDARPAADRGLTTRPGSGLTNIKT
25.806	25.6296	25.7288	25.1741	25.3014	HRGHQPPPEMAGHSLASSHRNS
25.7741	26.2807	24.575	25.6189	25.6281	SQEETPGHRRKEAEGTEEGGEEEDDEEM(+15.99)DPQTIDSLIELSTKLHLPADDVVS
25.6253	25.6976	25.9187	25.3715	25.507	HTSDSDVPSGVTE
25.6335	25.6566	25.621	25.0227	25.4354	RPVKEPRGLSAASPPLAETGAPRRF
25.6208	25.6311	25.6848	25.1312	25.3873	GAKNC(+57.02)NAIRHFENTF
26.8125	25.4502	25.4782	25.8357	25.609	GYPEEKKEEEGSANRRPEDQELESLSAIEAELEKVAHQL
25.6775	24.7911	27.1975	25.6041	25.5647	DAAQKTDTSHHDQDHPTFN
25.6008	25.6224	25.7021	25.0429	25.3642	HKVYAC(+57.02)EVTHQGLSSPVTKSFNRGEC(+57.02)
25.776	25.522	25.8722	25.3754	25.6	ESPKEHDPFT
24.8867	25.5994	26.1155	25.1641	25.7341	APPGRPEAQPPPLSSEHKEPVAGDAVPGPKDGSAPEVR
25.4933	25.5985	25.8076	26.0659	25.4234	NVNDPSPVPSSSSTYHA
25.5957	25.609	26.3633	25.3077	25.2728	SVSPWM(+15.99)SVLSEEKLSEQETEAAEKSA
25.7326	25.4775	25.7766	25.3146	25.594	NTGGSRYPGQGSPGGNRYPPQGGGG
25.5927	26.4432	25.6791	25.1189	25.3855	SETDTQSTGEASVVSGPRVAQGYHQRT
25.6669	25.59	25.6353	24.5511	25.0628	GKNIKEKETVIIPNEKSLQLQ
25.5829	25.6525	25.8601	25.2282	25.5046	APEAQVSVQPNFQQ
25.3078	26.0516	26.1069	25.189	25.5785	SSNVASSSSTSSSPGSHSQHEHHFHGSKHHSVPISIYRSPVS
25.8273	25.5731	25.8197	25.199	25.5407	TQGKLSVANKAPGTEGQQQVHGEKKEAPAVPSAPPSYEEATSGEGM(+15.99)KAG
25.705	25.573	25.8591	25.2282	25.3759	VSGGEGKGGSDGGGSHRKEGEEADAPGVIPGIVGAVVVA
25.8035	25.5663	25.8846	25.3671	25.5681	KPPPPPPPP
25.7488	25.5542	25.7346	25.1544	25.4345	SSPLDNKLNVEDVDSTKNRKLIDDYDSTKSGLDHKFQ
25.5471	25.6831	25.9352	25.2761	25.5542	ISHELDSASSEVN
25.8252	26.3412	24.8771	25.0524	25.5527	KADYEKHKVYAC(+57.02)EVTHQGLSSPVTKSFNRGEC(+57.02)
25.5507	25.5688	25.6434	24.9529	25.306	SSPVTKSFNRGEC(+57.02)
25.8319	24.6599	25.8352	24.0518	25.5432	NHYTQKSLSLSPG
25.5431	25.5463	25.6346	25.0176	25.1803	KANDESNEHSDVIDSQELSKVSREF
25.5645	25.5426	25.6018	25.0809	25.2484	EKLPGQGVHSQGQGPGAN
25.7369	25.5398	25.7317	25.31	25.3863	GGSLPSEEKGHPQEESEESNVS
25.659	25.6666	24.0255	25.2819	25.5397	EGQEEEEDNRDSSM(+15.99)KLSFRA
25.5762	25.5442	25.5356	24.8485	25.1385	AAPAPTHVRSPQPPPPAPAPARDELPD
25.7241	25.3652	25.8052	25.3255	25.5351	ADGVSGGEGKGGSDGGGSHRKEGEEADAPGVIPG
25.621	25.5342	25.9838	25.2541	25.5275	EDSKEAEKSGEATDGARPQALPEPM(+15.99)QESKAEGNN
25.7419	25.5536	24.3404	25.1849	25.5328	GVSGGEGKGGSDGGGSHRKEGEEADAPGVIPGIVGAVVV
25.6353	25.5285	25.7287	25.1099	25.3749	APPGRPEAQPPPLSSEHKEPVAGDAVPGP
25.4359	26.3639	26.1969	24.6831	25.5282	M(+15.99)ADEAGSEADHEGTHSTKRGHAKSRPV
25.71	25.517	25.7594	25.1397	25.3048	C(+57.02)FAIRHFENKFAVET
25.6141	25.5154	25.6689	24.6696	25.3322	TC(+57.02)TPGSGELGRILTVPESQKGALQGYRDAVC(+57.02)SGQAAARA
26.268	25.5108	26.0942	25.018	25.3524	GYPEEKKEEEGSANRRPEDQELESLSAIEAELEKVAHQLQAL
25.6359	25.4701	25.592	25.2055	25.5065	IQRTPKIQVYSRHPAENG
26.2844	25.4997	25.605	24.8711	25.0611	DPPPPPLPAERG
25.8512	25.499	25.8041	25.3803	25.415	AIQDPRLFAEEKAVADTRDQADGSRASVDSGSSEEQGGSSRA
25.5765	25.498	26.5059	25.2001	25.1577	PNPNHPSSSGSFSDADLADGVSGGEGKGGSDGGGSHRKEGEEADAPGVIPGIVGA
25.4932	25.5871	25.5637	24.9657	25.2503	NC(+57.02)FAIRHF
24.8135	24.8494	26.0635	25.4921	25.9121	SHRSYSC(+57.02)QVTHEGSTVEKTVAPTEC(+57.02)S
25.9285	25.4911	26.3715	25.3775	25.4398	NAPPEPVPPPRAAPAPTHVRSPQPPPPAPAPARDELPDWNE
25.4699	25.526	25.7726	24.9852	25.2197	TTSREEFDEIPTVVG
25.5004	25.4696	25.5698	24.9208	25.2963	RSYSC(+57.02)QVTHEGSTVEKTVAPTEC(+57.02)S
26.2809	26.042	23.7581	25.468	23.6482	EVEPVDARPAADRGLTTRPGSGLTNIKTEEISEVKM
25.6623	25.4675	25.6688	24.5751	25.0808	SYLSLTPEQWKSHRSYSC(+57.02)QVTHEGSTVEKTVAPTEC(+57.02)S
25.3116	25.4668	25.5082	24.8536	25.9818	GHRPLDKKREEAPSLRPAPPPISGGGYRARPAKAAATQK
25.5404	25.4663	25.6033	24.8648	25.1357	VDSGNDVTDIADDGC(+57.02)PKPPEIAHGYVEH
25.7057	25.4612	25.6922	25.1929	25.3952	DESNEHSDVIDSQELSKVSREFHSHE
25.6451	24.5041	25.6333	25.4609	24.9339	DQHPIDGYLSHTELAPLRAPLIPMEHC(+57.02)TTRF
25.4589	25.9207	25.5443	25.4508	24.5068	RQELEDLERSLTEEM(+15.99)ALREPAAAAAALLGGEEI
25.8197	25.3293	25.5162	25.1503	25.4553	EVEPSDTIENVKAKIQDKEGIPPDQQ
25.4535	25.5844	25.6247	24.9584	25.3233	HWESASLLR
25.3996	25.5565	25.7438	25.2234	25.4529	ADHDVGSELPPEGVLGA
25.4516	25.4726	25.5463	25.0277	25.3148	DENKAKEFLGSLKRQ
25.447	25.4755	25.5466	24.9735	25.1502	SGHNLANPHPFAVVPSTAT
25.6463	25.4465	25.8467	25.1511	25.2403	RSSQGGSLPSEEKGHPQEESEESNVSM(+15.99)ASLGE
25.9709	25.4459	26.523	24.5384	24.9313	AQPQFVHPEHRSFVDLSGHNLANPHPFAVVPSTATVV
25.5658	25.443	25.5219	24.8058	25.2406	TQKSLSLSPG
25.4844	25.4816	25.4419	24.8406	25.1837	KVYAC(+57.02)EVTHQGLSSPVTKSFNRGEC(+57.02)
25.537	25.4374	25.5854	25.0027	25.2801	DPASHPGPHYLLPPIHEV
25.7874	25.4319	25.5676	24.7254	25.2274	QPSVGAAAGPVVPPC(+57.02)PGRIRHFKV
25.4275	25.5464	25.5972	24.9337	25.1431	EPPPPPEPARI
25.4272	25.6049	25.7176	25.2049	24.84	ASHTSDSDVPSGVTEVVVKLFDSDPITV
25.4255	25.5374	25.5657	24.1198	25.301	HRSYSC(+57.02)QVTHEGSTVEKTVAPTEC(+57.02)S
25.5101	25.4373	25.4249	24.9852	25.1689	S(+42.01)DKPDMAEIEKFDKSKLKKTETQEKNPL
25.4234	25.4593	25.556	24.9534	25.2089	LLLPGELAK
25.4193	25.5026	26.0974	25.1373	24.9027	PNHPSSSGSFSDADLADGVSGGEGKGGSDGGGSHRKEGEEADAPGVIPGIVGA
26.3477	26.4425	23.6407	24.9675	25.4153	KANDESNEHSDVIDSQELSKVSREFHSHEFHSHEDM(+15.99)LVVD
25.4509	25.408	25.8697	24.7253	24.9382	DDKETC(+57.02)FAEEGKKLVAASQAALG
25.4509	25.407	25.5786	25.081	25.2893	NDNEEGFFSAR
24.5141	25.7578	25.936	25.2818	25.404	GGSLPSEEKGHPQEESEESN
25.4004	25.4682	25.6059	25.1063	25.3256	ALTQPVPPADPAGSGLQRAEEAPRRQL
25.5096	25.3997	25.5972	24.9641	25.1391	SSSGSFSDADLADGVSGGEGKGGSDGGGSHRKEGEEADAPGVIPGIVG
24.9199	24.5923	26.1362	25.3952	25.7416	SSQGGSLPSEEKGHPQEESEESNVSMASLGEKRDHHSTHY
25.4251	25.4218	25.3927	24.6455	25.0909	DAHKSEVAHRFKDLGEENF
25.3924	25.5457	25.5578	24.8083	25.2083	DKLPEC(+57.02)EAVC(+57.02)GKPKNPANPVQ
25.3903	25.2866	25.8259	25.1984	25.468	EDSKEAEKSGEATDGARPQALPEPM(+15.99)QESKAEGN
25.3894	22.2094	25.9221	23.5509	25.65	EC(+57.02)FLQHKDDN
25.3854	25.8077	25.5418	25.2521	25.174	ETPAPQVPARRLLPP
21.5933	25.3831	25.3908	24.6775	25.4652	SPYSYSTTAVVTNPKE
25.4844	25.3824	25.6101	24.5896	24.7651	AFVEKC(+57.02)C(+57.02)KADDKETC(+57.02)FAEEGKKLVAASQAALG
25.3941	25.3815	25.5226	24.9562	25.0355	LEGQEEEEDNRDSSMKLSFRARA
27.2213	25.2355	25.6458	25.381	25.1194	YGGFMKKDAEEDDSLANSSDLLKELLETGDNRERSHHQDGSDNEEEVS
25.3785	26.3447	25.4976	24.8106	25.1174	TASRGASQAGAPQGRVPEARPN
25.3776	25.4183	25.4209	24.8073	25.191	VPDKTVRWC(+57.02)AVSEHEATKC(+57.02)QS
25.3756	25.4229	25.8167	25.031	25.1019	VDLSGHNLANPHPFAVVPSTAT
25.3016	25.7896	25.5357	24.8798	25.3744	AC(+57.02)EVTHQGLSSPVTKSFNRGEC(+57.02)
25.4335	25.3641	25.559	24.5388	24.9666	APEAQVSVQPNFQQDKFLGRWF
25.4363	25.3631	25.5147	24.8566	25.2275	TMTLSKSTC(+57.02)QDA
25.4122	25.3558	25.6885	24.9582	25.1975	AIPVAQDLNAPSDWDSRGKDSYETSQLDDQSAETHSH
25.4825	24.6783	25.3542	24.9723	25.3909	SDGGGSHRKEGEEADAPGVIPGIVGAVVV
25.3667	25.3538	25.435	25.038	25.0278	YGQVPMC(+57.02)DAGEQC(+57.02)AVRKGA
25.6786	23.102	25.824	23.9815	25.3533	GISNEGQNASIK
25.3497	25.4669	25.4749	24.8414	25.0406	SQLQKVPPEWK
25.3476	25.6236	25.3722	24.5912	25.2223	SYSTTAVVTNPKE
25.38	26.0278	25.3466	24.734	25.1659	RC(+57.02)QNRDVRQYVQGC(+57.02)GV
25.3437	26.103	26.4573	24.6904	25.3462	KYAASSYLSLTPEQWKSHKSYSC(+57.02)QVTHEGSTVEKTVAPTEC(+57.02)S
25.5452	25.3441	25.7797	25.0079	25.1675	ELSAERPLNEQIAEAEEDKI
25.1255	25.7392	25.3438	24.7742	25.6381	ADGVSGGEGKGGSDGGGSHRKEGEEADAPGVIPGIVGA
25.5714	25.3399	25.9456	24.5005	23.9147	PNLPRLVRPEVDVMC(+57.02)TAFHDN
25.4781	25.3368	25.5761	24.5689	24.7649	AAQPQFVHPEHRSFVDLSGHNLANPHPF
26.0221	25.3323	26.2475	24.9461	24.9766	DDFAAFVEKC(+57.02)C(+57.02)KADDKETC(+57.02)FAEEGKKLVAASQAALGL
25.3478	24.7386	25.4692	25.3304	25.1063	DSGASRDDDLLLPYPRARARLP
25.55	25.3287	25.809	24.7606	25.2186	LFRGGKSGELEQEEERLSKEWEDS
25.3276	25.424	25.4539	24.9209	25.2358	DAWGPGNSARDVLRARAPREEQGAA
25.3878	25.3275	25.4179	24.8317	25.1106	IKEKETVIIPNEKSLQLQ
25.3261	25.9255	25.6107	25.2054	24.8683	SPGKPPRLVGGPM(+15.99)DASVEEEGVRRALDFAVGEYN
24.9411	25.3255	25.484	24.7476	25.5131	SLELDKMAHGYGEESEEERGLEPGKGRHHRGRGGEPR
25.3041	25.3249	25.438	25.5612	25.0737	SQAPASDVLARTHTAQDRPPAEGDDRFSES
25.4924	25.3198	25.5939	23.7708	24.5346	SNNKYAASSYLSLTPEQWKSHKSYSC(+57.02)QVTHEGSTVEKTVAPTEC(+57.02)S
25.3193	25.5122	25.6214	25.0519	25.248	RC(+57.02)GGC(+57.02)C(+57.02)NDEGLEC(+57.02)VPT
25.3138	25.4394	25.4312	24.8286	25.1752	SSSYSKQFTSSTSYNRGDSTFESKSYKMA
26.1169	25.3097	24.5142	25.3393	24.9449	EDDSLANSSDLLKELLETGDNRERSHHQDGSDNEEEVS
25.3559	25.3094	25.7517	24.7153	24.6561	THSFADHSGTIDDREPLANAIKSDSAVIGGLIAV
24.9412	25.3061	25.386	24.9993	25.4872	GHRPLDKKREEAPSLRPAPPPISGGGYR
25.3058	25.4873	25.522	24.8755	25.1612	KPVPDLVPGN
24.7055	25.3191	25.4859	24.7505	25.3019	GAKNC(+57.02)NAIRHFENT
25.3413	25.2968	25.3999	24.8746	25.1071	DHSGTIDDREPLANAIKSDSA
25.5047	25.3862	25.2965	24.5766	24.9125	NGKDQDGDQAPEYRGRTELLKDAIGEGKVTL
25.2961	25.4526	25.4528	24.8405	25.2679	LNYGEEGAPGKWQQQGDLQDTKENREEARFQDKQYSSHHTA
25.9086	24.9704	25.2954	25.1727	25.6835	AERAQSIAYHLKIEEQREKVHENENIGTTEPGEHQE
25.4037	25.2938	25.6262	25.0346	25.1859	LEEERESVGPLREDFSLSSSA
25.293	25.2998	25.8016	24.8608	24.7958	GGGSHRKEGEEADAPGVIPGIVGAVVV
25.1795	25.2903	25.3652	24.4852	25.751	EASNC(+57.02)FAIRHFEN
25.2846	25.3924	25.4307	24.7945	25.0211	EPPC(+57.02)NDPMVC(+57.02)RLP
25.5052	25.2763	25.4483	24.9239	25.1691	TTC(+57.02)TKTQPNLDNC(+57.02)PFHDQPHLKRKA
25.59	25.2755	26.2009	25.0205	24.7969	SAEFPDFYDSEEPVSTHQEAENEKDRADQTVLTEDEKKELEN
25.038	25.275	25.4983	24.6558	25.3317	HHGRSRPDRSSQGGSLPSEEKGHPQEESEESNVSMASLGE
25.4275	25.2741	25.3934	24.9288	25.1167	NDESNEHSDVIDSQELSKVSREFHSHE
25.2886	25.2741	25.3785	24.7884	25.0589	EPPARPPPPPP
25.324	25.2685	25.4369	24.8016	25.0743	AGPEAGENQKQPEKNAGPTARTSATVPVLC(+57.02)
25.5046	25.2684	25.5592	24.925	25.1271	SAEFPDFYDSEEPVSTHQEAENEKDRAD
25.8325	25.2677	25.5463	24.9806	25.0955	VPGQGSSEDDLQEEEQIEQAIKEHLNQGSSQETD
25.292	24.4124	25.3975	25.2635	25.0421	YGGFM(+15.99)KKDAEEDDSLANSSDLLKELLETGDNRERSHHQDGSDNEEEVS
25.2727	25.4216	25.2631	24.5583	24.9652	TGKLIQGAPTIRGDPEC(+57.02)HLFYNEQQEARGVHTQRMQ
25.5131	14.7862	15.1822	25.2622	25.5656	KKSVPHFSDEDKDPE
25.2614	25.3608	25.4138	24.7009	25.036	AEPEGGPASEGAARPLPRFN
25.2519	25.7263	24.703	24.0512	25.8126	FAPERRGHLRPSFHGHHEKGKEGQVLQRS
25.2647	25.2518	25.3533	24.6745	24.9859	SVFPQQTGQLAELQPQDRAGARAS
25.7873	25.1078	26.1405	25.2501	24.94	SAEFPDFYDSEEPVSTHQEAENEKDRADQTVLTEDE
25.4373	25.2483	25.7437	24.6897	24.9947	GKPPRLVGGPM(+15.99)DASVEEEGVRRALDFAVGEYN
25.6964	25.9399	25.2483	25.2447	24.7283	PPPPPLPAERG
25.2429	25.2035	25.2956	24.7324	25.4531	VPPADPAGSGLQRAEEAPRRQLRV
24.9743	25.5231	25.2297	23.7471	25.4435	TRPRHHHGRSRPDRSSQGGSLPSEEKGHPQEESEESNVSMASLGE
25.484	25.2296	25.3899	24.7575	25.0807	FPKPGGSQDKSLHNRELSAERPLNEQIAEAEE
25.3335	25.228	25.3651	24.7864	25.1569	GSTVEKTVAPTEC(+57.02)S
25.3517	25.2264	25.4934	24.7282	24.8636	EVEPSDTIENVKAKIQDKEGIPPDQQRL
25.5471	25.2247	26.0815	24.8629	24.9719	APEAQVSVQPNFQQDKFLGRW
24.9358	25.2214	25.5292	24.4725	25.3367	KRPKPGGWNTGGSRYPGQGSPGGNRYPPQGGGGWG
25.2114	25.2907	25.2919	24.7122	25.0763	SKEEDKHLKFRISHELDSASSEVN
25.2441	25.2113	25.2893	24.6851	24.967	VPPADPAGSGLQRAEEAPRR
25.2111	25.3475	25.4817	24.9514	25.0712	ASHTSDSDVPSGVTEV
24.7556	25.1496	25.4915	25.2091	25.4126	DEEGESYSKEVPEM(+15.99)E
25.6872	25.209	25.7593	22.0998	24.9945	YGQVPMC(+57.02)DAGEQC(+57.02)AVRKGARIGKLC(+57.02)DC(+57.02)PRGTSC(+57.02)NSFLLKC(+57.02)L
25.3049	25.209	25.3452	24.7286	25.0266	VKEPRGLSAASPPLAETGAPRRF
25.5679	25.2076	25.3867	24.7588	24.997	IKYIKDDVILNEPSADAPAA
25.2071	25.22	25.5905	24.6517	24.7718	DAWGPGNSARDVLRARAPREEQGAAFLAGP
25.2426	25.2063	25.3043	24.8698	25.0523	AQDLNAPSDWDSRGKDSYETSQLDDQSAETHSHKQSR
25.3045	25.1986	25.4531	24.8779	25.1057	IDSVGSEDSLDTSLRAHGVHATKHVPEKRPLPI
25.3418	25.1962	25.6135	24.7945	24.9179	HSGFEDELSEVLENQSSQAELKEAVEEPSSKD
25.6893	25.1959	25.6005	24.8825	25.1722	YDSEEPVSTHQEAENEKDRADQTVLTEDEKKELENL
25.1952	25.2334	25.3091	24.968	25.1658	VNPYLQGQRLDNVVAKKSVPH
25.1916	24.8572	25.1087	25.2222	25.2799	GQAGAKPSGAESSKGAAFVSKQEGSEVVKRPR
25.1907	25.2717	25.2568	24.8201	25.0322	DEPQWSLYPSDSQVSEEVKTRHSEKSQ
25.6021	25.1868	25.5848	24.7194	25.0301	EDEEEEEGENYQKGERGEDSSEEKHLEEPGETQNAFLNERKQASAIKKEELVA
24.0639	24.8037	25.1815	25.2046	25.4225	FYDSEEPVSTHQEAENEKDRADQTVLTEDEKKE
25.325	25.1813	25.4746	24.8579	25.1133	VHLTPEEKSAV
23.4925	25.7756	25.1774	23.4586	25.7059	ADPAGSGLQRAEEAPRRQLRVSQRTDGESRAH
25.3515	25.2224	25.1772	24.5362	24.8037	IQRTPKIQVYSRHPAENGK
25.1806	25.1768	25.4195	24.9036	25.1516	ESSSHHPGIAEFPSRGK
25.1759	25.5245	25.0743	24.3527	25.3288	STLTLSKADYEKHKVYAC(+57.02)EVTHQGLSSPVTKSFNRGEC(+57.02)
24.9491	25.1759	25.5413	24.57	27.0372	TVVQPSVGAAAGPVVPPC(+57.02)PGRIRHFK
25.1722	25.1758	25.4412	24.8381	25.1276	KQQQQQQQGHKAPAAHPEGQLKFHPDTDDVPVPAPAGDQKE
25.1676	25.6493	25.6489	24.9929	25.0868	GAPLHLGRHRAETQEQQSRS
25.3288	25.1657	25.7382	24.7736	25.0877	DHDVGSELPPEGVLGALLRVK
25.2414	25.1586	24.7763	24.1306	25.1923	ERDC(+57.02)RVSSFRVKEN
25.1582	25.1977	25.3346	24.7814	25.0486	KDQC(+57.02)DKC(+57.02)REILSVDC(+57.02)S
25.1546	25.1566	25.2062	24.5346	24.8311	YSDPDRRPSRQTPRETPEAAEGRRPG
25.4003	25.1536	25.3736	23.5685	24.6219	AELKEKFTAFC(+57.02)KAQGFTEDTIVFLPQTDKC(+57.02)M(+15.99)TEQ
25.29	25.2326	25.1494	24.7242	24.7605	LLDSPDSTDPLGAVSSHNHQDKKG
25.7724	25.1488	25.755	22.9126	24.7179	HPSSSGSFSDADLADGVSGGEGKGGSDGGGSHRKEGEEADAPGVIPGIVGAVV
25.1437	25.183	25.2424	24.7363	24.991	ISAFSETDTQSTGEASVVSGPRVAQGYHQRT
25.1758	25.141	25.3903	24.703	24.6152	ADSGSSEEKQLYNKYPDAVATWLNPDPSQKQN
25.1402	25.2391	25.3636	24.8945	25.0941	ADGVSGGEGKGGSDGGGSHRKEGEEADAPGVIPGIVGAVV
25.1051	25.4157	25.3337	25.1031	25.1397	FIVETKIC(+57.02)QE
25.3155	25.1375	25.2983	24.1917	24.8715	DTHFPIC(+57.02)IFC(+57.02)C(+57.02)GC(+57.02)C(+57.02)HRSKC(+57.02)GMC(+57.02)C(+57.02)KT
20.2292	25.7072	22.7042	25.1336	25.3146	PAGSGLQRAEEAPRRQLRVSQRTDGESRAHLGA
25.1312	25.1433	25.4858	24.4003	24.5042	FC(+57.02)KAQGFTEDTIVFLPQTDKC(+57.02)MTEQ
25.125	25.5571	25.6155	24.6858	24.868	LNAPSDWDSRGKDSYETSQLDDQSAETHSHKQ
25.0819	25.1164	25.3661	24.6488	25.2955	KRPKPGGWNTGGSRYPGQGSPGGNRYPPQGGGG
25.3918	25.1147	25.4128	25.1153	24.9136	LADGVSGGEGKGGSDGGGSHRKEGEEADAPGVIPGIVG
24.4282	25.2152	25.8521	24.8817	25.1116	FSSLDSGAGERRGGAAVGGGEQPPPAPAPRRE
24.7428	25.3786	25.379	24.7348	25.111	LHRGHQPPPEMAGHSLASSHRNSMIPSAAT
25.4453	25.1033	25.4566	24.8994	24.9942	FSDEGGFTC(+57.02)FFRDHSYQEEAAMEL
25.1003	25.1892	25.4336	24.3679	24.7178	KDTNKYEGWPEVVEMEGC(+57.02)IPQKQD
24.6675	25.234	25.3843	24.955	25.1002	SETHAAGHSQEKTHSREKSSQESGEETGSQENHPQESKGQP
25.0277	25.1963	25.3478	24.8272	25.1	SLAAGPEAGENQKQPEKNAGPTARTSATVPVLC(+57.02)
25.3063	25.0977	25.3662	24.7549	24.8711	NGAYKAIPVAQDLNAPSDWDSRGKDSYETSQLDDQSAETHSHKQS
25.0974	25.3057	25.335	24.6868	24.8846	MKDQC(+57.02)DKC(+57.02)REILSVDC(+57.02)STN
25.0974	25.2307	25.2743	24.6494	24.9165	ERAPLPPPAPS
25.0944	25.1311	25.2927	24.4028	23.7098	APHGPGLIYRQPNC(+57.02)DDPETEEAALVAIDYIN
25.1386	25.1789	25.073	24.6466	25.0926	IQRTPKIQVYSRHPA
24.9618	25.0915	25.275	25.3095	24.8578	HRGHQPPPEM(+15.99)AGHSLASSHRNS
25.0894	26.032	25.2659	24.8136	25.0521	EVTHQGLSSPVTKSFNRGEC(+57.02)
25.0886	25.1338	25.4141	24.8667	25.0626	LEGQEEEEDNRDSSM(+15.99)KLSF
25.3226	25.0865	25.247	24.7614	24.9995	TQEKNPLPSKETIEQEKQ
25.5614	25.086	25.6436	24.86	24.923	DVPPLQAARPAPPEPPADSPPAGPLERPRGPDEDEEETAAAPGS
25.0848	26.1348	24.4753	25.4207	23.4478	PNHPSSSGSFSDADLADGVSGGEGKGGSDGGGSHRKEGEEADAPGVIPGIVGAVVVA
25.2483	25.0621	25.3399	24.8094	25.0831	RISHELDSASSEVN
25.3275	25.0919	25.0817	23.3987	24.7537	LHLQVLSTRNENKLLPKHPHLVRQ
25.1525	24.7414	25.4455	24.922	25.076	SSEDDLQEEEQIEQAIKEHLNQGSSQETDKLAPVS
27.0887	25.0759	25.1674	24.2971	24.6945	LDRNYLNYGEEGAPGKWQQQGDLQDTKENREEARFQDKQYSSHHTA
25.3823	25.1139	24.8074	24.4753	25.0716	TVVQPSVGAAAGPVVPPC(+57.02)PGRIRHF
25.1247	25.1289	25.0631	24.7253	24.9402	DKETTENENTKFEVR
25.2152	25.0606	25.1891	24.4566	24.9245	KANDESNEHSDVIDSQELSKVSREFHSHEFH
25.2212	25.0606	24.9306	24.0243	25.5684	VDSGNDVTDIADDGC(+57.02)PKPPEIAHGYVEHSVRYQ
25.0578	25.1979	25.5247	24.713	24.631	FHSSEIQRDELAPAGTGVSREAVSGLLIM(+15.99)GAGGGS
25.0553	25.1279	25.882	24.6956	24.9344	APLQPVTPLQLFEGRRN
25.098	25.0545	25.2913	24.7686	24.971	SEEKLSEQETEAAEKSA
25.1867	25.1948	25.0521	24.3279	24.5974	QGSSQETDKLAPVS
25.0491	25.0161	25.1383	24.6898	25.0554	M(+15.99)KPVPDLVPGNF
25.5911	23.5225	24.5192	25.0479	25.9032	TC(+57.02)TPGSGELGRILTVPESQKGA
25.2284	25.3998	22.1223	24.8937	25.047	ADANLEAGNVKETRASRA
25.0415	25.1941	25.2238	24.8426	24.9955	SHTSDSDVPSGVTEV
25.1826	25.1964	25.0413	24.4026	24.6125	IHWESASLLR
25.1935	25.0358	25.6578	24.7059	24.9573	SGFEDELSEVLENQSSQAELKEAVEEPSSKDVME
25.0357	25.2445	25.2641	24.7529	24.9778	DQC(+57.02)DKC(+57.02)REILSVDC(+57.02)STN
25.0289	25.2893	25.2081	24.5097	24.8728	SQPKIVKWDRDM
25.0351	25.0262	25.4319	24.8412	24.2266	PNPNHPSSSGSFSDADLADGVSGGEGKGGSDGGGSHRKEGEEADAPGVIPGIVGAVVVAVAGA
25.1178	25.021	25.2691	24.4768	24.6209	DLSGHNLANPHPFAVVPSTAT
25.1261	25.0206	25.1867	24.622	24.8483	DEAEKALGPLLARD
24.8476	25.1822	25.2654	24.6902	25.0194	DAEFRHDSGYEVHHQ
25.3377	24.9411	25.2219	24.6994	25.017	DGLRVPR
25.3955	25.0145	25.7594	24.2324	21.8805	SSPGKPPRLVGGPM(+15.99)DASVEEEGVRRALDFAVGEYNK
25.0407	25.0258	25.0124	24.5512	24.6705	DQASGSGGKGSRLPDLGSDYKPPMSGSNSPHGSPTSP
25.5203	25.0122	25.378	24.7954	24.3414	LTGDNIPKDFSEDQGYPDPPNPC(+57.02)PVGKTADDGC(+57.02)LENTPDTAEFSREFQLHQH
25.0117	25.4341	25.5218	24.7019	24.9105	LNYGEEGAPGKWQQQGDLQDTKENREEA
25.0064	25.0604	25.1551	24.6711	24.9623	LIRPQDM(+15.99)KGASRSPEDSSPDAARIRV
25.1249	24.9984	25.5286	24.6338	24.789	REEGAPGDPEAALEDNLARIRENHERAL
25.0569	24.9962	25.0882	24.5663	24.7756	ESPKEHDPFTYDYQS
24.9895	25.0357	25.1034	24.643	24.9325	DQC(+57.02)DKC(+57.02)REILSVDC(+57.02)STNNPSQ
24.6249	25.0599	25.7813	24.7148	24.9891	AFC(+57.02)KAQGFTEDTIVFLPQTDKC(+57.02)MTEQ
25.5356	24.4746	25.5512	24.9428	24.9837	EDSKEAEKSGEATDGARPQALPEPMQESKAEGNNQAPGEEEEEEEEATN
25.0157	24.9834	25.0347	24.5266	24.7972	LNAPSDWDSRGKDSYETSQLDDQSAETHSHKQSRL
23.1249	25.6403	26.2216	24.9825	21.3482	PEGKGEQEHSQQKEEEEEMAVVPQGLFRGGKSGELEQEEERLSKEWEDS
24.8441	25.2032	25.1432	24.6277	24.9819	DAEFRHDSGYEVHH
25.2388	24.9801	25.2403	24.5212	24.8697	YLLQGGARQRGLGGRGLQEAAEERESAREEEEAEQE
25.421	24.9787	26.3702	24.8074	24.6218	GYPEEKKEEEGSANRRPEDQELESLSAIEAELEKVAHQLQ
24.9784	24.9833	25.2973	24.4071	24.5086	AADHDVGSELPPEGVLG
24.9761	25.0243	24.9758	24.514	24.9174	RVSGGAPLHLGRHRAETQEQQSRS
24.5147	24.9753	25.3354	24.6358	24.975	ERWC(+57.02)GGSRSGSC(+57.02)AHPHHQVVPFRC(+57.02)LPGE
25.0591	24.9745	25.3924	24.4237	24.609	SGELEQEEERLSKEWEDS
25.4514	24.9712	25.3854	24.7745	24.7033	ADEPQWSLYPSDSQVSEEVKTRHSEKSQREDEEEEEGENYQKGE
24.8306	25.0719	25.2517	24.7644	24.9705	ELEPPEQQEPGERQEP
25.7561	22.6256	26.0045	24.5595	24.9696	APEAQVSVQPNFQQDKFLGRWFSAG
24.9961	24.9689	25.0926	24.5855	24.8282	LIVQPPFLQSVHHPESRSSIQHSS
24.8485	24.9656	25.0925	24.7387	24.9879	IKDDVILNEPSADAPAA
25.2993	24.9647	25.0256	24.5042	24.7044	GGSQDKSLHNRELSAERPLNEQIAEAEEDKIKKTYPPEN
24.9709	24.8143	25.0183	24.6301	24.9623	AERAQSIAYHLKIEEQREKVHENENIGTTEPGEHQEA
25.0398	24.9616	25.2241	24.5035	24.5631	HPNSPLDEENLTQENQDRGTHVDLGLASAN
24.9538	24.9631	25.1573	24.4904	24.7264	IVETKIC(+57.02)QE
24.9507	24.9636	25.0589	24.466	24.7867	FPKPGGSQDKSLHNRELSAERPLN
25.0889	24.9428	25.0148	24.4856	24.814	KAIPVAQDLNAPSDWDSRGKDSYETSQLDDQSAETHSHKQSRLY
24.9689	24.9412	25.0569	24.601	24.5772	C(+57.02)EVTHQGLSSPVTKSFNRGEC(+57.02)
25.3477	24.9388	25.2939	24.7612	24.408	LTGDNIPKDFSEDQGYPDPPNPC(+57.02)PVGKTDDGC(+57.02)LENTPDTAEFSREFQLHQH
24.9381	24.9724	24.991	24.1404	24.6686	SRIGEIKEETTSHLRSC(+57.02)EYKGRPPKAGAEPASEREVS
24.1684	25.0829	25.2502	24.3236	24.9343	HRGHQPPPEMAGHSLASSHRNSMIPSAAT
25.111	24.9304	25.1028	24.6263	24.8976	EEEKGPRGAGISGRSQEQSVKTVPGASD
24.9303	25.1582	25.2306	24.5387	24.7748	DEPPQSPWDRVKD
24.9597	24.9299	25.0033	24.4512	24.7033	SISAFSETDTQSTGEASVVSGPRVAQGYHQRT
25.4773	24.9295	25.5128	24.5942	24.8764	KANDESNEHSDVIDSQELSKVSREFHSHEFHSHEDML
25.009	24.8516	24.9249	24.5139	25.0463	SSSYSKQFTSSTSYNRGDSTFESKSYKM
24.9238	25.0243	25.2519	24.6647	24.9129	DKETTENENTKFEV
25.4355	23.8083	25.636	24.9221	22.4806	SGQLGIQEEDLRKESKDQLSDDVSKVIA
25.0025	24.921	25.0348	23.8262	24.2826	EPVQFKDC(+57.02)GSVDGVIKEVN
25.0132	24.8448	25.0527	24.9198	24.8873	SFANQPLEVVYSK
25.391	24.9196	25.1786	24.6014	24.8314	IVRGDQPAASGDSDDDEPPPLPRL
24.9186	25.0216	25.0031	24.2874	24.6482	HPNSPLDEENLTQEN
24.9174	25.0981	25.1642	24.4493	24.7929	LDRNYLNYGEEGAPGKWQQQGDLQDTKENREEARFQDKQYSSHHT
24.982	24.9168	25.0857	24.3081	24.5962	KVLGAFSDGLAHLDNLK
25.0418	25.0118	24.9158	24.2162	24.596	EEGKKLVAASQAALG
24.9085	24.9504	25.0075	24.3864	24.6217	PPEPVPPPRAAPAPTHV
24.9074	25.0263	24.9299	24.318	24.6309	SALEEYTKKLNTQ
25.3925	25.2827	24.9052	24.192	24.8986	LPPETVDSLKNILTSNNIDVKKMTVTDQVNC(+57.02)PKLS
25.2784	25.3226	24.6042	24.9041	24.9041	NAERVGGLEEERESVGPLREDFSLSSSALIGL
25.5206	24.9022	25.3672	24.6623	24.8384	KANDESNEHSDVIDSQELSKVSREFHSHEFHSHEDM(+15.99)L
24.9317	24.9262	24.9019	24.3812	24.5575	SLTPEQWKSHRSYSC(+57.02)QVTHEGSTVEKTVAPTEC(+57.02)S
24.9017	24.9371	24.9284	24.4138	24.6814	TQGKLSVANKAPGTEGQQQVHGEKKEAPAVPSAPPSY
25.0178	25.1475	24.9011	24.2916	24.4186	RPEAQPPPLSSEHKEPVAGDAVPGPKDGSAPEVRGA
24.9729	24.9009	25.8437	24.5683	23.9551	AAQPQFVHPEHRSFVDLSGHNLANPHPFAVVPSTA
24.4653	25.0846	25.1067	24.3541	24.8931	VPDKTVRWC(+57.02)AVSEHEATKC(+57.02)QSFRDHMK
24.8919	24.9357	25.3016	24.5104	24.786	KPMPNPNPNHPSSSGSFSDADLADGVSGGEGKGGSDGGGSHRKEGEEADAPGVIPGIVG
24.9364	24.8875	25.0181	24.3015	24.4176	SSQGGSLPSEEKGHPQEESEESNVSM
25.2287	20.5356	24.882	24.5076	24.898	ISEEEEKGPRGAGISGRSQEQSVKTVPG
24.8797	24.9648	25.0307	24.4189	24.8203	SGQLGIQEEDLRKESKDQLSDDVS
25.2333	24.764	25.0272	24.2351	24.8794	LSKRTSGFPAKKRALELSGNSKNELNRS
24.8772	25.0383	25.0058	24.1699	24.4787	NTKSPLFMGKVVNPTQK
25.0117	24.7279	24.9764	24.713	24.8772	YDSEEPVSTHQEAENEKDRADQTVLTEDE
25.005	24.8771	25.1141	24.5096	24.8119	GHVLAKELEA
24.8708	24.9147	25.041	24.455	24.767	GLQFPVGR
25.0007	24.8692	24.9707	24.4544	24.7044	VPPADPAGSGLQRAEEAPRRQLRVSQRTDGESRAHLG
25.4659	25.5256	24.8682	21.5185	23.5693	VFSC(+57.02)SVM(+15.99)HEALHNHYTQKSLSLSPG
24.8678	25.2519	24.9773	24.4618	24.7309	KVEQAVETEPEPELRQQ
25.4333	24.8665	25.213	23.7083	24.529	DFAAFVEKC(+57.02)C(+57.02)KADDKETC(+57.02)FAEEGKKLVAASQAALGL
24.8661	24.981	25.1079	24.4634	24.728	AEDVGSNKGAIIG
24.3492	25.4436	22.8828	24.865	25.4017	KKRPKPGGWNTGGSRYPGQGSPGGN
25.1331	24.8647	25.0551	24.4669	24.8246	SSPGKPPRLVGG
24.8641	24.5258	26.3727	24.4423	25.0618	DVKEM(+15.99)IFNAERVGGLEEERESVGPLREDFSLSSSAL
24.9284	24.8632	25.0334	24.399	24.6919	EKQWINKAVGDKLPEC(+57.02)EAVC(+57.02)GKPKNPANPVQR
24.8628	25.069	24.1256	24.8609	24.4385	DQAANEWGRSGKDPNHFRPAGLPEKY
25.2032	24.8605	25.2333	24.5963	24.7933	YDSEEPVSTHQEAENEKDRADQTVLTEDEKKELEN
24.9204	24.8556	24.9781	24.444	24.7176	VDPKSKEEDKHLKFRISHELDSASSEVN
23.0916	22.732	25.7796	24.8466	25.3709	DHHSTHYRASEEEPEYGEEIKGYPGVQAPEDLEWERYRGRGSEEYRAPR
25.28	24.8457	24.9315	24.3236	24.5479	TETDKPSAQDSRSRGSSGQPADLLQVL
24.8442	24.8613	24.9256	24.2335	24.6718	LSSPVTKSFNRGEC(+57.02)
24.8292	16.9935	25.6028	24.314	25.485	NYPSLELDKM(+15.99)AHGYGEESEEERGLEPGKGRHHRGRGGEPRAY
24.9089	24.8289	25.0472	24.2685	24.5699	S(+42.01)DKPDMAEIEKFDKSKLKKTETQE
25.05	24.9592	24.8275	24.5124	24.5081	DLNAPSDWDSRGKDSYETSQLDDQSAETHSHKQSRLY
24.4713	24.9134	25.118	24.612	24.8253	ELEPPEQQEPGERQEPS
24.8191	24.9572	25.0059	24.4184	24.6787	MKDQC(+57.02)DKC(+57.02)REILSVDC(+57.02)STNNPSQ
24.878	24.667	25.1144	24.5643	24.8184	TM(+15.99)TLSKSTC(+57.02)QDA
25.246	24.8184	25.5454	24.3955	24.4879	LREESEADQWLRQVWGEVPEPSDRSEEPETPAAYRART
24.8119	24.8855	25.0254	24.3374	22.8465	GSQDKSLHNRELSAERPLNEQIAEAEEDKI
24.8677	24.9757	24.8085	24.2022	24.5815	YTDEGGKDGPEFTFTTPKFAQGEIEAIVVPVC(+57.02)
25.5224	25.1232	24.8061	24.5651	24.8059	RVGGLEEERESVGPLREDFSLSSSALIGL
24.825	24.7968	24.9521	24.3307	24.5092	TQGKLSVANKAPGTEGQQQVHGEKKEAPAVPSAPPS
24.796	24.9849	25.1764	24.3969	24.6824	SSPGKPPRLVGGPM(+15.99)DASVEEEG
24.8528	24.7955	24.8658	24.2819	24.556	DVKDKETTENENTKFEVRLL
24.6708	24.7934	25.0754	24.7347	25.1227	TPAPQVPARRLLPP
25.1326	24.7899	25.0865	24.4117	24.5973	LLRDPADASEAHESSSRGEAGAPGEEDIQGPTKADTEKWAEGGGHS
24.8927	24.7882	25.0668	24.0657	24.6622	DQESC(+57.02)KGRC(+57.02)TEGFNVDKKC(+57.02)QC(+57.02)DELC(+57.02)SYYQ
24.7876	26.0045	25.6122	24.6005	24.1104	SYKMADEAGSEADHEGTHSTKRGHA
24.7868	24.6861	25.2124	26.1412	18.5434	TYEKYLGEEYVKAVGNLRKC(+57.02)STSSLLEAC(+57.02)TFRRP
25.4965	24.7849	26.0951	23.9241	24.2942	GNKEDYDLSKMRDFINKQADAYVEKGILDKEEAEAI
24.7827	24.959	25.3695	24.5145	24.6387	SPQPPPPAPAPARDELPDWNEVLPPWDREED
24.9806	24.7799	24.8159	23.9849	24.5426	VGNLRKC(+57.02)STSSLLEAC(+57.02)TFRRP
24.8384	24.7767	24.9893	24.2167	22.7514	SSPGKPPRLVGGPM(+15.99)DASVEEEGVRRALDF
24.9472	24.7764	24.8648	24.2499	24.5326	VFLENVIR
24.8041	24.7742	24.7873	24.2819	24.7211	HTSDSDVPSGVTEVVVK
24.9503	24.7726	25.2532	24.3973	24.4393	PPNPC(+57.02)PVGKTDDGC(+57.02)LENTPDTAEFSREFQLHQH
24.7718	24.7841	24.8694	24.4046	24.7339	DHSC(+57.02)PEGFVYKHKRC(+57.02)IPA
24.7217	25.1328	25.2414	24.5635	24.7709	ENPC(+57.02)QNHHC(+57.02)KHGKVC(+57.02)ELDENNTPMC(+57.02)VC(+57.02)QDPT
24.7673	25.1455	25.1608	24.513	24.6857	YGEEGAPGKWQQQGDLQDTKENRE
24.7574	24.9376	24.9773	24.4027	24.7654	LQDTKENREEARFQDKQYSSHHTAE
24.8273	24.7633	25.2597	24.2559	24.4285	EGDAKGLKEGETPGNFMEDEQWLSS
24.8509	24.7628	24.8397	24.3033	24.6368	APPGRPEAQPPPLSSEHKEPVAGDAVPGPKDG
25.0062	24.7619	25.0906	24.4323	24.7584	A(+42.01)DKPDM(+15.99)GEIASFDKAKLKKTETQEKNTLPTKETIEQE
24.7609	24.8557	24.8073	24.3332	24.4935	HRIHWESASLLR
24.7609	24.9457	24.9906	24.0929	24.315	SSQQFLHRGHQPPPEMAGHSLASSHRNSMIPSAAT
24.864	24.7604	24.923	24.2462	24.7073	VLSSQQFLHRGHQPPPEM(+15.99)AGHSLASSHRN
24.7598	24.9162	25.0719	24.5544	24.7281	ADGSEDKVVEVAEEE
24.7591	24.975	24.9311	24.4035	24.6303	LVQEDKPAC(+57.02)VC(+57.02)HSGYVGARC(+57.02)EHADL
24.9016	24.759	24.8344	24.0347	24.5165	KANDESNEHSDVIDSQELSKVSREFH
24.9285	24.7885	24.7584	24.1571	24.699	SC(+57.02)SVM(+15.99)HEALHNHYTQKSLSLSPG
24.8542	24.7522	24.9902	24.2627	24.4879	HSLAAGPEAGENQKQPEKNAGPTARTSATVPVLC(+57.02)LL
24.8515	24.7488	24.8725	24.219	24.558	APPEPVPPPRAAPAPTHVRSPQPPPPAPAPARDELP
24.8207	24.7484	24.9875	24.3568	24.6227	GGKSGELEQEEERLSKEWEDS
24.7455	24.6235	24.8179	24.5046	24.7766	GVSGGEGKGGSDGGGSHRKEGEEADAPGVIPGIVG
24.7422	25.0364	25.0653	24.4183	24.4601	NVNFQKAIN
24.7579	24.7375	24.8931	24.6024	24.6827	TASEFDSAIAQDK
24.8828	24.6338	25.0439	23.9707	24.7348	PRPPNPPKPMPN
22.1295	24.3433	24.7348	25.104	25.3927	SFVNDIFER
24.8608	24.7313	24.9364	24.4111	24.6766	EC(+57.02)RGGC(+57.02)AGGQC(+57.02)C(+57.02)GPL
24.9698	24.8883	24.7276	24.1459	24.4425	EALHNHYTQKSLSLSPG
24.7232	24.8237	24.954	24.3581	24.453	SSQGGSLPSEEKGHPQEES
24.7658	24.7197	24.8355	24.3093	24.6459	KANDESNEHSDVIDSQELSKVSREFHS
24.7168	24.7229	24.7738	24.1987	24.5255	FGTQTYTC(+57.02)NVDHKPSN
24.7166	24.8365	25.2713	24.2515	24.3479	SLAGGSPGAAEAPGSAQVAGLC(+57.02)GRLTLHRDL
24.6421	24.5553	24.7108	24.8349	24.88	ELGQSGVDTYLQTK
24.7103	24.712	24.8156	24.1309	24.5027	LSNALSKSSAPPITPEC(+57.02)RQVLKTSRKDVKDKETTENENTKFE
24.8475	24.7094	24.7135	24.0223	23.8974	AQSIAYHLKIEEQREKVHENENIGTTEPGEHQEA
24.7082	24.7079	24.7639	24.2099	24.3982	TGKLIQGAPTIRGDPEC(+57.02)HLFYNEQQEARGVHTQRM(+15.99)Q
24.3748	25.0296	23.6395	24.7058	25.1491	DVQGRENNKDYFSPELLVLYFASS
24.7502	24.7051	24.8636	24.3821	24.4435	DRNYLNYGEEGAPGKWQQQGDLQDTKENREEARFQDKQ
24.7091	24.7039	24.7794	24.2179	24.5045	IHEAQQAMDIHFHSPAFQHPPTE
25.1387	24.7018	24.8683	24.1198	24.3508	GAPPKVPRTPPAEELAEPQAAGGGQKKGDKAPGGGGANLKGDRSRLL
24.9583	24.7018	26.0669	24.3794	24.442	DVKEMIFNAERVGGLEEERESVGPLRED
24.7013	24.7146	24.8334	24.1952	24.3476	TAFQEALDAAGDK
25.4207	24.7013	25.376	24.4475	24.4345	SSPLDNKLNVEDVDSTKNRKLIDDYDSTKSGLDHKFQDDPDGLHQL
25.226	24.7008	25.4959	14.0509	24.2336	GDQILDWQYGVTQAFPHTEEEVEVDSHAYSHRW
24.7545	24.7186	23.6552	24.3723	24.7002	AERVGGLEEERESVGPLREDFSLSSSA
24.7118	24.6988	24.8677	24.3416	24.5621	HRPRDQAAALVPKAGLAKPPAAAKSSPSLASSSSSSSSA
24.6986	26.141	24.2726	23.8109	25.1535	ERRGHLRPSFHGHHEKGKEGQVLQRS
25.0526	24.6974	25.3153	24.1541	24.3088	DSVPANTENEVEPVDARPAADRGLTTRPGSGLTNIKTEEISEVKM
24.8782	23.3988	25.7388	24.1069	24.6937	VSPAAGSSPGKPPR
24.3307	26.0671	24.4152	24.6935	25.2829	MKDQC(+57.02)DKC(+57.02)REILSVDC(+57.02)STNNPSQA
25.3246	25.1312	24.4622	24.6906	24.6045	SGQLGIQEEDLRKESKDQLSDDVSKVIAYL
24.7973	24.6894	24.8569	24.482	24.332	EELEEELDEAVERSLKSILNKN
24.6961	24.6816	24.7329	24.2113	24.4404	SHTSDSDVPSGVTE
24.6806	24.8425	24.7475	24.0553	24.439	A(+42.01)DKPDMGEIASFDKAKLKKTETQEKN
25.1323	24.6768	24.9503	24.4366	24.3877	HSGFEDELSEVLENQSSQAELKEAVEEPSS
24.6736	24.7215	24.8316	24.1837	24.5026	SPLFM(+15.99)GKVVNPTQK
25.5346	24.4188	24.6697	24.7888	24.0942	NLDFLKAVDTNRASVGQDSPEPR
24.7286	24.6689	24.9053	24.2125	24.472	ERPVFTNHFLVELHKGGEDKARQV
24.6687	25.3296	25.3631	24.5277	24.4759	VAEKALQEYRKKHREE
24.8952	24.6652	24.8526	24.3268	24.5602	LIKTVETRDGQVINETSQHHDDLE
25.4412	24.6649	25.4461	24.5062	24.5646	GQGSSEDDLQEEEQIEQAIKEHLNQGSSQETDKLA
24.3627	25.5136	24.6101	24.8872	24.6644	VEKC(+57.02)C(+57.02)KADDKETC(+57.02)FAEEGKKLVAASQAALG
24.6605	24.7034	24.8088	24.1206	24.3492	VLSSQQFLHRGHQPPPEMAGHSLASS
24.6602	24.7505	24.6796	24.139	24.5017	HEALHNHYTQKSLSLSPG
24.4749	24.8378	24.973	24.2768	24.6599	GEEGAPGKWQQQGDLQDTKENREEARFQDKQYSSHHTA
24.7273	24.659	25.3681	24.1786	24.4198	SHRKEGEEADAPGVIPGIVGAVVV
24.699	24.6561	24.8359	24.241	24.4512	GKEQTMSEC(+57.02)EAGALRC(+57.02)RGQSISVTSIRPC(+57.02)AAETQ
24.6515	24.6857	24.8648	24.2149	24.5776	VKQADSGSSEEKQLYNKYPDAVA
24.65	24.7485	24.7653	23.8279	24.0328	SYLSLTPEQWKSHKSYSC(+57.02)QVTHEGSTVEKTVAPTEC(+57.02)S
24.8475	24.6453	24.89	24.2764	24.6191	LDVELGRTTC(+57.02)TKTQPNLDNC(+57.02)PFHDQPHLKRKA
25.0346	25.0157	24.6416	24.1822	24.4842	SC(+57.02)QVTHEGSTVEKTVAPTEC(+57.02)S
24.638	24.6442	24.6638	23.9873	24.2216	EAPVPTKTKVA
24.8006	24.6378	24.7439	24.1722	24.5953	VAQDLNAPSDWDSRGKDSYETSQLDDQSAETHSHKQSRL
24.7398	24.7153	24.6353	24.341	24.5092	EAGENQKQPEKNAGPTARTSATVP
24.8758	24.6352	25.0861	24.1779	24.2364	HSLAAGPEAGENQKQPEKNAGPTARTSATVPVLC(+57.02)LLA
24.7887	18.456	24.8624	24.4116	24.6347	PHPPPPPPP
24.7379	24.6338	24.7784	24.1642	24.3048	LDRNYLNYGEEGAPGKWQQQGDLQDTKENREEARFQDKQ
24.865	24.6321	24.9812	24.3048	24.5945	KGGSDGGGSHRKEGEEADAPGVIPGIVGAVVV
24.6307	24.6899	24.7439	23.961	24.2396	THRIHWESASLL
25.0064	24.0892	25.4736	24.4031	24.6278	FHSSEIQRDELAPAGTGVSREAVSGLLIM(+15.99)GAGGGSL
24.6247	24.6545	24.7443	24.0474	24.421	YTQKSLSLSPG
24.6818	24.6233	25.0269	23.6374	24.33	FTAFC(+57.02)KAQGFTEDTIVFLPQTDKC(+57.02)MTEQ
24.6222	24.7563	24.9048	24.1814	24.3242	DPEAASPGAPSRDVL
24.6513	24.4698	24.6548	24.2637	24.622	EIDSVGSEDSLDTSLRAHGVHATKHVPEKRPLP
24.7932	24.6831	24.5099	24.5106	24.6206	VLETKSLYVR
23.8908	24.6149	24.8469	24.2805	24.7593	YPSKPDNPGEDAPAED
24.7253	24.6059	24.614	23.952	25.0336	FHSSEIQRDELAPAGTGVSREAVSG
24.612	24.69	24.8242	24.0537	24.3533	SVNPYLQGQRLDN
25.0129	24.6109	24.7988	24.2964	24.556	S(+42.01)DKPDM(+15.99)AEIEKFDKSKLKKTETQEKNPLPSKETIEQE
23.4131	23.3237	25.1638	24.6111	24.606	SGGAPLHLGRHRAETQEQQSRS
24.8453	24.6052	24.8911	24.0431	24.2616	HGSPVDIC(+57.02)TAKPRDIPMNPMC(+57.02)IYRSPEKKATEDEGSEQKIPEATN
24.6051	24.7774	24.8857	24.2525	24.5782	GDLQDTKENREEARFQDKQYSSHHTAE
24.6702	24.6047	24.729	24.1241	24.35	NAERVGGLEEERESVGPLRED
24.601	24.8654	24.6554	24.1876	24.3826	ADEPQWSLYPSDSQVSEEVKTRHSEKSQ
24.5962	24.841	24.8514	24.0307	24.3878	VLSSQQFLHRGHQPPPEMAGHSLASSHRNS
24.5954	24.6796	24.7558	24.2725	24.5524	VVAENQQGKSKAAHFVF
24.5908	24.6721	24.7436	24.2136	24.4287	TVVQPSVGAAAGPVVPPC(+57.02)PGRIRH
24.8827	24.5899	24.8087	24.3063	24.5287	EHEEPTTSEMAEETYSPKIFRPKHTRISELKAEAV
24.929	24.5889	23.0542	25.4133	24.1739	GYPEEKKEEEGSANRRPEDQELESLSAIEAELEKVAH
24.5874	24.6254	24.8235	24.239	24.3809	ALPPPPPPPPP
24.6686	24.587	24.6802	24.1369	24.4162	RELSAERPLNEQIAEAEEDKI
24.5865	24.7384	24.6573	24.1395	24.4718	VGAAAGPVVPPC(+57.02)PGRIRHFKV
24.4111	24.7056	24.8099	24.4306	24.5855	KREEAPSLRPAPPPISGGGY
24.8178	24.5694	24.7399	24.3856	24.5834	SRPDRSSQGGSLPSEEKGHPQEESEESNVSM(+15.99)ASLGE
24.5827	24.6266	24.698	24.1519	24.3619	GNVAQKHWVGPSNLVKC(+57.02)KPC(+57.02)PV
24.5802	24.7719	25.1068	24.4249	24.3275	ELQQAVLHM(+15.99)EQRKQQQQQQQGHKAPAAHPEGQLKFHPDTDDVPVPAPAGDQKE
24.5794	24.6363	24.6581	24.1143	24.3827	SSQGGSLPSEEKGHPQEESEESNVSMA
24.6532	24.5793	24.7002	24.0889	24.447	LSRVSGGAPLHLGRHRAETQEQQSRS
24.8803	24.5749	24.7979	24.3705	24.5215	EQGSSSRAEDSPEGYEKEGLGDRGEKPASPAVQPDAALQ
24.6928	24.8688	24.5746	24.3348	24.2778	ESPKEHDPFTYDYQSLQIGGLVI
24.5834	24.5716	24.6538	24.0741	24.3095	LETPAPQVPARRLLPP
24.4234	25.0401	25.2034	24.5699	24.213	KAQGFTEDTIVFLPQTDKC(+57.02)M(+15.99)TEQ
24.8618	24.5695	25.0775	23.5207	24.3479	DLSSGAPRGRNLPAPDQPQPPLQRGTRLRLRQ
24.8723	24.5689	24.9976	24.2492	24.4303	YDSEEPVSTHQEAENEKDRADQTVLTEDEKKEL
24.5681	24.8563	24.8549	24.3826	24.4599	SKPDNPGEDAPAEDM(+15.99)A
24.5664	24.5714	24.5682	23.7771	24.1049	ILTSNNIDVKKM(+15.99)TVTDQVNC(+57.02)PKLS
24.9927	23.4147	25.0077	22.4492	24.5646	VPPADPAGSGLQRAEEAPRRQLRVSQRTDGESRAHLGAL
24.59	24.5585	24.6488	24.0855	24.3961	PYLQGQRLDNVVAKKSVPHFSDEDKD
24.5571	24.65	24.7357	24.0422	24.4636	PQVPVHFDG
24.7855	24.497	24.7048	24.1653	24.556	AVGLSRVSGGAPLHLGRHRAETQEQQSRS
24.5549	21.5794	25.4975	24.5505	25.3739	SLELDKMAHGYGEESEEERGLEPGKGRHHRGRGGEPRA
24.5529	23.141	24.5941	24.0537	24.638	ERAPLPPPAPSQFQARMPDSGP
24.5655	24.5502	24.6535	24.0968	24.3528	NKAPGTEGQQQVHGEKKEAPAVPSAPPSYEE
24.7342	24.5432	24.6273	24.1448	24.55	IQRTPKIQVYSR
24.7162	24.5493	24.7463	24.0622	24.3772	DVELGRTTC(+57.02)TKTQPNLDNC(+57.02)PFHDQPHLKRKAFC(+57.02)SFQ
24.5777	24.542	24.6959	24.1914	24.3717	GEAGAPGEEDIQGPTKADTEKWAEGGGHS
24.2917	23.9254	24.7471	24.5388	24.7168	SETHAAGHSQEKTHSREKSSQESGEETGSQENHPQESKGQPR
24.5378	24.6136	24.6017	24.1601	24.3733	VHPEHRSFVDLSGHNLANPHPF
25.7391	24.8346	24.5352	23.6388	23.7552	SPGKPPRLVGGPM(+15.99)DASVEEEGVRRALDFAVGEYNKASN
24.6435	24.5404	24.5275	23.928	24.3561	RLDNVVAKKSVPHFSDEDKDPE
24.5509	24.5754	24.5268	23.9174	24.2025	DVELGRTTC(+57.02)TKTQPNLDNC(+57.02)PFHDQPHLKRKAFC(+57.02)
24.6681	24.557	24.5264	24.0961	24.2917	SPPLAETGAPRRF
24.5259	24.5925	24.7735	24.2634	24.4376	EGTEEGSPREF
25.2095	24.5248	24.907	24.1434	24.4619	HRPRDQAAALVPKAGLAKPPAAAKSSPSLASSSSSSSSAVAGGAPEQQ
24.6804	24.5228	24.7003	24.0011	24.2769	PTKTKVAVDENKAKEFLGSLKRQ
23.6341	24.9229	25.1021	23.9423	24.5209	ADPAGSGLQRAEEAPRRQLRVSQRTDGESRAHLGALLA
24.1853	24.651	24.823	23.6404	24.5194	SPGGVYATRSSAVRLR
24.5169	24.8751	25.1697	24.4505	24.2551	AADHDVGSELPPEGVLGALLRVKRLETPAPQVPA
24.8046	24.5957	24.5162	23.9346	24.2579	HSHEDMLVVDPKSKEEDKHLKFRISHELDSASSEVN
24.5126	24.7116	24.6253	24.1694	24.4065	DQESC(+57.02)KGRC(+57.02)TEGFNVDKKC(+57.02)QC(+57.02)DELC(+57.02)SYYQSC(+57.02)C(+57.02)TDYTAEC(+57.02)KPQ
24.5126	24.5727	24.5929	24.1244	24.3773	GFPFHSSEIQ
23.6502	24.5605	24.5125	24.3943	24.5924	DGVSGGEGKGGSDGGGSHRKEGEEADAPGVIPGIVGAVVV
24.3627	24.5171	24.8669	24.4253	24.5032	QPPPPAPAPARDELPD
24.4362	24.5003	24.8192	24.2546	24.5844	EKEKEMDPFHYDYQTLRIGG
24.6349	24.4493	24.605	24.0564	24.5001	ILGGHLDAKG
24.5151	24.4988	24.7346	24.0266	24.2122	DELFQDRF
22.1004	25.022	26.2262	24.4986	21.6931	TFGSGEADC(+57.02)GLRPLFEKKSLEDKTERELLESYIDGR
24.6501	24.4969	24.6434	24.0828	24.4024	SGRDPNHFRPAGLPEKY
24.315	24.8428	24.8161	24.219	24.4816	NAPSDWDSRGKDSYETSQLDDQSAETHSHKQSRL
24.499	24.3285	24.4791	24.0184	24.7722	PPEPVPPPRAAPAPTHVRSPQPPPPAPAPARDELPDW
24.7759	24.4781	24.8533	24.1388	24.3627	PGGSQDKSLHNRELSAERPLNEQIAEAEEDKI
24.478	24.3857	24.5406	23.8521	24.5495	S(+42.01)SEKSGLPDSVPHTSPPPYNAPQPPAEPPAPPPQAAPSSHHHHHHH
25.235	23.6259	24.8698	23.3367	24.4779	GKPPRLVGGPM(+15.99)DASVEEEGVRRALDFAVGEYNKASN
24.8742	24.4777	25.0344	23.9792	24.3458	SAEFPDFYDSEEPVSTHQEAENEKDRADQTVLTEDEKKE
24.4769	24.7109	24.7111	24.0344	24.4196	VPDKTVRWC(+57.02)
24.571	24.4613	24.6128	24.1344	24.4382	LVQEDKPAC(+57.02)VC(+57.02)HSGYVGARC(+57.02)EHAD
24.7515	24.161	24.5856	23.7627	24.4571	STTAVVTNPKE
24.4559	24.4028	24.6219	23.8548	24.668	KFYSEKEC(+57.02)REYC(+57.02)GVPGDGDEELLRFSN
24.4537	24.508	24.5771	23.8846	24.162	NLANPHPF
24.6455	24.3973	24.7216	24.2136	24.4526	GGSRYPGQGSPGGNRYPPQGGGG
24.705	24.4522	24.6044	23.9328	24.2457	TQGKLSVANKAPGTEGQQQVHGEKKEAPAVPSAPPSYEEATSGEGMKAG
24.4847	24.4515	24.4757	24.0207	24.2655	SDGGGSHRKEGEEADAPGVIPGIVG
24.3643	24.4509	24.5105	23.9236	24.6957	VGTSAAPVPSDNH
24.4649	24.4492	24.5652	20.5742	20.6437	SSPGKPPRLVGGPM(+15.99)DASVEEEGVRRALDFAVGE
25.2461	24.4486	25.2399	24.1963	23.9158	SAEFPDFYDSEEPVSTHQEAENEKDRADQTVLTEDEKKELENL
24.0109	24.5698	24.6246	24.082	24.447	EAC(+57.02)DDYRLC(+57.02)E
24.46	24.4462	24.5014	23.9343	24.0909	VGNAC(+57.02)RLL
24.5241	24.4447	24.5301	23.8559	24.1169	ASNC(+57.02)FAIRH
24.7051	24.4444	24.667	24.0177	24.3073	IIEDRHGGYKPSDEHKTDLNPDNLQGGDDLDPN
24.6736	24.4442	24.8149	24.0994	24.4081	ERVGGLEEERESVGPLREDFSLSSSA
24.866	24.4413	25.1113	24.2047	24.1997	EEDDSLANSSDLLKELLETGDNRERSHHQDGSDNEEEVS
24.6546	24.8978	23.872	23.4061	24.4409	SSTLTLSKADYEKHKVYAC(+57.02)EVTHQGLSSPVTKSFNRGEC(+57.02)
24.6821	24.4401	24.8603	23.3742	23.8407	APEAQVSVQPNFQQDKFLGRWFS
24.2099	24.5666	24.4381	24.8308	23.4841	ADANLEAGNVKETRASRAK
24.9785	24.5367	24.4371	23.5106	24.2977	ELKEKFTAFC(+57.02)KAQGFTEDTIVFLPQTDKC(+57.02)MTEQ
24.6691	24.3709	24.7044	24.1419	24.4356	LKKTETQEKNPLPSKETIEQEKQAGES
24.4598	24.4349	24.5883	23.966	24.253	TLIEKTNEERKTLLSNLEEAK
24.6496	24.4343	25.0794	24.0318	23.8726	IPVKQADSGSSEEKQLYNKYPDAVATWLNPDPSQKQN
25.0503	24.4334	24.6713	23.8431	24.1305	KANDESNEHSDVIDSQELSKVSREFHSHEFHSHEDMLVVDPKSKEEDKH
24.7994	24.4331	24.757	24.2508	24.2978	GYPEEKKEEEGSANRRPEDQELESLSAIEAE
24.5595	24.4328	24.5505	23.6922	24.2534	VPPC(+57.02)PGRIRHFKV
24.538	24.4327	24.4572	23.8846	24.2572	RDVRQYVQGC(+57.02)GV
24.4324	24.7966	24.6906	24.2137	24.3479	TVASHTSDSDVPSGVTE
24.5364	24.4316	24.7914	23.3077	24.1028	HLQVLSTRNENKLLPKHPHLVRQ
24.5552	24.4306	24.7011	23.9925	24.204	EAPVPTKTKVAVDENKAKEFLGSL
25.1725	24.0614	25.0401	24.4301	24.3695	GGGGFSDKDLEDIVGGGEYKPDKGKGDGRYGSNDDPGSGMVAEPGTIAG
24.5996	24.4291	24.7068	24.0041	24.1892	S(+42.01)ETSRTAFGGRRAVPPNNSNAAEDDLPTVELQGVVPR
24.8092	24.4282	24.743	24.2159	24.348	VGGGEQPPPAPAPRRE
24.4271	24.5456	24.498	23.978	23.784	VPERAPLPPPAPS
24.5958	24.3626	24.4544	23.9585	24.4234	SLFEYQKNNK
24.6721	24.4231	24.6139	23.9177	24.2235	KFAVETLIC(+57.02)S
24.4214	24.4611	24.4829	23.8811	24.2179	SNNIDVKKM(+15.99)TVTDQVNC(+57.02)PKLS
24.6035	24.4147	24.6497	24.1448	24.4211	REEGAPGDPEAALEDNLARIRENHE
24.3905	24.494	24.6417	23.9296	24.4196	VPDKTVRW
24.5624	24.4158	24.6722	23.9395	24.292	VDSGNDVTDIADDGC(+57.02)PKPPEIAHG
24.5062	24.4145	24.5246	23.9254	24.0935	M(+15.99)KDQC(+57.02)DKC(+57.02)REILSVDC(+57.02)STN
24.3674	24.4937	24.6104	24.052	24.4113	NAPPEPVPPPRAAPAPT
24.4107	24.4815	24.5178	23.975	24.2903	GNLRKC(+57.02)STSSLLEAC(+57.02)TFRRP
24.6402	24.4074	24.4582	23.9956	24.3906	RLTIGEGQQHHLGGAKQAGDV
24.6051	24.4058	24.7568	23.8409	24.0315	SAAEKEKEMDPFHYDYQTLRIGGL
24.5598	24.4005	24.4898	24.0957	24.278	ESPPQQQPPRLPPEVEAGQRLRAG
24.3992	24.4292	24.438	23.8441	23.9781	KEPRGLSAASPPLAETGAPRRF
24.4151	24.3985	24.4616	23.9346	24.2421	LDNC(+57.02)PFHDQPHLKRKA
24.4483	24.3028	24.6136	23.912	24.3973	LADGVSGGEGKGGSDGGGSHRKEGEEADAPGVIPG
24.3943	24.91	24.3934	24.5286	24.1264	KANDESNEHSDVIDSQELSKVSREFHSHEF
24.3943	24.6122	24.5645	23.8299	23.9649	KDDVILNEPSADAPAA
24.4042	24.392	24.6862	23.9747	23.8299	SRGPVPGARQAPQHPQPLDFFQPPPQSEQPQQPQARPV
24.4205	24.392	24.4994	24.0027	24.3311	SDDDRVIWAEQQYEKERS
24.5008	24.3919	24.8966	24.126	24.3425	SQEETPGHRRKEAEGTEEGGEEEDDEEMDPQTIDSL
24.1617	24.3898	25.3417	24.0707	25.0367	FETC(+57.02)DLDNDKY
24.389	18.9913	25.8785	24.169	24.5679	EEGAPGKWQQQGDLQDTKENREEARFQDKQYSSHHTA
24.4687	24.3852	24.4727	23.8891	24.1549	DSDPITVTVPVEVSRKNPK
24.3823	24.5253	24.856	24.1037	24.2971	GKDSYETSQLDDQSAETHSHKQS
24.5014	24.3809	23.3311	24.1508	24.4446	PNHPSSSGSFSDADLADGVSGGEGKGGSDGGGSHRKEGEEADAPGVIPGIVGAVVVAVA
24.3174	24.4099	24.3924	23.7845	24.3746	HKSEVAHRFKDLG
23.9907	24.3731	24.4896	23.8154	24.4591	EFHSHEFHSHEDMLVVDPKSKEEDKHL
24.4439	24.3722	24.5901	23.8722	24.1981	HFENKFA
22.3322	24.3716	24.8266	24.1848	24.5477	EGQEEEEDNRDSSMKLS
24.4154	24.3905	24.3715	23.8218	24.1092	TNVNC(+57.02)PIEC(+57.02)FMPLDVQADREDSRE
24.487	24.3685	24.4616	23.8697	24.1585	GVVSLGSPSGEVSHPRKT
24.3975	24.368	24.5489	23.8774	24.2167	KPGAPPKVPRTPPAEELAEPQAAGGGQKKGDKAPGGGGAN
24.3651	24.4982	24.5198	23.7967	24.193	PNPSAPRELKEQQ
24.9855	24.3626	25.0559	23.6972	23.9869	KEKFTAFC(+57.02)KAQGFTEDTIVFLPQTDKC(+57.02)MTEQ
24.3211	24.4168	24.3619	23.9169	24.4408	DKTVRWC(+57.02)AVSEHEATKC(+57.02)Q
24.3585	24.3755	24.4706	23.8569	24.0577	PQAAGGGQKKGDKAPGGGGANLKGDRSRLL
24.668	24.3585	24.8417	23.719	23.9874	IQRDELAPAGTGVSREAVSGLLIMGAGGGS
24.4639	24.3555	25.2559	23.9955	24.223	SSQGGSLPSEEKGHPQEESEESNVSM(+15.99)ASLGEKRDHHSTHY
24.0853	24.6403	24.8479	24.1257	24.3531	LEGQEEEEDNRDSSMKLS
24.3905	24.3493	24.4404	23.7678	24.182	S(+42.01)DKPDM(+15.99)AEIEKFDKSKLKKTETQEKNP
24.3493	24.5114	24.6312	23.906	24.2534	EAPVPTKTKVAVDENKAKEFLG
24.8155	24.2697	24.6641	24.0775	24.3464	LDGKNIKEKETVIIPNEKS
24.3454	24.3427	24.5367	23.9122	24.1885	GLGGRGLQEAAEERESAREEEEAEQE
24.3421	24.398	24.3564	23.7404	24.1582	HLKKPSQLSSFSWDN
24.3412	24.376	24.431	23.9138	24.1725	KDQC(+57.02)DKC(+57.02)REILSVDC(+57.02)ST
25.2152	24.3382	25.3525	23.966	23.7684	KPGDQILDWQYGVTQAFPHTEEEVEVDSHAYSHRW
24.5288	24.4253	24.3355	23.6352	24.1875	SKSKKFRRPDIQYPDATDEDITSHMESEE
24.7212	24.334	24.7968	23.5638	23.8624	DTGAALLAESRAEKNRLWGPLEVRRVG
24.3333	24.502	24.7141	24.0628	24.1528	DGGGGSSTPEDPAEAPR
24.3331	24.4125	24.5247	23.8799	24.1661	AVDENKAKEFLGSLKRQ
24.5894	24.332	24.4592	23.8298	24.2213	TQGKLSVANKAPGTEGQQQVHGEKKEAPAVPSAPPSYEEATSGEG
24.33	24.3376	24.5242	23.9346	24.1963	GEAGAPGEEDIQGPTKADTEKWAEGGGHSRERA
24.4644	23.8982	24.6348	23.7616	24.3214	RPPPPPPP
24.32	24.3832	24.5456	23.8363	24.1723	PPPPAAPLPR
24.5426	24.3193	24.9925	23.8014	23.7845	LDDLQPWHSFGADSVPANTENEVEPVDARPAADRG
24.6582	23.7721	23.1269	24.3182	24.388	DSLANSSDLLKELLETGDNRERSHHQDGSDNEEEVS
24.3166	24.4473	24.5617	23.8812	24.0201	DFLAEGGGVR
24.3161	24.5434	24.6491	23.9178	24.1649	YLNYGEEGAPGKWQQQGDLQDTKENREEARFQDKQYSS
24.1106	24.3154	24.4111	24.5568	23.9001	YGEEGAPGKWQQQGDLQDTKEN
24.3126	24.4142	24.4608	23.8194	24.1297	KDQC(+57.02)DKC(+57.02)REILSVDC(+57.02)STNNP
24.3126	24.3783	24.4623	23.8453	23.9778	SAASPPLAETGAPRRF
24.2352	24.3104	24.5407	23.9242	24.3167	EKHKVYAC(+57.02)EVTHQGLSSPVTKSFNRGEC(+57.02)
24.8426	24.7668	23.9287	24.3098	24.0116	EEEGSANRRPEDQELESLSAIEAELEKVAHQLQA
24.3097	24.2087	24.3917	24.1629	24.3272	LGQAASDNSGPEDAKRQAKKQKTRRT
24.3095	24.3631	24.454	23.8904	24.11	DPAGSGLQRAEEAPRRQL
24.46	24.308	24.563	23.8026	24.273	SEVAHRFKDLGEEN
24.727	24.4639	24.3072	23.692	24.0264	SPKERHIIVAC(+57.02)EGSPYVPVHFDASVEDST
24.3054	24.4623	24.4798	23.9318	24.2221	YLQGQRLDNVVAKKSVPHFSDEDKD
24.351	24.2978	24.3934	23.9638	24.0066	SHSSGSVLPLGELEGRRSTRD
24.2975	21.5075	26.1603	22.3769	25.083	DAHKSEVAHRF
24.0215	24.4951	24.7412	24.054	24.2967	SVNPYLQGQRLDNVVAKKSVPHFSD
24.8092	24.2944	24.6073	24.1969	24.1601	GSSEDDLQEEEQIEQAIKEHLNQGSSQETDKLAPVS
24.7456	23.8293	24.9347	22.7791	24.294	DVGSNKGAIIGL
24.2921	24.4659	24.5668	23.896	24.1723	DLQDTKENREEARFQDKQYSSHHTAE
24.416	24.2905	24.4116	23.7545	24.047	SEHKEPVAGDAVPGPKDGSAPEVRGA
23.8619	24.3901	24.5871	23.9531	24.2869	EGEEENELTLNEKN
24.57	24.1479	24.9072	24.05	24.2866	FEDELSEVLENQSSQAELKEAVEEPSSKDVME
24.5253	24.286	24.342	23.7089	24.1095	KAITEKEKIEKERQSIRSSPLDNKLNVEDVDSTKN
24.2858	24.4471	24.8622	24.0094	24.0431	DQTVSDNELQEMSNQGSKYVNKEIQNAVNG
24.588	24.2791	24.5998	24.0423	24.258	FPKSRIV
24.6609	24.2785	24.5894	23.5445	23.9036	NHPSSSGSFSDADLADGVSGGEGKGGSDGGGSHRKEGEEADAPGVIPGIVG
23.8536	25.0165	24.2777	23.5559	24.5119	KKRPKPGGWNTGGSRYPGQGSPGGNRYPPQG
15.1326	24.3762	24.3855	23.6434	24.276	EQGSSSRAEDSPEGYEKEGLGDRGEKPASPAVQPDAA
24.1521	24.6778	24.8992	24.2745	23.8714	GGDHVPVSHEQPRGGEDAAVQEPRQRPEPELGL
24.5364	24.2722	24.7268	23.4901	23.8075	DVKC(+57.02)DMEVSC(+57.02)PDGYTC(+57.02)C(+57.02)RLQSGAWGC(+57.02)C(+57.02)PFTQAVC(+57.02)C(+57.02)EDHIHC(+57.02)C(+57.02)PAGFTC(+57.02)DTQKGTC(+57.02)EQ
24.4837	24.2704	24.4999	23.7869	24.0321	SASAKITVVDALHEIPVKKGEGAEL
24.5902	24.2689	24.6094	23.8621	23.9504	VHPEHRSFVDLSGHNLANPHPFAVVPSTAT
24.095	24.2684	24.4449	24.1079	24.4391	APEAQVSVQPNFQQDKF
22.1989	24.5644	24.6387	24.267	24.1465	DESNEHSDVIDSQELSKVSREFHSHEFHSHED
24.3802	24.2665	24.9788	23.7967	23.936	DHDVGSELPPEGVLGALLRVKR
24.266	24.4171	24.4022	23.9108	24.1638	VNDIFER
24.4147	24.2648	24.2738	23.8483	23.8101	VGGLEEERESVGPLREDFSLSSSALIGL
24.2549	24.3017	24.3892	23.8321	24.0954	SGKDPNHFRPAGLPEKY
24.1802	24.4791	24.5875	23.9522	24.2534	EEGAPGKWQQQGDLQDTKENREEARFQDKQ
25.1816	24.2523	24.4578	23.839	24.0913	GEGKGGSDGGGSHRKEGEEADAPGVIPGIVGAVVVA
23.564	24.4733	24.6018	24.0461	24.2521	SQGGSLPSEEKGHPQEESEESN
24.4635	24.2514	24.4187	23.9571	24.2017	TC(+57.02)TKTQPNLDNC(+57.02)PFHDQPHLKRKA
24.2415	24.4408	24.4601	23.8651	24.0819	GSESGIFTNTKESSSHHPGIAEFPSRGK
24.3435	24.2788	24.2381	23.673	24.0283	FPKPGGSQDKSLHNRELSAERPLNEQIAEAEEDKIK
24.2326	24.294	24.5707	23.9017	24.1936	REEARFQDKQYSSHHTAE
24.5639	24.2322	25.1648	23.6401	23.8905	KVAQDQLRDKAPFRGLPPVDFVPPIGVESREPADAAIRE
24.2318	24.258	24.7403	24.0483	24.0545	PPNPC(+57.02)PVGKTADDGC(+57.02)LENTPDTAEFSREFQLHQH
24.2306	24.2797	24.2736	23.5261	23.862	AYRTSPKERHIIVAC(+57.02)EGSPYVPVHFDASVEDST
24.3794	24.2302	24.2633	23.7685	24.0246	ITEKEKIEKERQSIRSSPLDNKLNVEDVDSTKN
24.3907	24.2299	24.2437	23.5032	23.8655	LSNALSKSSAPPITPEC(+57.02)RQVLKTSRKDVKDKETTENENTKFEV
24.2291	24.2452	24.3176	23.7612	24.075	EIDSVGSEDSLDTSLRAHGVHATKHVPEKRP
24.2785	24.3372	24.227	23.5711	23.5906	NAERVGGLEEERESVGPLREDFSLSSSALIG
24.2268	24.3582	24.4013	23.7868	24.1784	VLSSQQFLHRGHQPPPEMAGHS
24.4156	24.2261	24.386	23.7937	23.9455	EAQPPPLSSEHKEPVAGDAVPGPKDGSAPEVRGA
24.611	24.2252	24.5297	23.9477	24.1205	SEEPVSTHQEAENEKDRADQTVLTEDEKKE
24.2247	24.2232	24.3566	23.74	23.9076	SHTSDSDVPSGVTEVVVK
24.2585	24.2197	24.543	24.0754	24.1541	EVEPSDTIENVKAKIQDKEGIPPDQ
24.348	24.2179	24.3898	23.8684	23.9489	A(+42.01)DKPDMGEIASFDKAKLKKTETQEKNTLPT
24.2154	24.3039	24.4263	23.4377	23.8412	VVC(+57.02)EEPQVKYSTLHTQSAEPPPPPEPARI
23.9861	24.5409	24.0012	24.4593	24.2147	ELASGLSFPVGFK
24.2175	24.2146	24.6808	23.9437	24.0301	DSEDLSDSRAGEEGSIRAVDHAVIGGVVA
24.2141	24.2321	24.3475	23.7225	23.9738	SFDAREQWPQC(+57.02)PTIKE
24.6239	24.2129	24.4973	23.8169	23.9066	A(+42.01)KEGVEKAEETEQMIEKEAGKEPAEGGGGDGSH
24.2822	24.2119	24.6538	23.897	23.7416	FEEC(+57.02)DPNKDKHITLKEWGHC(+57.02)FGIKEEDIDEN
23.7706	24.347	24.5418	24.0296	24.2101	EDGGGGSSTPEDPAEAPRT
24.3398	24.2081	24.4069	23.4721	24.0872	SDGGGSHRKEGEEADAPGVIPG
24.3071	24.2055	24.6968	23.487	23.7479	SSPGKPPRLVGGPMDASVEEEGVRRALDFAVG
24.4298	24.2053	24.3238	23.6486	23.9057	SAKITVVDALHEIPVKKGEGAEL
24.0452	24.5287	23.7089	24.2043	24.4041	GGEGKGGSDGGGSHRKEGEEADAPGVIPGIVG
24.2081	24.2616	24.2023	23.3641	23.9317	YEKHKVYAC(+57.02)EVTHQGLSSPVTKSFNRGEC(+57.02)
24.0571	24.3978	24.5386	23.8974	24.2017	RIHWESASLL
24.4221	24.2015	24.887	24.1008	24.1367	DLQEEEQIEQAIKEHLNQGSSQETDKLAPVS
24.3848	24.1992	24.3892	23.8692	23.9755	GGGSHRKEGEEADAPGVIPGIVGAVV
23.9272	24.2806	24.3774	23.7999	24.1981	WQQQGDLQDTKENREEARFQDKQYSSHHTAE
23.2627	24.307	23.5861	24.7167	24.1972	FSDADLADGVSGGEGKGGSDGGGSHRKEGEEADAPGVIPG
24.7701	23.4685	23.7306	24.1942	24.532	SLTPEQWKSHKSYSC(+57.02)QVTHEGSTVEKTVAPTEC(+57.02)S
24.193	23.9532	24.2208	24.4142	23.9162	DPIIEDRHGGYKPSDEHKTDLNPDNLQGGDDLDPN
24.0448	24.1929	24.6266	24.1607	24.351	SDADLADGVSGGEGKGGSDGGGSHRKEGEEADAPGVIPGIVG
24.2282	24.2241	24.1924	23.8081	23.9173	SGKSFKAGVC(+57.02)PPKKSAQC(+57.02)L
24.597	24.1919	24.5114	23.7775	23.8538	NGKDQDGDQAPEYRGRTELLKDAIGEGKVTLRI
23.0952	24.191	24.5667	24.1096	24.4673	SSSGSFSDADLADGVSGGEGKGGSDGGGSHRKEGEEADAPGVIPGIVGAVVV
24.2651	24.1887	24.2392	23.718	24.0804	DLLPSRDRQHLPLIK
24.2497	24.188	24.4396	24.0143	23.8837	FSDEGGFTC(+57.02)FFRDHSYQEEAAM(+15.99)EL
24.1786	24.4187	24.7032	23.976	24.1877	VVGQTPVYVPYEIRVQAENDFGKGPEPES
24.3617	24.1877	24.5427	23.2352	24.0731	GPTGTGESKC(+57.02)PLM(+15.99)VKVLDAVRG
24.1856	24.2879	24.2448	23.6523	23.8882	ESRGLRVC(+57.02)EDGPVFYPPPKK
24.1843	24.3349	24.46	23.7076	23.9819	FPVGPPKNDDTPN
24.385	24.1828	24.529	23.8594	24.0929	EVEPVDARPAADRGLTTRPGSGLTNIKTEEISEVKM(+15.99)
24.2367	23.9484	24.3641	24.0035	24.1825	TQGKLSVANKAPGTEGQQQVHGEKKEAPAVPSAPPSYEEATSG
24.1996	24.1809	24.2674	23.7568	24.0691	DRVSEADIQRLLHG
24.2297	24.1807	24.3538	23.8543	24.1012	KDQC(+57.02)DKC(+57.02)REILSVDC(+57.02)STNN
24.4324	21.1122	25.2218	22.2666	24.1801	C(+57.02)DDYRLC(+57.02)
25.8035	16.0581	24.2353	23.7849	24.1779	ILGGHLDAK
24.4591	24.2055	24.0984	23.7866	24.1766	RHFENKFAVET
24.2381	24.1815	24.1765	23.5995	24.0537	NVNFQKAINEKLGQYASPTAKRC(+57.02)
23.111	24.3449	24.3454	23.8396	24.1762	GRGSEEYRAPRPQSEESWDEED
24.17	24.2039	24.3266	23.7238	24.0033	LANPHPFAVVPSTAT
24.2522	24.168	24.2391	23.6364	23.9003	DAWGPGNSARDVLRARAPR
23.5486	24.1665	24.4814	24.0813	24.2776	DPADASEAHESSSRGEAGAPGEEDIQGPTKADTE
23.8496	24.4245	24.39	23.6632	24.1649	LHRGHQPPPEMAGHSLASSHRNSM(+15.99)IPSAAT
24.1629	24.5755	24.7652	24.1407	24.0377	EIVLTQSPGTLSLSPGERATLSC(+57.02)RA
24.3192	24.1605	24.3634	23.7168	23.9334	VDNDENEHQLSLR
22.9413	24.1602	24.4618	23.8886	24.1674	EGQEEEEDNRDSSMKL
24.1595	24.294	24.3604	23.6756	23.9925	WIQKTIQA
24.3439	24.1566	24.2398	23.7013	24.0285	HNHYTQKSLSLSPG
24.155	24.2656	24.3936	23.8992	24.1558	S(+42.01)DKPDM(+15.99)AEIEKFDKSKLKKTETQEKNPL
24.1514	24.2679	24.287	23.7228	23.86	NEQIAEAEEDKI
24.2396	24.151	24.199	23.5898	23.8733	KANDESNEHSDVIDSQELSKVSREFHSHEFHS
24.2337	24.1482	24.3144	23.8153	24.0418	LSQAPASDVLARTHTAQDRPPAEGDDRFSES
24.1479	24.3038	24.648	23.9147	23.9776	LTC(+57.02)TPGSGELGRILTVPESQKGA
24.146	24.2689	24.1674	23.6652	23.5054	PPPPPLPAERGRRAL
24.3158	24.1441	24.3294	23.7262	24.0176	TQGKLSVANKAPGTEGQQQVHGEKKEAPAVPSAPPSYEEATSGEGM
24.1421	24.2064	24.3409	23.7875	24.0998	KDQC(+57.02)DKC(+57.02)REILSVDC(+57.02)
23.5873	24.1415	25.2609	23.1252	24.7588	APPEPVPPPRA
24.1411	24.1497	24.2285	23.5505	23.8596	TPPAEELAEPQAAGGGQKKGDKAPGGGGANLKGDRSRLL
23.745	24.3296	24.3685	23.999	24.1409	SKPDNPGEDAPAEDMA
18.7737	24.4011	24.1746	24.1396	23.7774	EEKAVADTRDQADGSRASVDSGSSEEQGGSSRALVSTLVPLG
24.1388	24.2619	24.2713	23.7007	23.9671	DMKGASRSPEDSSPDAARIRV
25.1291	24.0111	24.47	23.8351	24.1368	GEGKGGSDGGGSHRKEGEEADAPGVIPGIVGAVV
24.1344	24.2442	24.3362	23.6456	24.0102	PPADPAGSGLQRAEEAPRRQL
24.2393	24.2142	24.1341	23.5434	23.8769	PPGRPEAQPPPLSSEHKEPVAGDAVPGPKD
24.1771	24.1318	24.6764	23.3461	23.4142	SSPETLISDLLMRESTENVPRTRLED
24.1314	24.2641	24.2696	23.6113	24.0364	ALHNHYTQKSLSLSPG
24.1286	24.2035	24.5875	23.7533	23.8045	EITWDATGGPGRPAAPASRPPALSPLSPR
24.0501	24.1286	24.4814	24.0047	24.3231	PQAAGGGQKKGDKAPGGGGANLKGDRS
24.0627	24.3856	24.4694	23.852	24.1281	GEEGAPGKWQQQGDLQDTKENREEARFQDKQ
24.2697	24.1278	24.2344	23.7563	23.9589	IDSVGSEDSLDTSLRAHGVHATKHVPEKRP
24.1254	24.1329	24.2119	23.6436	23.818	FDAREQWPQC(+57.02)PTIKE
24.3187	24.1224	24.428	23.5619	23.8569	DRGLTTRPGSGLTNIKTEEISEVKMDAEFRHDSGYEVHHQ
23.2196	24.9839	25.2582	24.1204	24.0357	HSGFEDELSEVLENQSSQAELKEAVEEPSSKDVMEK
24.1451	24.1462	24.1204	23.6027	23.8722	VLSPADKTNVKAAWGKVG
23.7142	24.12	24.541	23.1175	24.2084	GPTGTGESKC(+57.02)PLMVKVLDAVRGSPAIN
24.3556	24.1197	24.1216	23.7448	23.9965	ILSPRSKESVPEFPLSPPKKKD
24.1183	24.2969	24.4047	23.7701	23.9979	NYGEEGAPGKWQQQGDLQDTKENRE
24.1871	24.1163	24.2775	23.6379	24.0885	FPKPGGSQDKSLHNRELSAERPLNEQIAEAE
24.1125	24.2591	24.4299	23.3818	22.9748	KEAEGTEEGGEEEDDEEMDPQTIDSLIELSTKLHLPADDVVSIIEEVEE
24.1108	24.2072	24.2618	23.73	23.9949	S(+42.01)DKPDMAEIEKFDKSKL
24.6044	24.1085	24.3171	23.6063	23.9981	LRDPADASEAHESSSRGEAGAPGEEDIQGPTKADTEKWAEGGGHSRE
24.4964	24.0687	24.3785	23.8189	24.106	IRQGNIEREC(+57.02)KEEFC(+57.02)TFEEAREAFENNEKTKE
24.3295	24.1059	24.495	23.3527	23.6795	LSSQQFLHRGHQPPPEMAGHSLASSHRNSMIPSAAT
24.1041	24.2193	24.3133	23.7986	23.9174	EAGENQKQPEKNAGPTARTSATVPVL
24.1872	24.1022	24.2075	23.5716	23.9417	HGSPVDIC(+57.02)TAKPRDIPMNPMC(+57.02)IYRSPEKKATEDEG
24.3576	24.0991	24.2542	23.7859	22.8915	DVKEM(+15.99)IFNAERVGGLEEERESVGPLREDFSLSSS
23.3461	24.0987	24.5292	23.9595	24.2011	EKNPLPSKETIEQEKQ
24.0973	24.0058	24.2585	24.0673	24.0982	SC(+57.02)YRKILKDHNC(+57.02)HNLPEGVADLTQID
24.2494	24.0972	24.2445	23.7368	23.7388	AADHDVGSELPPEGVLGALLRVK
23.447	24.3954	24.7452	24.0964	24.0917	SFFSTFKEKESQDKTLSLPELEQQQEQQQEQQQEQVQM(+15.99)LAPLES
24.0946	24.3201	24.3619	23.8462	24.0714	YPSKPDNPGEDAPAE
24.0303	24.2046	24.4345	23.6847	24.0934	LHMEQRKQQQQQQQGHKAPAAHPEGQLKFHPDTDDVPVPAPAGDQKE
24.1359	23.8654	24.6215	24.0924	23.962	SGFEDELSEVLENQSSQAELKEAVEEPSSKDVM(+15.99)E
24.0921	24.1402	24.2412	23.7617	24.0014	SRGPVPGARQAPQHPQPLDFFQPPPQSEQPQQPQARP
24.0882	24.2447	24.403	23.8203	24.0915	VLSSQQFLHRGHQPPPEM(+15.99)AGHSLASS
24.3246	24.0914	24.6031	23.7339	23.7236	LSQAPASDVLARTHTAQDRPPAEGDDRFSESILT
24.0909	23.9496	24.5917	23.5362	24.3639	IEKFDKSKLKKTETQEKNPLPSKETIEQEKQ
24.1694	24.0892	24.2043	23.1092	23.3335	DGGGSHRKEGEEADAPGVIPG
24.5497	24.0883	24.7779	23.8386	24.0531	IRQGNIEREC(+57.02)KEEFC(+57.02)TFEEAREAFENNEKTKEF
24.1252	24.0871	24.3608	23.8035	24.0127	DVELGRTTC(+57.02)TKTQPNLDNC(+57.02)PFHDQPHL
24.0829	24.1742	24.1831	23.5581	23.9481	HKSYSC(+57.02)QVTHEGSTVEKTVAPTEC(+57.02)S
24.078	24.0903	24.2167	23.6867	23.9531	TYFPHFDLSHGSAQVK
24.2639	24.0776	24.4638	23.7793	24.0735	PNPNHPSSSGSFSDADLADGVSGGEGKGGSDGGGSHRKEGEEA
23.4574	24.0773	24.2506	23.5181	24.0988	SLELDKMAHGYGEESEEERGLEPGKGRHHRGRGGEP
24.3055	25.0872	24.0763	23.6723	23.7805	M(+15.99)KDQC(+57.02)DKC(+57.02)REILSVDC(+57.02)STNNPSQ
24.6765	24.0757	24.4396	23.7405	23.9065	EDEEEEEGENYQKGERGEDSSEEKHLEEPGETQNAFLNERKQASAIKKEELV
24.4183	24.7339	23.911	23.4772	24.0746	DM(+15.99)KGASRSPEDSSPDAARIRV
24.3252	24.0663	24.3198	23.7961	24.0745	LKIEEQREKVHENENIGTTEPGEHQEA
24.0741	24.3438	24.412	23.7258	24.0478	IHFHSPAFQHPPTE
24.2851	24.0728	24.277	23.5776	23.9186	SHEDMLVVDPKSKEEDKHLKFRISHELDSASSEVN
24.0718	24.0984	24.2837	23.6316	23.8365	TETDKPSAQDSRSRGSSGQPADL
24.2491	24.1239	24.0702	23.5159	23.937	SKPEESHLL
24.0687	24.2372	24.2469	23.583	24.0181	SSKITHRIHWE
24.0673	24.1822	24.353	23.8259	23.8616	GTEDEEAKGVQQYVPEE
24.3904	24.067	24.2038	23.7508	24.0136	RGEQPPDLETTVILPESVFRETPPVVRPAGPGEAQEPEELARRQ
24.1798	24.0655	24.2872	23.7839	23.9308	SSLDSGAGERRGGAAVGGGEQPPPAPAPRRE
24.0924	24.0653	24.1147	23.3397	23.499	ADPAGSGLQRAEEAPRRQLRVSQ
24.0832	24.0636	24.1286	23.3198	23.7495	KAKEFLGSLKRQ
24.0613	24.2025	24.4042	23.3753	23.899	DQESC(+57.02)KGRC(+57.02)TEGFNVDKKC(+57.02)QC(+57.02)DELC(+57.02)SYYQSC(+57.02)C(+57.02)TDYTAEC(+57.02)KPQVTRGDVF
24.0584	24.1521	24.2521	23.5861	22.7109	SDKPDMAEIEKFDKSKLKKTETQEKNPLPSKETIEQEKQAGES
24.0573	24.2274	24.2502	24.005	24.0195	PPPLSSEHKEPVAGDAVPGPKDGSAPEVRGA
24.1972	24.0569	24.1744	23.5342	24.0012	SLADQAANEWGRSGKDPNHFRPAGLPEKY
24.0567	24.1035	24.2101	23.5893	23.9665	YSC(+57.02)QVTHEGSTVEKTVAPTEC(+57.02)S
22.8139	24.1638	24.4385	23.969	24.0563	LADGVSGGEGKGGSDGGGSHRKEGEEADAPGVIPGIVGA
23.3863	24.0553	24.3104	22.8846	24.2455	KFRISHELDSASSEVN
24.1713	24.0552	24.171	23.6373	23.9159	GGSQDKSLHNRELSAERPLNEQIAEAEE
24.3171	24.0522	24.8385	23.2238	23.1542	KANDESNEHSDVIDSQELSKVSREFHSHEFHSHEDMLV
24.2395	24.1227	23.7655	24.052	23.8469	DQTVSDNELQEMSNQGSKYVNKEIQNAVNGVKQ
24.3037	23.9459	24.2551	23.754	24.0508	VVSLGSPSGEVSHPRKT
24.2035	23.9539	24.5144	22.6904	24.0504	TPRAELKEKFTAFC(+57.02)KAQGFTEDTIVFLPQTDKC(+57.02)MTEQ
24.0568	24.4023	23.7405	23.0598	24.0488	AIDKC(+57.02)WKIRH
24.104	24.0488	24.1144	23.5013	23.8219	DVELGRTTC(+57.02)TKTQPNLDNC(+57.02)PFHDQPHLKRKAFC(+57.02)SF
24.1451	24.0485	24.1255	23.6498	23.8345	YTEFTPTEKDEYAC(+57.02)RVNHVTLSQPK
24.0478	24.1197	24.1254	23.5854	23.8792	KSVPHFSDEDKDPE
24.1548	24.0473	24.3799	23.6032	23.7346	KQADSGSSEEKQLYNKYPDAVATWLNPDPSQKQN
24.7285	24.0464	24.4098	23.5714	23.8525	SQEETPGHRRKEAEGTEEGGEEEDDEEMDPQTIDSLIEL
24.2378	24.0437	24.1027	23.6918	23.845	TTSREEFDEIPT
24.1564	24.043	24.4438	23.3733	23.6994	AAPGQEPPEHMAELQRNEQEQPLGQWHLS
24.0403	24.1333	24.1707	23.7051	23.8523	VANKAPGTEGQQQVHGEKKEAPAVPSAPPSYEE
24.0398	24.1436	24.255	23.786	24.0218	LNYGEEGAPGKWQQQGDLQDTKENREEARFQDKQ
24.2229	24.2928	24.0389	23.4629	23.705	KLVAASQAALG
24.0374	24.0452	24.2354	23.2957	22.9063	ESPKEHDPFTYDYQSLQIGGLVIAGIL
23.9355	24.1918	24.3927	23.379	24.0369	VVDGENDDPRPPNPPKPMPN
24.0486	24.0132	24.0508	23.4804	24.0364	GRTTC(+57.02)TKTQPNLDNC(+57.02)PFHDQPHLKRKAFC(+57.02)SFQ
24.1297	24.036	24.418	23.4016	23.6932	FVEKC(+57.02)C(+57.02)KADDKETC(+57.02)FAEEGKKLVAASQAALG
24.0673	24.0344	24.123	23.4886	23.757	SKPDNPGEDAPAEDMARYYSALRH
24.0332	24.092	24.308	23.5807	23.998	AEELAEPQAAGGGQKKGDKAPGGGGANLKGDRSRLL
24.2544	24.2064	24.0313	23.4504	23.7117	APPGRPEAQPPPLSSEHKEPVAG
24.0304	24.042	24.1963	23.471	23.8724	QRLDNVVAKKSVPHFSDEDKDPE
24.3408	24.0299	24.1568	23.1603	23.8699	AGSGLQRAEEAPRRQLRVSQRTDGESRAHLGALLA
24.0355	24.0293	24.1441	23.6038	23.8595	YGEEGAPGKWQQQGDLQDTKENREEARFQDKQYSS
24.0289	23.9714	24.2522	23.5645	24.2599	AEKEKEMDPFHYDYQTLRIGG
24.1063	24.0255	24.1288	23.6437	23.8007	LEGQEEEEDNRDSSMKLSFRAR
23.8548	24.2941	24.2364	23.8209	24.0247	SSQGGSLPSEEKGHPQEESE
24.1145	24.0239	24.1591	23.625	23.8797	TETDKPSAQDSRSRGSSGQPADLLQ
24.1399	24.0237	24.1671	23.5888	23.829	TQEKNPLPSKETIEQEKQAGES
24.0223	24.0633	24.0931	23.5463	23.6989	FHADIC(+57.02)TLS
24.0197	24.091	24.1349	23.4961	23.8627	GAAAGPVVPPC(+57.02)PGRIRHFKV
24.0174	24.0392	24.2614	23.6012	23.7336	DEWAGC(+57.02)FGIKQKDIDKDL
24.073	24.012	24.1721	23.5652	23.8247	DNC(+57.02)PFHDQPHLKRKA
24.2334	24.4658	24.0118	23.5123	23.8495	KC(+57.02)C(+57.02)KADDKETC(+57.02)FAEEGKKLVAASQAALG
24.1347	23.9823	24.0152	23.5837	24.0083	NYPSLELDKMAHGYGEESEEERGLEPGKGRH
24.1423	24.0058	24.3401	23.656	23.5229	THPPASLPSQKYPGPQAEGDSEGLSQGLVDREKGLSAEPGWQA
24.0806	24.0008	24.5685	23.3656	23.649	EELEEELDEAVERSLKS
24.1878	23.9354	24.3519	23.6623	24.0002	A(+42.01)DKPDM(+15.99)GEIASFDKAKLKKTETQEKNTLPTKETIEQ
24.1204	23.9972	24.1163	23.5297	23.7986	VVDPKSKEEDKHLKFRISHELDSASSE
23.9966	23.8967	24.1455	23.6341	24.0071	AVC(+57.02)KEPQEEVVPGGGRS
24.1591	23.9957	24.2124	23.6446	23.9513	TVEKTVAPTEC(+57.02)S
24.4966	23.9954	24.1862	23.5781	23.3444	SAEFPDFYDSEEPVSTHQEAENEKDRADQTVLTEDEKKELENLAAMDLELQ
23.7681	26.4248	23.9829	25.8028	18.4614	AQELRPQIQELLHSEHLGPSE
24.1929	24.006	22.1703	23.6213	23.9822	GRPEAQPPPLSSEHKEPVAGDAVPGPKDGS
24.0667	23.9817	24.273	23.7899	23.5193	DPADASEAHESSSRGEAGAPGEEDIQGPTKADTEKWAEGGGH
24.3664	23.9811	24.2592	23.6368	23.7529	HLQVLSTRNENKLLPKHPH
23.9809	24.2552	24.2991	23.6643	23.805	GGSLPSEEKGHPQEESEESNVSM
23.9783	24.1814	24.1806	23.5169	23.7503	ILDSVGIEADDDR
23.9772	24.0547	24.0956	23.453	23.6829	DVELGRTTC(+57.02)TKTQPNLDNC(+57.02)PFHDQPH
24.0608	23.9757	24.082	23.5199	23.7983	LQPQPQQTLATEPRENVIHLPGQRSHFQRV
24.0668	23.9755	24.0928	23.3047	23.8648	KPGAPPKVPRTPPAEELAEPQAAGGGQKKGDKAPGGGGANLKGDRS
24.4543	23.9753	24.3489	23.5008	23.8621	KGESRSEALAVDGAGKPGAEEAQDPEGKGEQEHSQQKEEEEEMAVVPQGLFRGG
23.9752	24.2079	24.2551	23.4762	23.768	FRISHELDSASSEVN
23.9669	24.0432	24.0701	23.266	23.5163	S(+42.01)DKPDMAEIEKFDKSKLKKTET
24.0236	23.9915	23.928	23.4806	23.9655	FYDSEEPVSTHQEAENEKDRADQTVLTEDE
24.0584	24.2531	23.9653	23.3412	23.5854	VPDKTVRWC(+57.02)AVSEHEATKC(+57.02)QSFRD
24.0992	23.9631	24.3629	23.5366	23.6821	LRDVRGEPLEPPEPSVPLLPLLVA
23.8912	23.9618	24.2838	23.6363	24.1417	HHGRSRPDRSSQGGSLPSEEKGHPQEESEESNVSM(+15.99)ASLGE
24.2518	24.1508	23.9604	22.7616	23.6836	EEYVKAVGNLRKC(+57.02)STSSLLEAC(+57.02)TFRRP
21.7011	24.2562	24.0098	23.5047	23.9594	GGWNTGGSRYPGQGSPGGNRYPPQGGGGWG
23.9823	23.9593	24.0576	23.5212	23.7499	GRPEAQPPPLSSEHKEPVAGDAVPGPKDGSAPEVR
23.9587	24.0434	24.3268	23.2768	23.5411	SYPTGLADVKAGPAQTLIRPQDMKGASRSPEDSSPDAARIRV
23.9574	24.1254	25.3771	23.7607	23.8241	EIVLTQSPATLSLSPGERATLSC(+57.02)RASQ
23.9574	24.2148	24.2423	23.6307	23.6529	GGSLPSEEKGHPQEESEESNVSMAS
24.2099	23.9867	23.9548	23.4232	23.7832	AADHDVGSELPPEGVLGALLRV
23.9527	24.0022	24.135	23.529	23.7707	YPSKPDNPGEDAPAEDMARY
24.0745	23.9515	24.55	23.4635	23.6558	VRSLFQEQEEPEPGMEEAGEMEQKQLQ
24.0941	23.9493	24.1233	23.6051	23.8406	KNAPPEPVPPPRAAPAPTHVRSPQPPPPAPAPARDELPD
23.5897	24.2304	24.5215	23.949	23.0077	APLHLGRHRAETQEQQSRS
23.9483	24.2448	24.2914	23.5476	23.7707	C(+57.02)SVMHEALHNHYTQKSLSLSPG
23.9472	23.9661	24.0884	23.3961	23.7372	IQRTPKIQVYS
24.0178	23.9467	23.9957	23.3667	23.6982	IVQPPFLQSVHHPESRSSIQHSS
24.1991	23.9459	24.073	22.8706	22.733	KFTAFC(+57.02)KAQGFTEDTIVFLPQTDKC(+57.02)MTEQ
23.9572	23.9442	24.1229	23.467	23.7354	TLSDYNIQK
24.0648	23.9436	24.1348	23.4849	23.7579	KKNAPPEPVPPPRAAPAPTHVRSPQPPPPAPAPARDELPDWN
24.1687	23.9436	24.0459	23.2814	23.5875	PRPPNPPKPMPNPN
24.3035	24.1524	23.0117	23.9428	23.7986	HPSSSGSFSDADLADGVSGGEGKGGSDGGGSHRKEGEEADAPGVIPGIVGAVVVA
24.0288	23.9426	24.1248	23.5145	23.8124	VDSGNDVTDIADDGC(+57.02)PKPPEIAH
24.2412	24.1273	23.938	23.2311	20.7136	TRSRGRAASAGQEPLHNEELAGAGRVAQPGPLEPEEPRAGGRP
23.9378	24.0667	24.2501	23.287	23.5356	ETEPEPELRQQTEWQSGQRWE
24.184	23.7394	24.4285	23.1648	23.9293	RC(+57.02)PGC(+57.02)GQGVQAGC(+57.02)PGG
24.0969	23.9279	24.0145	23.4789	23.6052	SSPGGVYATRSSAVRLR
20.1041	24.3487	24.4989	23.9276	20.3908	EEGAPGKWQQQGDLQDTKENREEA
23.7806	23.9965	24.0924	23.6608	23.9262	ADHDVGSELPPEGVLG
23.9233	24.0687	24.0972	23.3337	23.8115	STGC(+57.02)LRMKDQC(+57.02)DKC(+57.02)REILSVDC(+57.02)STNN
23.9231	24.2291	24.1102	23.5667	23.847	DQESC(+57.02)KGRC(+57.02)TEGFNVDKKC(+57.02)QC(+57.02)DELC(+57.02)SYYQS
24.1449	23.9227	24.4847	23.5336	23.8873	AVMDDFAAFVEKC(+57.02)C(+57.02)KADDKETC(+57.02)FAEEGKKLV
23.929	23.9215	24.0434	23.497	23.7611	S(+42.01)DKPDMAEIEKFDKSK
24.0388	23.9208	24.0766	23.5218	23.696	EAGENQKQPEKNAGPTARTSATVPV
23.9182	24.0513	24.7198	23.4367	23.8918	HKSEVAHRFKDL
24.238	23.917	24.1353	22.7504	23.6584	M(+15.99)KDQC(+57.02)DKC(+57.02)REILSVDC(+57.02)STNNPSQA
23.9161	23.9817	23.9979	23.251	23.5013	VLSPADKTNVK
23.8596	24.3854	24.2609	23.7291	23.9123	SYETSQLDDQSAETHSHKQS
24.1217	23.9122	24.0533	23.4453	23.6982	AGPEAGENQKQPEKNAGPTARTSATVPVLC(+57.02)LL
23.944	23.9089	24.107	23.5924	23.7283	NDESNEHSDVIDSQELSKVSRE
24.4068	23.908	23.5672	23.9161	23.0166	DVKEMIFNAERVGGLEEERESVGPLREDFSLSS
24.039	23.9077	24.035	23.4392	23.5673	KGDAKPEDNLLVLTVATKETEGFRRF
24.1575	23.9033	24.1088	23.5995	23.7484	EGKGGSDGGGSHRKEGEEADAPGVIPGIVGAVVV
23.9715	23.902	24.0513	23.4504	23.6609	ELLKDAIGEGKVTL
24.1803	23.8151	24.1865	23.6279	23.9009	LEAERAQSIAYHLKIEEQREKVHENENIGTTEPGEHQEA
23.8998	24.0277	24.0958	23.3897	23.6638	GEHPGLSIGDVAK
23.6089	23.8998	24.2181	23.7989	24.1376	LGGEEEKDPDAQKKEEERQEALRQQEEE
24.4291	23.8968	24.014	23.3886	23.8068	KQADAYVEKGILDKEEAEAIKRIYSSL
23.8963	23.8346	24.0842	16.5386	24.0723	FGHGAEDSLADQAANEWGRSGKDPNHFRPAGLPEKY
23.9623	23.8939	24.1646	22.5303	22.2924	GNVFSC(+57.02)SVM(+15.99)HEALHNHYTQKSLSLSPG
23.9007	23.8909	24.0362	23.4317	23.5965	KVEQAVETEPEPELRQQTEWQS
23.89	23.9781	24.1109	23.518	23.7393	GAKNC(+57.02)NAIRHFENTFV
24.2196	23.8189	24.078	23.6884	23.8898	SKLKKTETQEKNPLPSKETIEQEKQAGES
23.9157	23.8894	23.9757	23.3251	23.7157	SVHEKRVPQEQADAAKFMA
23.8994	23.7082	24.065	23.6394	23.8853	SVYVQGEDGPGSQPGTHPHPHPHPHPGGQTPEPEDPPGAPHTEEEGAED
23.8849	23.9188	23.9818	23.3869	23.5259	SRGEAGAPGEEDIQGPTKADTEKWAEGGGHSRE
23.8805	24.0842	24.322	23.2507	23.5927	LDVSLQLPSR
23.8786	24.1029	24.7164	23.6049	23.8263	NAPSDWDSRGKDSYETSQLDDQSAETHSHKQ
23.8777	24.026	24.2148	23.6174	23.8448	EGQEEEEDNRDSSMKLSFRARA
23.4786	23.877	23.9683	24.2723	23.7649	DWDSRGKDSYETSQLDDQSAETHSHKQS
23.8747	23.9359	23.9931	23.3453	23.7416	NTKSPLFM(+15.99)GKVVNPTQK
23.8744	23.6632	24.0189	23.586	23.8963	NDESNEHSDVIDSQELSKVSREFHSHEFHSHED
24.0119	23.8067	23.9645	23.795	23.8722	DQASGSGGKGSRLPDLGSDYKPPMSGSNSPHGSPTSPLDSN
23.8715	23.9488	24.0188	23.4589	23.5997	GLSAASPPLAETGAPR
23.8683	23.87	24.1359	23.5293	23.672	LEGQEEEEDNRDSSM(+15.99)KLSFRARA
24.2503	24.0706	20.2832	23.5436	23.8675	A(+42.01)DKPDMGEIASFDKAKLKKTETQEKNTLPTKETIEQEK
23.9726	23.8669	24.1907	23.4169	23.4266	APPEPVPPPRAAPAPTHVRSPQPPPPAPAPARDELPDWN
23.8656	23.9082	23.9701	23.3865	23.6309	GLPALLRAR
23.989	23.8611	24.6238	19.635	23.4427	DAHKSEVAHRFKDLGEENFKALVLIA
23.8604	23.8673	24.0361	23.4837	23.7901	S(+42.01)DKPDM(+15.99)AEIEKFDKSKLKKTETQE
24.0713	23.723	24.3284	23.6315	23.8593	GFEDELSEVLENQSSQAELKEAVEEPSSKDVME
23.857	23.9597	23.8954	23.3684	23.6025	SGNNDHFLAINQKKSGKP
24.0121	23.8566	24.0342	23.0867	23.778	ISEEEEKGPRGAGISGRSQEQSVKTVPGASDLFYWPRRAG
23.8562	24.1143	24.0407	23.661	23.779	ESPKEHDPFTYD
24.0178	23.8558	23.9876	23.4025	23.6989	FDKSKLKKTETQEKNPLPSKETIEQEKQAGES
23.8557	23.8947	23.9275	23.413	23.4727	ASNC(+57.02)FAIRHFENKFAVET
24.2027	23.8556	24.3848	23.5019	23.705	GYPEEKKEEEGSANRRPEDQELESLSAIEAELE
23.8548	24.086	23.9707	21.5619	23.7335	ALHPEEDPEGRQGRLL
24.1147	23.8533	25.3762	23.0406	23.7497	GRTLSDYNIQKESTLHLVLR
23.8527	23.7444	24.1604	23.6605	23.9565	EDSKEAEKSGEATDGARPQALPEPM(+15.99)QESKAEGNNQAPGEEEEEEEEATN
24.0902	23.8562	23.8521	23.4917	23.6143	SGSC(+57.02)AHPHHQVVPFRC(+57.02)LPGEFVSEA
24.268	23.8508	21.8861	23.5901	23.985	GGEGKGGSDGGGSHRKEGEEADAPGVIPGIVGAVV
23.8504	23.8873	23.9641	23.4098	23.6777	AQPQFVHPEHRSFVDLSGHN
23.8496	25.6877	23.9448	23.5966	23.5403	YDPEAASAPGSGNPC(+57.02)HEASAAQKENAGEDPGLA
23.8487	23.8799	23.9509	23.3235	23.5503	AISDRIC(+57.02)IHTN
23.847	24.0056	24.1176	23.5557	23.7873	SQGGSLPSEEKGHPQEESEESNVSM(+15.99)ASLGE
23.979	23.8454	24.0902	23.5899	23.762	AGPEAGENQKQPEKNAGPTARTSATVPVLC(+57.02)LLA
24.584	23.9514	23.8413	23.2775	23.5424	YGEEGAPGKWQQQGDLQDTKENREEARFQDKQYSSHH
23.7126	23.8413	24.0444	23.5232	23.8665	SRGKDSYETSQLDDQSAETHSHKQSRLY
23.8395	24.5795	24.2864	23.6143	23.2305	C(+57.02)KAQGFTEDTIVFLPQTDKC(+57.02)MTEQ
23.8387	23.9097	24.0664	23.5051	23.7524	VDLSGHNLANPHPF
23.8387	23.9077	23.9729	23.4362	23.6057	TQPVPPADPAGSGLQRAEEAPR
24.4987	24.011	23.8375	23.2212	23.755	LDDLQPWHSFGADSVPANTENEVEPVDARPAADRGLTTRPGSG
23.7874	23.9589	24.1136	23.5701	23.8367	DNPGEDAPAEDMARY
23.8662	23.7764	23.8346	23.5091	23.9194	EDPQGDAAQKTDTSHHDQDHPTFNKITPNL
24.1289	23.8309	23.962	23.2071	23.5449	APEAQVSVQPNFQQD
23.8307	23.9857	24.0634	23.4099	23.6681	REYHTEKLVTSKGDKELR
23.827	23.9935	24.1593	23.422	23.7157	RPPGFSPF
23.8266	23.8881	23.9687	23.3903	23.6281	SNC(+57.02)FAIRHFE
23.8743	23.9965	23.4335	23.8211	23.735	TAFC(+57.02)KAQGFTEDTIVFLPQTDKC(+57.02)M(+15.99)TEQ
24.3018	23.8195	23.8267	23.423	23.558	VVSLGSRASLSAQEPAQEELVAEEDQDPSELNPQTEESQDPAPFLNRLVRP
23.8191	23.8637	23.9111	23.2996	23.5702	GNEESTKTGNAGSRLAC(+57.02)GVIGIAQ
23.8572	23.8188	23.9732	23.3401	23.6893	EHEEPTTSEMAEETYSPKIFRPKHT
23.8603	23.8183	23.9757	23.3822	23.7055	EPVQFKDC(+57.02)GS
23.792	23.8172	23.9711	23.4086	23.8263	GRTTC(+57.02)TKTQPNLDNC(+57.02)PFHDQPHL
23.8749	23.8132	23.9027	23.3602	23.6084	EGLESEKKAVIP
24.0877	23.8073	23.9033	23.3427	23.8123	DPADASEAHESSSRGEAGAPGEEDIQGPTKADTEKWAEGG
23.8123	23.8194	23.8908	23.3703	19.9973	GGGSHRKEGEEADAPGVIPGIVG
23.9614	23.8094	24.35	23.208	23.3169	EGDAKGLKEGETPGNFMEDEQWLSSISQYSGKIKH
23.9394	23.8092	24.0599	22.6985	23.4534	DQHPIDGYLSHTELAPLRAPLIPM(+15.99)EHC(+57.02)TTRF
24.082	23.8084	23.8881	23.3951	23.1418	RVTTVASHTSDSDVPSGVTEVVVKL
23.8636	23.8058	23.897	23.3237	23.7126	NYPSLELDKM(+15.99)AHGYGEESEEERGLEPGKGRHHRG
23.8051	23.8351	23.9194	23.2873	23.5617	DDFAAFVEKC(+57.02)C(+57.02)KADDKETC(+57.02)FAEEGKKL
23.8023	23.8213	23.8939	23.2832	23.6858	EGKKLVAASQAALG
23.7511	23.9185	24.0336	23.6169	23.8021	ANPHPFAVVPSTAT
24.6624	23.7779	23.8014	22.3741	23.8988	GEDSSEEKHLEEPGETQNAFLNERKQASAIKKEELVARSETH
23.8008	22.7382	23.8136	23.643	23.8723	EKALQEYRKKHREE
24.0692	23.7971	24.4583	23.495	23.2188	DVKEMIFNAERVGGLEEERESVGP
23.7942	23.8459	23.9601	23.1982	23.376	DYQTLRIGG
23.7941	23.9184	23.8869	23.4107	23.6562	DANLEAGNVKETRASRA
23.577	24.9155	23.7935	26.1766	23.4089	LDAPPPPAAPLPR
24.1012	23.9355	23.7928	23.4358	23.6515	AADHDVGSELPPEGVLGALLRVKR
23.7919	23.8514	23.9782	23.4859	23.7825	TENSQTKKVKQPVRSHLRV
23.8609	23.7901	23.8173	23.4237	23.6785	HEKTPVSDRVTKC(+57.02)C(+57.02)TESLVNRRPC(+57.02)
23.5698	23.9398	24.0967	23.551	23.789	DSEDLSDSRAGEEGSIRA
23.5612	23.9009	24.0668	23.4157	23.7886	LDC(+57.02)HVC(+57.02)AYNGDN
23.787	23.8305	23.9216	23.0952	23.4935	TAQRAELQC(+57.02)PQPAA
23.5951	23.8643	24.2442	23.5891	23.7857	IFNAERVGGLEEERESVGPLREDFSLSSSA
23.5148	23.7851	23.7858	23.1927	24.1561	KKRPKPGGWNTGGSRYPGQGSPGGNRYPPQ
23.8387	23.7837	23.8746	22.4642	23.775	SHKSYSC(+57.02)QVTHEGSTVEKTVAPTEC(+57.02)S
24.0028	23.7825	24.0266	23.2631	23.5266	IEREC(+57.02)KEEFC(+57.02)TFEEAREAFENNEKTKEF
23.8854	24.1299	21.9308	23.4865	23.7807	SQEEAQSWGHSSEQDGLRVPR
23.8516	23.7569	23.8986	23.5201	23.7801	VETEPEPELRQQTEWQSGQRWE
24.2184	23.7798	23.7961	23.198	23.7491	KANDESNEHSDVIDSQELSKVSREFHSH
23.7762	23.854	23.7883	23.2605	23.3758	LDNC(+57.02)PFHDQPHL
24.063	23.6165	24.4745	23.7748	22.9452	IQRDELAPAGTGVSREAVSGLLIMGAGGGSL
23.5931	23.8657	24.0739	23.493	23.7714	SPYVPVHFDASVEDST
23.7839	23.5154	24.2638	22.7472	23.7706	MAAQPQFVHPEHRSFVDLSGHNLANPHPFAVVPS
23.7706	23.8247	23.9766	23.3688	23.4413	ASEAHESSSRGEAGAPGEEDIQGPTKADTEKWAEGGGHSRE
23.7706	23.862	23.9819	23.2526	23.396	DDPRPPNPPKPMPN
24.026	23.7704	23.627	23.7244	23.9169	RGC(+57.02)SEGHC(+57.02)LVTPEIQRGDWGQQELLIITVA
23.4105	23.7862	23.7677	23.2332	23.852	SQQFLHRGHQPPPEMAGHSLASSHRNSMIP
23.7652	23.9959	23.8799	23.422	23.5919	TQPVPPADPAGSGLQRAEEAPRRQ
24.1323	23.7643	23.8038	22.4982	22.9045	MAAQPQFVHPEHRSFVDLSGHNLANPHPFAVVPSTA
23.7629	22.4072	24.317	23.1639	23.8523	PAHGGAPPEMASN
23.8846	23.7624	23.5365	23.3233	24.356	VRSVDFNRGTDNITVRQGDTAILRC(+57.02)VVEDKN
24.1067	23.718	24.0278	23.4057	23.7615	NDESNEHSDVIDSQELSKVSREFHSHEFHSHEDM
23.9285	23.9287	23.7607	22.5457	23.5784	NVVAKKSVPHFSDEDKDPE
23.8295	23.7607	23.953	21.8737	22.9903	APEAQVSVQPNFQQDKFLGRWFSAGLASN
23.7991	23.7594	23.9162	23.2536	23.4966	SSPGKPPRL
23.8834	23.7555	23.9242	23.328	23.5587	PADASEAHESSSRGEAGAPGEEDIQGPTKADTEKWAEGGGHSRE
23.7551	23.795	23.962	23.3318	23.4535	ETYGEM(+15.99)ADC(+57.02)C(+57.02)AKQEPERNEC(+57.02)FLQHKDDNPNLPR
24.1115	23.7548	23.9937	23.633	23.6882	LRGEQPPDLETTVILPESVFRETPPVVRPAGPGEAQEPEELARRQ
23.7524	23.839	23.8297	23.2775	23.4865	EQWPQC(+57.02)PTIKE
23.6706	23.7645	23.9705	23.4914	23.7517	FHSSEIQRDELAPAGTGVSREAVSGL
23.7509	23.7931	23.9496	23.4194	23.5586	FAEDVGSNKGAIIG
23.9214	24.1758	23.7507	23.3434	23.2522	DRNYLNYGEEGAPGKWQQQGDLQDTKENREEA
23.7502	23.805	23.8586	23.1817	23.385	DLSSGAPRGRNLPAPDQPQPPLQRGT
24.0089	23.7484	23.8641	23.3286	23.5443	RAATERPLGPPTERTRSFQLAVET
23.9365	23.746	24.0274	23.231	23.4822	DSSKLLSGVLFHSSPALQPAADHKPGPGARAEDAAEGRA
23.7432	23.9276	23.0393	23.0827	26.2932	NYGEEGAPGKWQQQGDLQDTKENREEARFQDKQYSSHH
23.7962	23.4378	24.135	23.3785	23.7422	VPPPRAAPAPTHVRSPQPPPPAPAPARDELPD
23.889	23.7422	23.87	23.3842	23.7115	DAEFRHDSGYEVHHQKLVFFAEDVGSNKGA
23.8669	23.7415	23.7765	22.9891	23.3294	PRPPNPPKPMPNPNPN
23.8105	23.7414	23.9154	23.3542	23.5649	GPPDC(+57.02)RC(+57.02)DNLC(+57.02)KSYTSC(+57.02)C(+57.02)HDFDELC(+57.02)LK
23.7393	24.1582	23.7795	23.3673	23.7238	RIRHFKV
24.2227	19.7548	24.8132	21.4313	23.7393	VHLTPEEK
23.842	23.7389	23.8749	23.3254	23.5353	EPVPPPRAAPAPTHVRSPQPPPPAPAPARDELPD
23.7616	23.7374	23.8327	23.2823	23.1254	NC(+57.02)FAIRHFENKF
23.8839	23.7349	23.9366	23.2263	23.3725	PPGRPEAQPPPLSSEHKEPVAGDAVPGPKDGSAP
23.9522	23.7337	23.9364	23.5489	23.6814	GKDSYETSQLDDQSAETHSHKQSRLY
24.0213	23.7333	23.9758	23.4228	23.5963	AC(+57.02)LGNSPSSSLPAEPEAKEDEARENVPQGEPPKPPLKSEKHEE
23.7324	24.0531	23.7382	23.1514	23.3218	ANDESNEHSDVIDSQELSKVSREFHSHEFHSHEDM(+15.99)
23.732	23.9864	23.7782	23.0915	23.4095	APPGRPEAQPPPLSSEHKEPVA
23.7312	23.905	24.0759	23.3427	23.631	NAPPEPVPPPRAAPAPTHVRSPQPPPPAP
23.73	23.7466	23.8097	23.2914	23.547	DKETTENENTKFEVRL
24.1811	23.294	24.1166	23.7287	23.3677	DRRPSRQTPRETPEAAEGRRPG
24.147	23.7727	23.4604	22.9981	23.7263	SRTQTPRAELKEKFTAFC(+57.02)KAQGFTEDTIVFLPQTDKC(+57.02)MTEQ
21.7136	23.865	24.1684	23.4581	23.7247	GEEEKDPDAQKKEEERQEALRQQEEE
23.8123	23.6977	23.7916	23.3332	23.7242	AQPQFVHPEHRSFVDLSGHNLANPHP
23.7222	23.736	23.7908	23.2647	23.6079	DRVYIHPFHLVIHNESTC(+57.02)EQLAKAN
23.9198	23.7292	23.7188	22.9481	23.0768	KPDMAEIEKFDKSKLKKTETQEKNPLPSKETIEQEKQAGES
23.9357	23.7185	23.9065	22.9952	23.5348	SAKTSPAKQQAPPVRNLHQSGFSLSGAQIDDNIPRRTTQ
23.882	23.7029	23.7526	23.427	23.7173	LYPSDSQVSEEVKTRHSEKSQ
23.884	23.5019	23.812	23.3888	23.7173	GGVYATRSSAVRLR
24.2351	22.9893	23.997	23.4671	23.7171	RTHSFADHSGTIDDREPLANAIKSDSAVIGGLIAV
23.5685	23.7978	23.8155	23.0344	23.7165	RSSRIGEIKEETTSHLRSC(+57.02)EYKGRPPKAGAEPASEREVS
23.8776	23.7162	23.8264	23.3224	23.7069	GNSARDVLRARAPREEQGAAFLAGP
23.9109	23.6372	24.0964	23.377	23.7108	ESEKKAVIP
23.7081	23.7181	23.9815	23.2866	23.6526	SSQETDKLAPVS
23.9241	23.6685	24.0393	23.3663	23.7068	HRPRDQAAALVPKAGLAKPPAAAKSSPSLASSSSSSSSAVAGGAPEQQAL
23.7446	23.7229	23.7066	23.1803	23.5006	SSEHKEPVAGDAVPGPKDGSAPEVRGA
23.8795	23.7066	23.9815	22.9111	23.1758	TRDRLDEVKEQVAEVRAKLEEQAQ
23.7065	23.7328	23.7989	23.2183	23.5593	ERKQASAIKKEELVA
23.7062	23.8198	23.891	23.2737	23.5271	KNC(+57.02)NAIRHFENT
24.2721	23.7061	24.2295	22.9193	23.2999	SSPGKPPRLVGGPMDASVEEEGVRRALDFAVGEYNK
23.3757	24.0453	23.8843	23.706	23.5398	SSQFTSC(+57.02)KDKKEIRAC(+57.02)NVHPC(+57.02)
23.7123	23.7059	24.0795	23.1553	23.3279	DDILASPPRLPEPQPYPGAPHHS
23.5623	23.7407	23.9676	23.4448	23.7055	APPEPVPPPRAAPAPT
23.7849	23.7042	23.9127	23.3411	23.6445	LNLLKAITEKEKIEKERQSI
24.335	23.7041	23.9174	23.21	23.5162	LDDLQPWHSFGADSVPANTENEVEPVDARPAADRGLTTRPGSGLTNIKTEEISEV
23.7033	23.7262	23.757	22.6441	23.4817	SDHIPPPP
24.0408	23.7007	24.005	22.6698	23.1787	LDVELGRTTC(+57.02)TKTQPNLDNC(+57.02)PFHDQPHLKRKAFC(+57.02)SFQ
24.1896	23.0386	24.3389	22.6335	23.7006	EVSRKNPKFM(+15.99)ETVAEKALQEYRKKHREE
23.7065	23.7002	23.9109	23.3397	23.656	DTGAALLAESRAEKNRL
24.2055	23.6998	24.2711	23.2351	23.555	EEEGSANRRPEDQELESLSAIEAELEKVAHQLQAL
24.0972	19.5527	24.1784	19.2129	23.6985	NC(+57.02)NAIRHFENTFVVETLIC(+57.02)G
24.0685	23.6918	23.8907	23.209	23.6257	YPSLELDKMAHGYGEESEEERGLEPGKGRHH
23.8042	23.7306	23.599	23.357	23.6871	SRKNPKFMETVAEKALQEYR
23.6851	23.79	23.876	22.6148	23.4661	LDEWAGC(+57.02)FGIKQKDIDKD
23.6843	23.7811	23.768	22.8931	22.7794	GQGSSEDDLQEEEQIEQAIKEHLN
23.688	23.6832	23.7479	23.2146	23.4161	ARAELSRSDLSLIQQQQQQQQQQQQQQ
23.6211	23.9261	23.8438	23.3889	23.6829	DLGRSDAREGAEHERGNAILV
23.7102	23.6825	23.8114	23.2436	23.4234	LIVQPPFLQSVHHPESRSS
23.7283	23.6321	24.0957	23.4099	23.6824	DAEEDDSLANSSDLLKELLETGDNRERSHHQD
24.0472	23.6148	23.8957	23.3647	23.6824	YDSEEPVSTHQEAENEKDRADQTVLTEDEKKELE
23.9927	23.6802	23.7192	22.989	23.3945	TKTKVAVDENKAKEFLGSLKRQ
23.7368	23.6779	23.7701	23.1843	23.4331	HVRSPQPPPPAPAPARDELPD
23.7142	23.674	23.7749	23.238	23.5238	VKRLETPAPQVPARRLLPP
23.7287	23.672	23.881	23.4113	23.5422	ALPSDEEGESYSKEVPEME
24.0384	23.6718	24.316	22.9752	23.4457	DDANVVRDRDLEVDTTLKSLSQQIENIRSPEGSRKN
23.6716	23.8168	24.5292	23.4565	21.1667	GGWNTGGSRYPGQGSPGGNRYPPQ
18.5084	23.8468	24.0271	23.4176	23.6697	YGEEGAPGKWQQQGDLQDTKENREE
23.865	23.6689	23.8066	23.1104	23.4609	GVSGGEGKGGSDGGGSHRKEGEEADAPGVIPGIVGA
23.7147	23.6688	23.6893	23.3301	23.4324	AARAELSRSDLSLIQQQQQQQQQQQQQQ
23.894	24.0038	23.6675	23.144	23.6098	FAAFVEKC(+57.02)C(+57.02)KADDKETC(+57.02)FAEEGKKLVAASQAALGL
24.65	23.3401	24.078	23.6643	23.1942	GVSGGEGKGGSDGGGSHRKEGEEADAPGVIPG
23.4573	25.2493	23.6633	23.486	23.9065	DRVYIHPF
23.6626	23.894	23.5045	22.9479	23.8325	EFHSHEFHSHEDMLVVDPKSKEEDKH
24.1538	23.6568	24.2278	23.275	23.3259	SQKYPGPQAEGDSEGLSQGLVDREKGLSAEPGWQA
23.6556	23.9717	24.6933	22.087	23.5048	KESRAKKFQRQHMDSDSSPSSSSTYC(+57.02)N
23.9198	23.6551	24.0856	23.1794	23.4224	SQEETPGHRRKEAEGTEEGGEEEDDEEMDPQTIDSLIE
23.8238	23.6523	23.9974	23.5092	23.5791	ESKGDGGGGEHPAPETGAVLPLALG
23.5	23.6946	23.7766	23.2226	23.6513	SSPGKPPRLVGGPMDA
23.811	23.2292	23.9538	23.558	23.6513	SGFEDELSEVLENQSSQAELKEAVEEPSSKDV
23.8041	23.8389	23.6511	23.2126	23.4626	EAPKVVEEQESRVHYTVC(+57.02)IWRN
23.6959	23.7421	23.6493	23.0559	23.5841	FQARVPERAPLPPPAPSQ
23.795	23.6493	23.9225	23.225	23.6439	AC(+57.02)DDYRLC(+57.02)
23.5622	23.7165	23.9304	23.3313	23.6487	DQTVSDNELQEMSNQGSKYVNKEIQ
23.7994	23.3882	23.8163	23.3269	23.6478	DVKDKETTENENTKFEVR
15.298	23.6039	24.3063	23.6464	24.0408	SKGQPRSQEESEEGEEDATSEVD
23.6444	23.7183	23.8754	23.3566	23.5601	IHEAQQAM(+15.99)DIHFHSPAFQHPPTE
23.4848	23.6654	23.84	23.3556	23.6435	SYETSQLDDQSAETHSHKQSRLY
24.0249	23.524	24.1811	23.4668	23.6428	HSHEDM(+15.99)LVVDPKSKEEDKHLKFRISHELDSASSEVN
24.0946	23.6638	23.6428	23.2607	23.3582	DVKEMIFNAERVGGLEEERESVGPLREDFS
23.3643	23.6398	23.9227	23.4161	23.7164	YPSKPDNPGEDAPAEDM(+15.99)A
23.7136	23.6383	23.7579	23.3019	23.5518	ELSAERPLNEQIAEAEEDKIKKTYPPEN
23.4102	23.6514	23.6998	23.1764	23.6373	GHRPLDKKREEAPSLRPAPPPISGGG
23.4105	23.8713	24.0868	22.8197	23.6353	LHM(+15.99)EQRKQQQQQQQGHKAPAAHPEGQLKFHPDTDDVPVPAPAGDQKE
23.8728	23.7716	21.859	23.3166	23.6352	SLPSEEKGHPQEESEESNVSMASLGE
23.6906	23.6654	23.6351	22.992	23.2897	VVQGDPRELRLWARGDARGASRADEKPL
23.6521	23.7968	23.6346	23.0679	23.4892	PNTGKLIQGAPTIRGDPEC(+57.02)HLFYNEQQEARGVHTQRMQ
23.632	24.2796	23.514	23.4599	23.7266	SYKM(+15.99)ADEAGSEADHEGTHSTKRGHAKSRPV
23.6319	23.9019	23.7195	23.1282	23.39	FVDLSGHN
23.5283	23.6316	23.6858	23.1653	23.6714	LQGQRLDNVVAKKSVPHFSDEDKD
24.3395	24.0285	23.6316	22.5874	23.3504	KHLKFRISHELDSASSEVN
23.9682	23.6305	24.0285	23.4125	23.3569	GGEERVGEEDEEAAEAEAEAEEAERARQNA
23.7155	23.6297	23.7796	23.227	23.4238	RIGLAEGLESEKKA
23.3683	23.7782	24.0629	23.406	23.6259	DEEGESYSKEVPEM
23.6872	23.6247	23.8079	23.1775	23.3769	SEVKQLIK
18.8538	24.5751	19.3103	23.6247	23.8347	NYPSLELDKMAHGYGEESEEERGLEPGKG
23.6047	23.6441	23.8455	23.2799	23.6211	EDVGSNKGAIIGL
23.878	24.2428	23.6202	23.3616	23.6009	SSQGGSLPSEEKGHPQEESEESNVSMASL
23.6164	23.6887	23.6868	22.7704	23.4149	YSTTAVVTNPKE
23.4419	23.8235	24.0627	23.3651	23.6161	YETSQLDDQSAETHSHKQS
24.0864	23.6146	23.9731	23.2982	23.4643	ANDESNEHSDVIDSQELSKVSREFHSHEFHSHEDM
23.3066	23.7205	23.6135	23.0174	24.8411	KKRPKPGGWNTGGSRYPGQGSPGGNRYPPQGGGG
23.6202	23.6751	20.2579	23.3309	23.6116	AVPGPKDGSAPEVRGA
24.0365	23.6099	24.2989	22.4793	22.9904	SQLQKVPPEWKALTDMPQMRMELERPGGN
23.7984	23.6096	23.9917	23.1272	23.4556	SAEFPDFYDSEEPVSTHQEAENEKD
23.6087	23.6994	23.8431	23.0766	23.4738	KVEQAVETEPEPELR
23.5374	23.6087	23.8183	23.2988	23.6475	GKGGSDGGGSHRKEGEEADAPGVIPGIVGAVVV
24.1009	23.6073	22.1603	23.7676	22.4554	SQTHSLPAPESPEPAAPPRPQTPEN
22.5639	23.591	24.095	23.6057	23.8357	EGQEEEEDNRDSSM(+15.99)KLS
23.7678	23.6536	23.6038	23.1265	23.3766	ADPAGSGLQRAEEAPRRQLRVSQRTDGESRAHLGAL
23.6077	23.6533	23.6017	23.1651	23.5015	AIQLTYNPDESSKPNMIDAATLKSRK
23.5981	23.7297	23.6862	23.1015	23.4164	SVNPYLQGQRLDNVVAKKS
23.5975	23.6309	23.7614	23.27	23.489	FQARVPERAPLPPPAPS
23.597	23.6815	23.7902	23.1715	23.4367	NC(+57.02)PFHDQPHL
23.595	23.7406	22.0032	23.1231	23.6461	SDGGGSHRKEGEEADAPGVIPGIVGAVVVA
24.91	23.5906	24.9979	22.9624	23.1319	HSLAAGPEAGENQKQPEKNAGPTARTSATVPVL
23.7032	23.59	23.8703	23.1081	23.4188	ASASAKITVVDALHEIPVKKGEGAEL
23.7052	23.6392	23.5897	22.9785	23.5824	GPTGTGESKC(+57.02)PLM(+15.99)VKVLDAVR
24.2961	23.539	24.6376	23.3395	23.5893	NHPSSSGSFSDADLADGVSGGEGKGGSDGGGSHRKEGEEADAPGVIPGIVGAVV
23.8431	23.5852	23.656	22.9297	23.4643	SGGEGKGGSDGGGSHRKEGEEADAPGVIPGIVG
24.3191	23.3195	23.5847	22.9787	23.7595	AAAGLRFPGIRPEEEAYGEDGNPLPDFDGSEPPGAGSPASAPR
24.0406	23.5847	24.2372	23.0724	22.9029	FEEC(+57.02)DPNKDKHITLKEWGHC(+57.02)FGIKEEDIDENL
23.5761	23.7948	23.7576	23.3232	23.5672	DEWAGC(+57.02)FGIKQKDIDKD
23.5751	23.6479	23.7351	23.1132	23.4666	MKDQC(+57.02)DKC(+57.02)REILSVDC(+57.02)STNNP
23.6199	23.5728	23.5892	23.0688	23.4692	EERESVGPLREDFSLSSSA
23.4154	23.5725	24.082	23.1919	23.7419	FLTRSRGRAASAGQEPLHNEELAGAGRVAQPGPLEPEEPRAGGRPR
23.8102	23.5714	23.1598	22.6893	23.7094	HLKIEEQREKVHENENIGTTEPGEHQE
23.6078	23.5686	23.88	23.1923	23.5296	YTEFTPTEKDEYAC(+57.02)RVNHVTLSQPKIV
23.5681	23.5723	23.6333	20.9542	23.4709	LHNHYTQKSLSLSPG
23.6619	23.5674	23.6607	23.1078	23.3235	C(+57.02)FAIRHFENKFA
23.6101	23.6499	23.567	23.0106	23.2745	IKKEELVA
23.6344	23.456	23.7248	23.2025	23.5669	GAPPKVPRTPPAEELAEPQAAGGGQKKGDKAPGGGGANL
23.8912	23.6428	23.5649	23.111	23.4403	RVGGLEEERESVGPLREDFSLSSSALIG
23.7438	23.5634	23.6883	23.1145	23.425	EDPQGDAAQKTDTSHHDQDHPTFNKITPNLAEFA
22.9189	23.9369	23.9186	23.3981	23.56	IPVKQADSGSSEEKQLYNKYPDAVAT
23.9651	23.5579	24.0746	23.32	22.695	SAEFPDFYDSEEPVSTHQEAENEKDRADQTVLTEDEKKELENLAAM(+15.99)DLELQ
23.5579	23.5619	23.6423	23.0436	23.1782	IGLAEGLESEKKAVIP
23.5946	23.5556	24.1831	22.9717	22.8499	SLKPTLTEESVKESAEVEEIVFPRQFSKHSGHLQ
23.5526	23.6007	23.6565	23.1414	23.3592	SRIDGPTGQKTKEAQPGQSQVSYQGLPVQKT
21.971	22.2085	24.1613	23.5524	23.8949	DASEAHESSSRGEAGAPGEEDIQGPTKADTEKWAEGGGHSRERA
23.8669	23.8556	20.3561	23.322	23.5518	SSQGGSLPSEEKGHPQEESEESNVSM(+15.99)A
23.5516	23.5757	23.8227	23.0716	23.3923	A(+42.01)DKPDM(+15.99)GEIASFDKAKLKKTETQEKN
23.5506	23.6923	23.6878	23.0792	23.3022	LVTSKGDKEL
23.55	23.7359	23.874	23.1161	23.4822	S(+42.01)DKPDMAEIEKFDKSKLKKTETQEKNPLPSKE
23.4858	23.5498	23.7199	23.1553	23.6118	RVNHVTLSQPKIVKWDRDM
23.5492	23.7264	23.8019	23.3386	23.4228	DVRGEPLEPPEPSVP
23.8239	24.1842	23.5471	23.1599	23.4679	ASHTSDSDVPSGVTEVVVKLFDSD
23.7741	23.5453	23.696	23.1399	23.3218	GGSQDKSLHNRELSAERPLNEQIAEAEEDKIK
23.5442	23.6235	23.8234	23.0938	23.4922	VLSSQQFLHRGHQPPPEM(+15.99)AGHSLASSHRNS
23.7161	23.5439	23.7363	23.0705	23.2539	VSVTPKTVTPASSAKTSPAKQQAPPVRN
23.7119	23.5436	23.5795	22.9949	22.3873	DPADASEAHESSSRGEAGAPGEEDIQGPTKADTEKWAEG
23.8749	23.5432	23.8389	23.2262	23.3437	DDFAAFVEKC(+57.02)C(+57.02)KADDKETC(+57.02)FAEEGKKLVA
23.4515	23.6352	23.8184	23.267	23.5395	DHSC(+57.02)PEGFVYKHKRC(+57.02)IPAS
23.6505	23.5385	23.7864	23.0684	23.2574	EDSKEAEKSGEATDGARPQALPEPMQE
23.3316	23.6975	24.2133	23.1057	23.5381	HM(+15.99)EQRKQQQQQQQGHKAPAAHPEGQLKFHPDTDDVPVPAPAGDQKE
23.5378	23.5491	23.603	23.0289	23.3296	TGEKANSILKRYPR
23.5369	23.5407	23.8015	22.9101	22.8725	RSFVDLSGHNLANPHPFAVVPSTAT
23.78	23.535	23.6205	23.0168	23.396	LSKSSAPPITPEC(+57.02)RQVLKTSRKDVKDKETTENENTKFEV
23.8258	23.5336	24.1982	23.0419	23.3002	DHSATRERRLDYQEGPPGVEISC(+57.02)WSVEL
23.8262	23.5323	23.8817	23.3527	23.3803	SQTHSLPAPESPEPAAPPRPQTPENGPEASDPSEE
23.5321	23.6083	23.6924	23.083	23.4269	GRPEAQPPPLSSEHKEPVAGDAVPGPKDGSAPEVRGAR
23.5318	23.535	23.5645	22.7505	23.1327	AFLNERKQASAIKKEELV
23.5453	24.02	23.5292	23.2736	21.9445	KRPKPGGWNTGGSRYPGQGSPGGN
23.6898	23.5285	23.7313	23.1866	23.4317	LDNC(+57.02)PFHDQPH
23.5278	23.5484	23.6194	22.9731	23.3262	SPAEPEGGPASEGAARPLPRFN
23.4873	23.8508	23.5563	23.0496	23.5278	GKSGELEQEEERLSKEWEDS
23.5863	23.5275	23.6764	23.1983	23.5194	FHSSPALQPAADHKPGPGARAEDAAEGRA
23.5271	23.5634	23.6077	22.9635	22.9139	EFTPTEKDEYAC(+57.02)RVNHVTLSQPK
23.7198	23.5238	23.8489	23.2333	23.3522	SGQLGIQEEDLRKESKDQLSDDVSKVIAY
23.6893	23.5236	23.9041	23.0761	23.4478	LSSQQFLHRGHQPPPEM(+15.99)AGHSLASSHRNSM(+15.99)IPSAAT
23.7389	23.5235	23.7538	23.2247	23.4854	EDPQGDAAQKTDTSHHDQDHPTFNKITPNLAE
23.5657	23.5436	23.5225	22.3213	22.7532	GVQLDLDEAISKHNDIRAHSC(+57.02)PSVWKKTKNS
23.6656	23.5221	23.9024	23.0174	23.0343	IIDELFQDRFFTREPQDT
23.376	23.5916	23.8312	23.1981	23.5218	HRPRDQAAALVPKAGLAKPPAAAKSSPSLASSSSSSSS
23.5949	23.5206	23.7428	23.2007	23.3229	GVEESPKVPGEGPGHSEAETGPPQ
21.6323	23.5204	23.7817	23.1982	23.6202	DEEGESYSKEVPE
23.6223	23.5179	23.6269	23.095	23.3412	AEGLESEKKAVIP
23.8633	23.5174	23.5216	22.8989	22.3009	AGIEVQEIKEAEAVVETKMENKPTSSELQKMQEKQ
23.5986	23.5161	23.6132	22.9021	23.1242	TQGKLSVANKAPGTEGQQQVHGEKKEAPAVPSAPPSYE
23.515	23.7762	23.7373	23.1605	23.3986	IRPQDMKGASRSPEDSSPDAARIRV
23.5182	23.512	23.5979	22.9759	23.2859	VNDNEEGFFSARGHRPLDKKREEAPSLRPAPPPISGGGY
23.5665	23.512	23.8671	23.1665	23.4442	GGSSEDKGGLQPPDSKDDTPMTLPKGSTEQDAASPEKE
23.4292	23.6698	23.7872	23.2026	23.5104	YGEEGAPGKWQQQGDLQDTKENREEARFQDKQYSSH
23.5094	23.6402	23.6944	22.9597	23.3481	C(+57.02)C(+57.02)AKQEPERNEC(+57.02)FLQHKDDN
24.0398	23.9055	23.3269	23.2397	23.5086	EKFTAFC(+57.02)KAQGFTEDTIVFLPQTDKC(+57.02)MTEQ
23.6337	23.5053	23.5478	23.1089	22.6837	PKPGGSQDKSLHNRELSAERPLNEQIAEAEEDKI
23.5001	23.5047	23.8399	23.2117	23.6163	EDPQGDAAQKTDTSHHDQDHPTF
23.4996	23.5083	23.5717	23.3027	23.5045	FSISAFSETDTQSTGEASVVSGPRVAQGYHQRT
23.0698	23.6463	24.1589	23.3947	23.502	DHDVGSELPPEGVLGAL
23.5018	24.0695	22.7757	22.7358	23.9789	SVQLTEKRMDKVGKYPKELRKC(+57.02)C(+57.02)EDGM(+15.99)REN
23.4545	23.8863	23.7433	23.1402	23.5017	DQHPIDGYLSHTELAPLRAPLIPM(+15.99)EHC(+57.02)TT
23.4179	23.4998	23.7372	23.1917	23.5533	DHDVGSELPPEGV
23.4952	23.5853	23.6632	23.0309	23.3406	A(+42.01)TKAVC(+57.02)VLKGDGPVQG
23.5695	23.5812	23.4945	22.9376	23.45	AETFTFHADIC(+57.02)TLSEKERQIKKQ
23.6512	23.4937	23.921	23.0048	23.1937	FGADSVPANTENEVEPVDARPAADRGLTTRPGSGLTNIKT
23.8219	23.4885	24.6455	22.8765	23.0976	TPRAELKEKFTAFC(+57.02)KAQGFTEDTIVFLPQTDKC(+57.02)M(+15.99)TEQ
23.487	23.5738	23.6128	23.2538	23.472	DNEEGFFSAR
23.4868	23.504	24.5181	20.6414	22.5886	HPSSSGSFSDADLADGVSGGEGKGGSDGGGSHRKEGEEADAPGVIPGIVGA
23.4848	23.7929	23.9136	23.3429	22.4169	DGGGGSSTPEDPAEAPRT
24.1202	22.7296	24.0213	22.709	23.4839	KEKFTAFC(+57.02)KAQGFTEDTIVFLPQTDKC(+57.02)M(+15.99)TEQ
23.4838	23.8325	23.8242	23.2718	23.3752	SDEEGESYSKEVPEME
23.7829	23.4835	23.4902	23.3191	23.3255	DDSLANSSDLLKELLETGDNRERSHHQDGSDNEEEVS
23.48	23.5921	23.6673	22.8621	23.1697	AADHDVGSELPPEG
23.9142	23.4773	24.2702	22.7614	23.0357	AQEEAEAEERRLQEQEELENYIEHVLLRRP
23.4769	23.6034	23.9462	23.0968	23.3592	GGFEITPPVVLR
24.1465	23.4744	23.4804	23.1485	23.438	YEGLSYNVDSLHQKHQ
23.5246	23.4768	23.4737	22.9014	23.1089	AQPQFVHPEHRSFVDLSGHNL
23.5684	23.473	23.5091	22.9612	23.1715	TGKPPARKDDPLHDPTKDKTNL
23.6513	23.4727	23.6544	23.1633	23.317	DSPDSTDPLGAVSSHNHQDKKG
23.67	23.4695	23.7559	23.1524	23.3441	SDGAPASDSKPGSSEAAPSSKETPAATEAPSSTPK
23.4665	23.4788	23.5678	23.0222	23.1999	DAWGPGNSARDVLRARAPREEQG
23.4658	23.6201	23.7803	23.1927	23.464	DNC(+57.02)PFHDQPHL
23.8391	23.9914	23.4654	22.8907	23.4493	EFHSHEFHSHEDM(+15.99)LVVDPKSKEEDKH
23.4783	23.4651	23.5335	22.9604	23.266	RGLRVC(+57.02)EDGPVFYPPPK
23.5153	23.5458	23.465	22.9009	23.2764	DTAKKPIIGILMQKC(+57.02)RN
23.4963	23.4644	23.7233	23.2792	23.3978	SQGGSLPSEEKGHPQEESEESNVS
23.588	22.1323	23.9467	22.4024	23.464	PSAPRELKEQQ
23.4635	23.549	23.8164	23.2307	23.2368	HFENKFAVETLIC(+57.02)S
23.4544	23.6739	23.8016	23.1382	23.4633	GSKGPLDQLEKGGETAQ
23.5594	23.4769	23.1754	22.3907	23.4629	GEEYVKAVGNLRKC(+57.02)STSSLLEAC(+57.02)TFRRP
23.6121	23.4611	23.7051	23.0423	23.3781	EDPQGDAAQKTDTSHHDQDHPTFNKITPNLAEF
23.4594	23.6794	23.7073	23.0963	23.2726	SKPDNPGEDAPAEDMARY
23.4591	23.704	23.6426	22.9518	23.4043	DELAPAGTGVSREAVSGLLIMGAGG
22.9043	23.4564	23.6721	23.1493	23.4859	ENPC(+57.02)QNHHC(+57.02)KHGKVC(+57.02)ELDENNTPMC(+57.02)VC(+57.02)QDP
23.4558	23.5717	23.8435	23.164	23.3695	SLAAGPEAGENQKQPEKNAGPTARTSATVPVL
23.7145	23.4551	23.5416	22.9196	23.0408	LLRDPADASEAHESSSRGEAGAPGEEDIQGPTKA
23.8595	23.1544	23.4548	23.6988	23.0113	DQESC(+57.02)KGRC(+57.02)TEGFNVDKKC(+57.02)Q
23.454	23.4974	23.5707	22.9562	23.1681	YRPGTVAL
23.6388	23.2893	23.6644	22.8929	23.4537	VTPKTVTPASSAKTSPAKQQAPPVRN
23.4532	23.5593	23.5702	22.7065	23.0807	SQRAEPMFTAVTN
23.4605	23.4517	23.6448	22.9215	23.2814	NKDTNKYEGWPEVVEMEGC(+57.02)IPQKQD
23.4507	23.4625	23.5161	22.6828	23.0363	TSPKERHIIVAC(+57.02)EGSPYVPVHFDASVEDST
23.5483	23.296	23.6851	23.193	23.4501	GGEGKGGSDGGGSHRKEGEEADAPGVIPG
23.8752	23.3475	23.9553	23.3258	23.4492	GGEERVGEEDEEAAEAEAEAEEAERA
23.6077	23.4487	23.5586	23.0481	23.2761	SEHPGLSIGDTAK
24.1818	22.0847	24.1476	22.3032	23.4481	PPLSSEHKEPVAGDAVPGPKDGSAPEVRGA
22.9985	23.7083	23.8331	22.8729	23.4481	RNIVVKTVEMRDGEVIKESKQEHKDVM
23.4923	23.447	23.525	23.1635	23.362	VRSPQPPPPAPAPARDELPD
23.4717	23.4467	23.5513	23.0112	23.2902	LNEQIAEAEEDKI
23.5283	23.4447	23.6113	22.9111	23.2593	PPKPMPNPNPN
23.5657	23.4054	23.6902	23.1932	23.4423	EAHESSSRGEAGAPGEEDIQGPTKA
23.9044	23.4419	23.4543	23.042	23.2647	EIQRDELAPAGTGVSREAVSGLLIMGAGG
23.4383	23.5934	22.3459	21.3288	23.5709	DPADASEAHESSSRGEAGAPGEEDIQGPTKADTEKW
23.4366	23.1382	23.5277	22.9592	23.4785	SDPDRRPSRQTPRETPE
23.6709	23.4357	23.8254	23.0294	23.1622	EVEPVDARPAADRGLTTRPGSGLTNIKTEEISEV
23.4767	23.4328	23.604	22.8688	23.3817	SIQWEERLQEQRRTVQDKKKTAGRTS
23.6369	23.4325	23.7444	22.9778	23.3102	DPFHYDYQTLRIGG
23.58	23.4322	23.6782	23.0958	23.2693	QFTSSTSYNRGDSTFESK
23.5797	23.4311	23.5733	23.1784	23.413	DQASGSGGKGSRLPDLGSDYKPPM(+15.99)SGSNSPHGSPTSP
23.4283	23.9737	23.5663	22.8931	21.5081	PRPPNPPKPM(+15.99)PN
23.4981	23.4276	23.5833	22.9632	23.1815	ENPC(+57.02)QNHHC(+57.02)KHGKVC(+57.02)ELDENNTPMC(+57.02)VC(+57.02)QDPTSC(+57.02)PAPIG
23.6467	23.4256	23.654	23.0592	23.2585	SLDSGAGERRGGAAVGGGEQPPPAPAPRRE
23.4255	23.557	23.994	23.4239	23.3077	GQGSSEDDLQEEEQIEQAIKEHLNQGSSQ
23.7741	23.9541	23.4253	23.2159	22.7117	VVSLGSRASLSAQEPAQEELVAEEDQDPSELNPQTEESQDPAPFLNRLVRPR
23.4215	23.488	23.5229	22.8637	23.2605	MRDVVLFEK
22.6867	23.5983	23.9638	23.4209	23.2241	RDPADASEAHESSSRGEAGAPGEEDIQGPTKADTEKWAEGGGHSRE
23.8823	23.0705	23.6651	23.1384	23.4201	YLNYGEEGAPGKWQQQGDLQDTKENRE
23.5539	23.4189	23.6572	23.1685	23.3088	NGKDQDGDQAPEYRGRTELLKDAIGEGKVT
23.4182	23.2226	23.4481	23.8903	22.9659	GLAAGTSNPDPPTVSTDQLLPLGGGRDRKV
23.465	23.4164	23.5094	22.9761	23.1637	TETQEKNPLPSKETIEQEKQAGES
23.4136	23.4238	23.5578	22.9713	23.3215	SAPSC(+57.02)PSSSPSPGEEPEGEGETDPEKVHLT
23.6676	23.4122	23.7166	22.7596	22.9631	VKISFQPAVAGIKGDKADKASASAPAPASATEILLTPAREEQPPQHRS
23.412	23.4601	23.6339	23.0083	23.1749	TEEIIKEEEEGKDIEEGAIVNPGRDSATNQIRKKEP
23.4108	23.318	23.4873	23.2017	23.5094	SAAEKEKEMDPFHYDYQT
23.4279	23.4086	24.0075	22.991	23.0134	YRDPEAASPGAPSRDVLLVSAIIT
23.4067	23.4188	23.5471	23.0118	23.2757	AIRHFENKFAVET
23.4064	23.451	23.583	22.9568	23.2594	HENEKRLEAGDHPVELL
23.4047	23.4541	23.5189	22.8098	23.1418	SGAGERRGGAAVGGGEQPPPAPAPRRE
23.4025	23.4057	23.4935	22.7476	22.9639	TLPTKETIEQEKRSEIS
23.5106	23.4018	23.2247	23.0517	23.5212	KVHKEDDGVPVIC(+57.02)QVEHPAVTGNLQ
23.4002	23.4588	23.536	23.0429	23.353	SSSRGEAGAPGEEDIQGPTKADTEKWAEGGGHSRE
23.6296	23.3983	23.5221	21.4641	23.1549	SRYPNC(+57.02)AYRTSPKERHIIVAC(+57.02)EGSPYVPVHFDASVEDST
23.9646	23.3975	23.6278	23.14	22.9142	GYPEEKKEEEGSANRRPEDQELESLSAIEAELEKV
23.6043	23.3964	23.6388	22.6738	22.9711	FVHPEHRSFVDLSGHNLANPHPF
23.3961	23.4285	23.4865	22.9028	23.2081	VHHPESRSSIQHSSVVPSIAT
23.3958	23.4521	23.652	22.8617	23.1443	NVNFQKAINEKLG
23.409	23.4485	23.3952	22.8078	22.6809	YESHESMESYELNPFINRRNANT
26.892	20.3305	27.2331	19.6663	23.3951	SLGKGM(+15.99)KVHVNPSQSLLTLEGDDVETFNHALQHV
23.3835	23.3928	23.5065	23.0913	23.4029	TNTLGRGEPSIPSNRIKTDGAAPNVAPSDVGGGGGRNRE
23.597	23.2897	23.5141	23.0913	23.3927	FRGGKSGELEQEEERLSKEWEDS
23.4884	23.3917	23.9836	23.0763	23.3836	DQTVSDNELQEMSNQGSKYVNKEIQNAVNGV
23.3885	23.727	25.171	22.9521	23.3689	NTGGSRYPGQGSPGGNRYPPQGGGGWG
23.3878	23.467	23.536	22.771	23.1142	VDSGNDVTDIADDGC(+57.02)PKPPEIAHGYVEHSVRYQC(+57.02)KNYYKLRTEGD
23.3416	23.3877	23.7133	23.1565	23.3919	LGGDEEKDPDAAKKEEERQEALRQAEEE
23.3867	23.5201	23.5432	22.8459	23.1284	ALEEYTKKLNTQ
23.3863	24.0383	23.8373	23.0928	23.3541	GGWNTGGSRYPGQGSPGGN
23.3151	23.3852	23.453	22.8678	23.4433	SAAEKEKEMDPFHYDY
24.2834	23.3819	24.0286	23.1128	23.3633	EKC(+57.02)C(+57.02)KADDKETC(+57.02)FAEEGKKLVAASQAALGL
23.5634	23.3802	23.9216	22.6118	22.9668	IAGGGGFSDKDLEDIVGGGEYKPDKGKGDGRYGSNDDPGSGMVAEPGTIAGVASALAM(+15.99)
23.3979	23.3784	23.4419	22.826	23.0596	VVAGVANALAHK
23.3744	23.5194	23.431	23.0035	23.127	GAPPKVPRTPPAEELAEPQAAGGGQKKGDKAPGGGGANLKG
23.0042	22.968	23.9988	23.3727	23.6482	GRTC(+57.02)PKPDDLPFSTVVPLKT
23.3711	23.2466	23.7709	23.2385	23.4773	LTHEAKGSDDAPDADTAIINAEGGQSGGDDKKEY
23.3707	23.493	23.507	22.8415	22.9471	DQC(+57.02)DKC(+57.02)REILSVDC(+57.02)STNNP
23.3705	22.9298	23.158	23.3978	23.6718	FYDSEEPVSTHQEAENEKDRADQTVLTEDEKKEL
23.3697	23.5099	23.656	22.9286	22.9886	VEC(+57.02)RGSC(+57.02)PGQGC(+57.02)C(+57.02)QGLR
23.3703	23.3005	23.547	22.9111	23.3677	KPGGSQDKSLHNRELSAERPLNEQIAEAEE
23.2392	23.7816	24.5051	23.2404	23.3608	DIVMTQSPLSLPVTPGEPASISC(+57.02)RSSQSLLHSN
23.5223	23.3406	23.5533	23.0214	23.3604	GRTTC(+57.02)TKTQPNLDNC(+57.02)PFHDQPH
23.3584	23.4022	23.4458	23.0513	23.273	EGSTVEKTVAPTEC(+57.02)S
23.8326	23.3568	24.0952	22.6293	20.6285	GGGGFSDKDLEDIVGGGEYKPDKGKGDGRYGSNDDPGSGMVAEPGTIAGVASALAM
23.331	23.7297	23.9191	22.9201	23.3557	SQQFLHRGHQPPPEMAGHSLASSHRNSMIPSAAT
23.4342	23.3546	23.4584	22.7609	23.0315	IEKFDKSKLKKTETQEKNPLPSKETIEQ
23.7003	23.267	23.7225	22.9576	23.3538	NSPSSSLPAEPEAKEDEARENVPQGEPPKPPLKSEKHEE
22.915	23.897	24.6929	23.3531	22.881	RSSQGGSLPSEEKGHPQEESEESN
23.4153	23.353	23.5666	22.9419	23.2996	SNALSKSSAPPITPEC(+57.02)RQVLKTSRKDVKDKETTENENTKFE
23.3516	23.4357	23.8474	22.4749	20.7476	KEAEGTEEGGEEEDDEEM(+15.99)DPQTIDSLIELSTKLHLPADDVVSIIEEVEE
23.3813	23.3498	23.4907	22.8841	23.1266	NSRHPEH
23.3487	23.4361	23.455	22.786	23.0825	SSPGKPPRLVGGPMDASVEEE
23.348	23.4619	23.5998	23.0562	23.2383	AYRPSETLC(+57.02)GGE
23.3572	23.5419	23.3479	22.7538	22.8765	GHPDVAAC(+57.02)PGSLDC(+57.02)ALKRRARC(+57.02)PPGAHA
23.4394	23.342	23.5226	22.9728	23.1049	HSGTIDDREPLANAIKSDSAVIGG
22.9215	23.3403	23.378	22.6853	23.3655	DVVYTDWKKDKC(+57.02)EPLEKQHEKERKQEEGES
23.3624	23.3489	23.3397	22.7923	23.1061	YEGLSYNVDSLHQKHQRA
23.2031	23.449	23.4057	22.8339	23.3359	GHRPLDKKREEAPSLRPAPPPISGG
22.8674	23.3335	23.6536	23.1196	23.3664	SREEFDEIPTVVG
23.5871	23.3316	23.5812	22.4019	22.8844	GDGVYTLNNEKQWINKAVGDKLPEC(+57.02)EAVC(+57.02)GKPKNPANPVQ
23.331	23.5902	23.4752	22.9237	22.7416	TC(+57.02)RLAGTALC(+57.02)
23.3305	23.4901	23.3596	22.466	22.7901	KLPEC(+57.02)EAVC(+57.02)GKPKNPANPVQ
23.8325	23.3302	23.7061	22.6996	22.7098	DAAGAAPGEREELLLLQSTAEQLRQTALQQEARIRADQDTIRE
23.4429	23.2914	23.7818	23.1789	23.3242	SQEETPGHRRKEAEGTEEGGEEEDDEEM(+15.99)DPQTIDSL
23.4859	23.3329	23.3232	22.9556	23.2052	DEDLSHRNKEPPAPAQQLQPQPVA
23.1444	23.3311	23.3228	23.0452	23.3336	SVNPYLQGQRLD
23.6204	23.1998	23.612	23.057	23.3222	NDESNEHSDVIDSQELSKVSREFHSHEFHSHEDM(+15.99)
23.3333	23.4108	23.3203	22.629	23.0978	KSPLFMGKVVNPTQK
23.3809	23.3198	23.4588	22.9768	23.0454	KDKDSPETEENPAPEPRSATEPGPPG
23.4679	23.5849	23.3193	23.0472	22.9899	VVDGENDDPRPPNPPKPMPNPN
23.183	23.498	23.3392	22.9768	23.3163	GKDQDGDQAPEYRGRTELLKDAIGEGKVT
23.5369	23.3155	23.5256	22.9764	23.2811	KNPLPSKETIEQEKQAGES
23.4855	23.3144	23.5507	23.0173	23.2487	DKETTENENTKFEVRLLRDPADASEAHESSS
23.3144	23.226	23.7705	23.2035	23.6434	TC(+57.02)PC(+57.02)PSGGSC(+57.02)TC(+57.02)ADSC(+57.02)KC(+57.02)EG
23.4843	23.3141	23.8875	23.0704	23.2206	SEDDLQEEEQIEQAIKEHLNQGSSQETDKLAPVS
23.3685	23.3546	23.3135	22.7756	22.9834	LDNVVAKKSVPH
23.3135	23.3602	23.4677	22.806	23.0506	PPPAAPLPR
23.8612	23.4129	23.3127	22.1965	22.3338	DSHSLTTNIMEILRGDFSSANNRDNTYN
23.5717	23.3119	23.4645	22.9563	23.0637	SSAPPITPEC(+57.02)RQVLKTSRKDVKDKETTENENT
23.5881	23.3113	23.5593	22.5921	23.2593	NRLSC(+57.02)YRKILKDHNC(+57.02)HNLPEGVAD
23.3408	23.3105	23.4701	22.8326	23.1773	NYPSLELDKMAHG
25.2374	21.2805	19.3624	23.6356	23.3104	SHTSDSDVPSGVTEVVVKLFDSDPITVTVPVEV
23.3242	23.4085	23.3097	22.9708	23.1273	GRPEAQPPPLSSEHKEPVAGDAVPGPKDGSAPEVRGARN
23.5206	23.3073	23.4738	22.9118	23.0738	NYPSLELDKMAHGYGEESEEERGLEPGKGR
23.3065	23.4291	23.4371	22.8851	23.2263	RSSQGGSLPSEEKGHPQEESEESNVS
23.4359	23.3049	23.4004	22.8278	23.1783	GLPVHLDQSIFRRP
23.7208	23.304	23.4012	22.3617	22.8709	EQLTC(+57.02)TPGSGELGRILTVPESQKGALQGYRDAVC(+57.02)SGQAAARA
23.3964	23.303	23.5579	22.8609	22.7994	SSPGKPPRLVGGPM(+15.99)DASVEEEGVRRALDFAVG
22.6698	23.2995	23.6091	23.047	23.3639	DATDEDITSHMESEE
23.2971	23.3092	24.337	22.9158	22.8653	HSGTIDDREPLANAIKSDSAVIGGLIAV
23.297	23.7125	23.8496	22.8816	23.0887	GSDGGGSHRKEGEEADAPGVIPG
23.4419	23.2968	23.3878	22.797	23.063	VNDNEEGFFSARGHRPLDK
23.6668	23.2967	23.7341	23.1329	23.2333	KTETQEKNPLPSKETIEQEKQAG
23.0676	23.3935	24.4893	23.2963	23.171	DGVSGGEGKGGSDGGGSHRKEGEEADAPGVIPGIVGAVVVA
23.2091	23.2268	23.2961	23.6085	23.6872	FHSSEIQRDELAPAGTGVSREA
23.1874	23.3309	23.5792	22.9924	23.295	DRPASPPAPSGSQQGPEEE
23.2541	23.5484	23.4609	23.0299	23.2945	ADDGAGPGGRGPRGRARGDTGADEAVPRHDSSYGT
23.2917	23.3437	23.5354	22.7741	23.0035	IKTEEISEVKMDAEFRHDSGYEVHHQ
23.3441	23.6819	23.2904	22.731	22.877	SIQDWVQKTIAEN
23.479	23.2888	23.4937	22.9654	23.2211	IQDPRLFAEEKAVADTRDQADGSRASVDSGSSEEQGGSSRA
23.4564	23.2888	23.5216	23.0073	23.2637	GGSRYPGQGSPGGNRYPPQG
23.7652	23.2839	23.688	22.5711	23.1831	FAEEGKKLVAASQAALGL
[truncated: 7,160 more rows]
