# Supplementary material for: Peptidomic analysis of CSF reveals new biomarker candidates for amyotrophic lateral sclerosis
Source: EMBO Mol Med. 2025 Jul 18;17(8):1926–49. doi: 10.1038/s44321-025-00272-w (PMC12340150; doi:10.1038/s44321-025-00272-w)
Supplement: Supplementary file 6 — Source data Fig. 1 [file 44321_2025_272_MOESM6_ESM.zip › Figure 1/1I/Rank and median LFQ over five replicates of peptides quantified in all replicates.xlsx]

## Sheet: peptide
Peptide	Median(Log10)	Rank
TVVQPSVGAAAGPVVPPC(+57.02)PGRIRHFKV	10.7793	1
SVNPYLQGQRLDNVVAKKSVPHFSDEDKDPE	10.6245	2
DAHKSEVAHRFKDLGEEN	10.348	3
APPGRPEAQPPPLSSEHKEPVAGDAVPGPKDGSAPEVRGA	10.3106	4
EAPVPTKTKVAVDENKAKEFLGSLKRQ	10.129	5
GRPEAQPPPLSSEHKEPVAGDAVPGPKDGSAPEVRGA	10.1221	6
S(+42.01)DKPDMAEIEKFDKSKLKKTETQEKNPLPSKETIEQEKQAGES	10.1151	7
AQDLNAPSDWDSRGKDSYETSQLDDQSAETHSHKQS	10.0599	8
DSGEGDFLAEGGGVR	9.94866	9
SSQGGSLPSEEKGHPQEESEESNVSMASLGE	9.88909	10
AQDLNAPSDWDSRGKDSYETSQLDDQSAETHSHKQSRLY	9.82725	11
S(+42.01)DKPDM(+15.99)AEIEKFDKSKLKKTETQEKNPLPSKETIEQEKQAGES	9.79454	12
APPGRPEAQPPPLSSEHKEPVAGDAVPGPKDGSAPEV	9.77549	13
FPKPGGSQDKSLHNRELSAERPLNEQIAEAEEDKI	9.69507	14
ADSGEGDFLAEGGGVR	9.6845	15
HYTQKSLSLSPG	9.64856	16
AQPQFVHPEHRSFVDLSGHNLANPHPFAVVPSTAT	9.62098	17
NC(+57.02)FAIRHFENKFAVET	9.56343	18
GRPEAQPPPLSSEHKEPVAGDAVPGPKDGSAPEV	9.52987	19
DPADASEAHESSSRGEAGAPGEEDIQGPTKADTEKWAEGGGHSRE	9.50826	20
IQRTPKIQVYSRHPAEN	9.48918	21
TKSPLFMGKVVNPTQK	9.4712	22
MKPVPDLVPGNFK	9.44532	23
AVTEDDEDEDDDKEDEVGY	9.44342	24
SVNPYLQGQRLDNVVAKKSVPHFSDEDKD	9.42462	25
SSKITHRIHWESASLLR	9.37293	26
LRKC(+57.02)STSSLLEAC(+57.02)TFRRP	9.35974	27
SSQGGSLPSEEKGHPQEESEESNVSM(+15.99)ASLGE	9.35305	28
KPGGSQDKSLHNRELSAERPLNEQIAEAEEDKI	9.3088	29
APPGRPEAQPPPLSSEHKEPVAGDAVPGPKDGSAPEVRG	9.30436	30
GGSQDKSLHNRELSAERPLNEQIAEAEEDKI	9.28706	31
PPGRPEAQPPPLSSEHKEPVAGDAVPGPKDGSAPEVRGA	9.28321	32
VVQPSVGAAAGPVVPPC(+57.02)PGRIRHFKV	9.25864	33
NC(+57.02)FAIRH	9.25792	34
LDRNYLNYGEEGAPGKWQQQGDLQDTKENREEARFQDKQYSSHHTAE	9.25122	35
KKLVAASQAALGL	9.24807	36
YLNYGEEGAPGKWQQQGDLQDTKENREEARFQDKQYSSHHTAE	9.24239	37
NAPPEPVPPPRAAPAPTHVRSPQPPPPAPAPARDELPD	9.19912	38
KPVPDLVPGNFK	9.19813	39
NYPSLELDKMAHGYGEESEEERGLEPGKGRHHRGRGGEPRAY	9.19265	40
GAPPKVPRTPPAEELAEPQAAGGGQKKGDKAPGGGGANLKGDRS	9.17397	41
AIPVAQDLNAPSDWDSRGKDSYETSQLDDQSAETHSHKQS	9.17319	42
EASNC(+57.02)FAIRHFENKFAVET	9.17009	43
VQPSVGAAAGPVVPPC(+57.02)PGRIRHFKV	9.164	44
VAQDLNAPSDWDSRGKDSYETSQLDDQSAETHSHKQS	9.14529	45
SNC(+57.02)FAIRHFENKFAVET	9.14245	46
LNAPSDWDSRGKDSYETSQLDDQSAETHSHKQS	9.13168	47
VPPADPAGSGLQRAEEAPRRQL	9.12623	48
PPGRPEAQPPPLSSEHKEPVAGDAVPGPKDGSAPEV	9.1119	49
HSGFEDELSEVLENQSSQAELKEAVEEPSSKDVME	9.10829	50
NYPSLELDKMAHGYGEESEEERGLEPGKGRHH	9.07878	51
HKSEVAHRFKDLGEEN	9.07547	52
ADPAGSGLQRAEEAPRRQLRVSQRTDGESRAHLGA	9.07118	53
M(+15.99)KPVPDLVPGNFK	9.06885	54
SNC(+57.02)FAIRH	9.03711	55
ADASEAHESSSRGEAGAPGEEDIQGPTKADTEKWAEGGGHSRE	9.02812	56
VGLSRVSGGAPLHLGRHRAETQEQQSRS	9.02086	57
IQRTPKIQVYSRHPAENGKSNFLN	9.02007	58
ARPVKEPRGLSAASPPLAETGAPRRF	9.01174	59
EDPQGDAAQKTDTSHHDQDHPTFN	9.00359	60
TKSPLFM(+15.99)GKVVNPTQK	9.00316	61
HSGFEDELSEVLENQSSQAELKEAVEEPSSKDVM(+15.99)E	8.99053	62
GKKLVAASQAALGL	8.98149	63
FPKPGGSQDKSLHNRELSAERPLNEQIAEAEED	8.97827	64
DDPDAPLQPVTPLQLFEGRRN	8.97299	65
SRKNPKFMETVAEKALQEYRKKHREE	8.95951	66
C(+57.02)KADDKETC(+57.02)FAEEGKKLVAASQAALGL	8.95923	67
PKFMETVAEKALQEYRKKHREE	8.92878	68
DELAPAGTGVSREAVSG	8.92743	69
SSPGKPPRLVGGPM(+15.99)DASVEEEGVRRALDFAVGEYN	8.90976	70
SVNPYLQGQRLDNVVAKKSVPH	8.90734	71
APHGPGLIYRQPN	8.89612	72
DVKEMIFNAERVGGLEEERESVGPLREDFSLSSSA	8.8731	73
NIDVKKMTVTDQVNC(+57.02)PKLS	8.86783	74
S(+42.01)DKPDMAEIEKFDKSKLKKTETQEKNPLPSKETIEQEKQ	8.86703	75
DVKEM(+15.99)IFNAERVGGLEEERESVGPLREDFSLSSSA	8.86578	76
FMETVAEKALQEYRKKHREE	8.86341	77
DPADASEAHESSSRGEAGAPGEEDIQGPTKADTEKWAEGGGHSRERA	8.86273	78
GGEERVGEEDEEAAEAEAEAEEAERARQNALLFAEEEDGEAGAED	8.84622	79
SRKNPKFM(+15.99)ETVAEKALQEYRKKHREE	8.84354	80
VPDKTVRWC(+57.02)AVSEHEATKC(+57.02)Q	8.83727	81
A(+42.01)TKAVC(+57.02)VLKGDGPVQGIINFEQKES	8.83366	82
YGEEGAPGKWQQQGDLQDTKENREEARFQDKQYSSHHTAE	8.83295	83
AQDLNAPSDWDSRGKDSYETSQLDDQSAETHSHKQSRL	8.82987	84
DQTVSDNELQEMSNQGSKYVNKEIQNAVN	8.82866	85
AEEDDSLANSSDLLKELLETGDNRERSHHQDGSDNEEEVS	8.82049	86
DRNYLNYGEEGAPGKWQQQGDLQDTKENREEARFQDKQYSSHHTAE	8.78397	87
EAPVPTKTKVAVDENKAKE	8.78338	88
LNGAYKAIPVAQDLNAPSDWDSRGKDSYETSQLDDQSAETHSHKQS	8.78171	89
S(+42.01)DKPDMAEIEKFDKSKLKKTETQEKNPLPSKETIEQEKQAG	8.77658	90
FSETDTQSTGEASVVSGPRVAQGYHQRT	8.76634	91
NAPPEPVPPPRAAPAPTHV	8.75628	92
KANDESNEHSDVIDSQELSKVSREFHSHE	8.75594	93
DQTVSDNELQEMSNQGSKYVNKEIQN	8.75309	94
GRPEAQPPPLSSEHKEPVAGDAVPGPKDGSAPE	8.75226	95
VPGQGSSEDDLQEEEQIEQAIKEHLNQGSSQETDKLAPVS	8.74364	96
VLSSQQFLHRGHQPPPEM(+15.99)AGHSLASSHRNSMIPSAAT	8.73909	97
ENKFAVET	8.73629	98
DHDVGSELPPEGVLGA	8.7362	99
VLSSQQFLHRGHQPPPEMAGHSLASSHRNSMIPSAAT	8.7361	100
TVAEKALQEYRKKHREE	8.72585	101
VKQADSGSSEEKQLYNKYPDAVATWLNPDPSQKQN	8.72414	102
SGEGDFLAEGGGVR	8.72299	103
PGRPEAQPPPLSSEHKEPVAGDAVPGPKDGSAPEVRGA	8.70882	104
SPPLAETGAPR	8.69844	105
DAHKSEVAHRFKDLG	8.69747	106
SSSYSKQFTSSTSYNRGDSTFESKSYK	8.69264	107
ISEEEEKGPRGAGISGRSQEQSVKTVPGASD	8.69256	108
PKFM(+15.99)ETVAEKALQEYRKKHREE	8.69009	109
ENKFAVETLIC(+57.02)S	8.68489	110
FENKFAVET	8.67333	111
SSSYSKQFTSSTSYNRGDSTFESK	8.66907	112
LNGAYKAIPVAQDLNAPSDWDSRGKDSYETSQLDDQSAETHSHKQSRLY	8.66342	113
GEDSSEEKHLEEPGETQNAFLNERKQASAIKKEELVA	8.66309	114
VDSGNDVTDIADDGC(+57.02)PKPPEIAHGYVEHSVRYQC(+57.02)KN	8.65985	115
SSRIGEIKEETTSHLRSC(+57.02)EYKGRPPKAGAEPASEREVS	8.65942	116
NAPPEPVPPPRAAPAPTHVRSPQPPPPAPAPARDELP	8.64836	117
NYPSLELDKMAHGYGEESEEERGLEPGKGRHHRGRGGEPRA	8.64184	118
SSQGGSLPSEEKGHPQEESEESNVSMASLG	8.63572	119
LDSGAGERRGGAAVGGGEQPPPAPAPRRE	8.63557	120
AAQPQFVHPEHRSFVDLSGHNLANPHPFAVVPSTAT	8.63338	121
EEGKKLVAASQAALGL	8.63328	122
SSQGGSLPSEEKGHPQEESEESN	8.6326	123
ADDKETC(+57.02)FAEEGKKLVAASQAALGL	8.63257	124
KLVAASQAALGL	8.63224	125
HVTLSQPKIVKWDRDM	8.62536	126
ESPKEHDPFTYDYQSLQIGGLVIAG	8.62485	127
PKSKEEDKHLKFRISHELDSASSEVN	8.6233	128
KETC(+57.02)FAEEGKKLVAASQAALGL	8.6193	129
IDVKKMTVTDQVNC(+57.02)PKLS	8.61379	130
DAHKSEVAHRFKDL	8.61252	131
SNC(+57.02)FAIRHFENKFAVETLIC(+57.02)S	8.61	132
S(+42.01)DKPDMAEIEKFDKSKLKKTETQEKNPLPSKETIEQ	8.60715	133
SNC(+57.02)FAIRHFENK	8.60362	134
AQDLNAPSDWDSRGKDSYETSQLDDQSAETHSHKQ	8.6011	135
DPADASEAHESSSRGEAGAPGEEDIQGPTKADTEKWAEGGGHS	8.59586	136
NC(+57.02)NAIRHFENT	8.5945	137
FM(+15.99)ETVAEKALQEYRKKHREE	8.59304	138
NAPSDWDSRGKDSYETSQLDDQSAETHSHKQS	8.59145	139
APPEPVPPPR	8.58674	140
EASNC(+57.02)FAIRHFENKFA	8.58643	141
LNYGEEGAPGKWQQQGDLQDTKENREEARFQDKQYSSHHTAE	8.58616	142
GGSQDKSLHNRELSAERPLNEQIAEAEED	8.58555	143
SGSC(+57.02)AHPHHQVVPFRC(+57.02)LPGE	8.58522	144
M(+15.99)AAQPQFVHPEHRSFVDLSGHNLANPHPFAVVPSTAT	8.58212	145
RPPGFSPFR	8.56058	146
EASNC(+57.02)FAIRH	8.55709	147
GRPEAQPPPLSSEHKEPVAGDAVPGPKDGSAPEVRG	8.55439	148
YLQGQRLDNVVAKKSVPHFSDEDKDPE	8.55295	149
SSKITHRIHWESASLL	8.55206	150
NYGEEGAPGKWQQQGDLQDTKENREEARFQDKQYSSHHTAE	8.5457	151
SSNVASSSSTSSSPGSHSQHEHHFHGSKHHSVPIS	8.54522	152
SSLLEAC(+57.02)TFRRP	8.5436	153
YLNYGEEGAPGKWQQQGDLQDTKENREEARFQDKQYSSHHT	8.54188	154
DSGAGERRGGAAVGGGEQPPPAPAPRRE	8.54109	155
GAYKAIPVAQDLNAPSDWDSRGKDSYETSQLDDQSAETHSHKQS	8.53667	156
APPGRPEAQPPPLSSEHKEPVAGDAVPGPKDGSAPE	8.53373	157
PYLQGQRLDNVVAKKSVPHFSDEDKDPE	8.53263	158
AFVEKC(+57.02)C(+57.02)KADDKETC(+57.02)FAEEGKKLVAASQAALGL	8.52595	159
C(+57.02)C(+57.02)KADDKETC(+57.02)FAEEGKKLVAASQAALGL	8.5171	160
SSQGGSLPSEEKGHPQEESEESNVSMAS	8.51524	161
FENKFAVETLIC(+57.02)S	8.51283	162
AQPQFVHPEHRSFVDLSGHNLANPHPF	8.51092	163
ERDEDNNLLTEKQKLRVKKIHENEKRLEAGDHPVE	8.50594	164
APPEPVPPPRAAPAPTHV	8.5053	165
ISEEEEKGPRGAGISGRSQEQSVKTVPGASDL	8.50497	166
NYPSLELDKMAHGYGEESEEERGLEPGKGRHHRGRGGEPR	8.49687	167
VEKC(+57.02)C(+57.02)KADDKETC(+57.02)FAEEGKKLVAASQAALGL	8.49564	168
SSSYSKQFTSSTSYNRGDSTFESKSY	8.49446	169
GSRYPNC(+57.02)AYRTSPKERHIIVAC(+57.02)EGSPYVPVHFDASVEDST	8.49105	170
YLNYGEEGAPGKWQQQGDLQDTKENREEARFQDKQYSSHHTA	8.49094	171
YGEEGAPGKWQQQGDLQDTKENREEARFQDKQYSSHHT	8.49081	172
KANDESNEHSDVIDSQELSKVSREFHSHEFHSHEDM(+15.99)LVVDPKSKEEDKH	8.48736	173
GLSSPVTKSFNRGEC(+57.02)	8.48022	174
SQEETPGHRRKEAEGTEEGGEEEDDEEMDPQTIDSLIELSTKLHLPADDVVSIIEEVEE	8.4769	175
SNC(+57.02)FAIRHFENKFA	8.47324	176
VPPADPAGSGLQRAEEAPRRQLRVSQRTDGESRAHLGA	8.47022	177
AC(+57.02)DDYRLC(+57.02)E	8.46403	178
DDKETC(+57.02)FAEEGKKLVAASQAALGL	8.46091	179
KPGGSQDKSLHNRELSAERPLNEQIAEAEED	8.46081	180
YKAIPVAQDLNAPSDWDSRGKDSYETSQLDDQSAETHSHKQSRLY	8.45974	181
DAEEDDSLANSSDLLKELLETGDNRERSHHQDGSDNEEEVS	8.45248	182
SLLEAC(+57.02)TFRRP	8.4504	183
NPYLQGQRLDNVVAKKSVPHFSDEDKDPE	8.44809	184
HYTQKSLSLSLG	8.43673	185
EASNC(+57.02)FAIRHFENKFAVETLIC(+57.02)S	8.43621	186
GEDSSEEKHLEEPGETQNAFLNERKQASAIKKEELV	8.43191	187
KYAASSYLSLTPEQWKSHRSYSC(+57.02)QVTHEGSTVEKTVAPTEC(+57.02)S	8.42534	188
SSPGKPPRLVGGPM(+15.99)DASVEEEGVRRALDFAVGEYNKASN	8.42226	189
YDPEAASAPGSGNPC(+57.02)HEASAAQKENAGEDPGLARQAPKPRKQ	8.41999	190
LQGQRLDNVVAKKSVPHFSDEDKDPE	8.41885	191
NYPSLELDKMAHGYGEESEEERGLEPGKGRHHRGRGGEP	8.41254	192
DLNAPSDWDSRGKDSYETSQLDDQSAETHSHKQS	8.4099	193
PNHPSSSGSFSDADLADGVSGGEGKGGSDGGGSHRKEGEEADAPGVIPGIVGAVVV	8.4077	194
HSGFEDELSEVLENQSSQAELKEAVEEPSSKDVM	8.40293	195
NYPSLELDKM(+15.99)AHGYGEESEEERGLEPGKGRHH	8.39554	196
KPGAPPKVPRTPPAEELAEPQAAGGGQKKGDKAPGGGGANLKGDRSRLL	8.39526	197
DHDVGSELPPEGVLG	8.39412	198
SNPPKPKGKPPAPKPASPKKNIKT	8.39352	199
DHDVGSELPPEG	8.3918	200
DVELGRTTC(+57.02)TKTQPNLDNC(+57.02)PFHDQPHLKRKA	8.3878	201
NAPPEPVPPPRAAPAPTHVRSPQPPPPAPAPARDELPDWN	8.38412	202
PNPNHPSSSGSFSDADLADGVSGGEGKGGSDGGGSHRKEGEEADAPGVIPGIVGAVVV	8.38267	203
SDPDRRPSRQTPRETPEAAEGRRPG	8.37905	204
A(+42.01)DKPDMGEIASFDKAKLKKTETQEKNTLPTKETIEQEKRSEIS	8.3776	205
VSGGAPLHLGRHRAETQEQQSRS	8.37293	206
ESPKEHDPFTYDYQSLQIGG	8.36899	207
NIDVKKM(+15.99)TVTDQVNC(+57.02)PKLS	8.36875	208
TQGKLSVANKAPGTEGQQQVHGEKKEAPAVPSAPPSYEE	8.36575	209
DQTVSDNELQEM(+15.99)SNQGSKYVNKEIQN	8.36148	210
SAAEKEKEMDPFHYDYQTLRIGG	8.35513	211
S(+42.01)DKPDMAEIEKFDKSKLKKTETQEKN	8.34832	212
APEAQVSVQPNFQQDKFLGR	8.34627	213
NLRKC(+57.02)STSSLLEAC(+57.02)TFRRP	8.3462	214
DELAPAGTGVSREAVSGL	8.34404	215
RGLRVC(+57.02)EDGPVFYPPPKK	8.34232	216
PNLPPETVDSLKNILTSNNIDVKKMTVTDQVNC(+57.02)PKLS	8.3384	217
SSQGGSLPSEEKGHPQEESEESNVSM(+15.99)ASLG	8.33732	218
AQPQFVHPEHRSFVDLSGHNLANPHPFAVVPSTATV	8.33137	219
IDVKKM(+15.99)TVTDQVNC(+57.02)PKLS	8.33098	220
S(+42.01)DKPDM(+15.99)AEIEKFDKSKLKKTETQEKNPLPSKETIEQEKQ	8.32864	221
PNPNHPSSSGSFSDADLADGVSGGEGKGGSDGGGSHRKEGEEADAPGVIPGIVGAVV	8.32634	222
KAIPVAQDLNAPSDWDSRGKDSYETSQLDDQSAETHSHKQS	8.32416	223
HSGFEDELSEVLENQSSQAELKEAVEEPSSKDV	8.32131	224
TRC(+57.02)PDGQFC(+57.02)PVAC(+57.02)C(+57.02)LDPGGASYSC(+57.02)C(+57.02)RP	8.31969	225
GRPEAQPPPLSSEHKEPVAGDAVPGPKDGSAP	8.31188	226
RIGLAEGLESEKKAVIPLVIVS	8.30546	227
ATASRGASQAGAPQGRVPEARPN	8.30374	228
AHKSEVAHRFKDLGEEN	8.29403	229
EASNC(+57.02)FAIRHFENK	8.29301	230
AAFVEKC(+57.02)C(+57.02)KADDKETC(+57.02)FAEEGKKLVAASQAALGL	8.29088	231
AEEGKKLVAASQAALGL	8.28758	232
SQGQASASAKITVVDALHEIPVKKGEGAEL	8.28353	233
YERDEDNNLLTEKQKLRVKKIHENEKRLEAGDHPVE	8.28314	234
EKQWINKAVGDKLPEC(+57.02)EAVC(+57.02)GKPKNPANPVQ	8.2811	235
SRGLRVC(+57.02)EDGPVFYPPPKK	8.27898	236
GYPEEKKEEEGSANRRPEDQELESLSAIEAELEKVAHQLQA	8.2788	237
KANDESNEHSDVIDSQELSKVSREFHSHEFHSHEDM	8.27859	238
KC(+57.02)C(+57.02)KADDKETC(+57.02)FAEEGKKLVAASQAALGL	8.27811	239
NYGEEGAPGKWQQQGDLQDTKENREEARFQDKQYSSHHT	8.27619	240
NEKQWINKAVGDKLPEC(+57.02)EAVC(+57.02)GKPKNPANPVQ	8.27614	241
PVVPPC(+57.02)PGRIRHFKV	8.27349	242
A(+42.01)DKPDM(+15.99)GEIASFDKAKLKKTETQEKNTLPTKETIEQEKRSEIS	8.27258	243
DRNYLNYGEEGAPGKWQQQGDLQDTKENREEARFQDKQYSSHHT	8.27082	244
GYPEEKKEEEGSANRRPEDQELESLSAIEAELEKVAHQ	8.26968	245
NC(+57.02)FAIRHFENK	8.25833	246
SVMHEALHNHYTQKSLSLSPG	8.25789	247
KANDESNEHSDVIDSQELSKVSREFHSHEFHSHEDM(+15.99)	8.25746	248
EEGAPGKWQQQGDLQDTKENREEARFQDKQYSSHHTAE	8.25732	249
VVAKKSVPHFSDEDKDPE	8.25479	250
GNKFYSEKEC(+57.02)REYC(+57.02)GVPGDGDEELLRFSN	8.25261	251
EGDFLAEGGGVR	8.24714	252
KPVPDLVPGNF	8.24689	253
HGSPVDIC(+57.02)TAKPRDIPMN	8.24593	254
ADASEAHESSSRGEAGAPGEEDIQGPTKADTEKWAEGGGHS	8.24274	255
DPADASEAHESSSRGEAGAPGEEDIQGPTKA	8.24257	256
VSGGEGKGGSDGGGSHRKEGEEADAPGVIPGIVGAVVV	8.2397	257
ADASEAHESSSRGEAGAPGEEDIQGPTKADTEKWAEGGGHSRERA	8.23664	258
SQEETPGHRRKEAEGTEEGGEEEDDEEM(+15.99)DPQTIDSLIELSTKLHLPADDVVSIIEEVEE	8.23464	259
KAVGDKLPEC(+57.02)EAVC(+57.02)GKPKNPANPVQ	8.23241	260
SSPGKPPRLVGGPM(+15.99)DASVEEEGVRRALDFAVGEYNKA	8.22701	261
VVDPKSKEEDKHLKFRISHELDSASSEVN	8.22655	262
ESPKEHDPFTYDYQSLQIGGLVIA	8.22544	263
PGQGSSEDDLQEEEQIEQAIKEHLNQGSSQETDKLAPVS	8.22238	264
EDPQGDAAQKTDTSHHDQDHPTFNKITPN	8.22154	265
A(+42.01)TKAVC(+57.02)VLKGDGPVQGIINFEQKESN	8.21503	266
GEEGAPGKWQQQGDLQDTKENREEARFQDKQYSSHHTAE	8.20925	267
APSDWDSRGKDSYETSQLDDQSAETHSHKQS	8.20672	268
PSVGAAAGPVVPPC(+57.02)PGRIRHFKV	8.20431	269
KANDESNEHSDVIDSQELSKVSREFHSHEFHSHED	8.20366	270
AQPQFVHPEHRSFVDLSGHNLANPHPFAVVPSTA	8.20249	271
KANDESNEHSDVIDSQELSKVSRE	8.20058	272
KANDESNEHSDVIDSQELSKVS	8.19929	273
NYPSLELDKM(+15.99)AHGYGEESEEERGLEPGKGRHHRGRGGEPRA	8.19844	274
VNDNEEGFFSAR	8.19808	275
AAAGPVVPPC(+57.02)PGRIRHFKV	8.18974	276
YKAIPVAQDLNAPSDWDSRGKDSYETSQLDDQSAETHSHKQS	8.18974	277
SKADYEKHKVYAC(+57.02)EVTHQGLSSPVTKSFNRGEC(+57.02)	8.18887	278
AGSRLAC(+57.02)GVIGIAQ	8.18568	279
DGVSGGEGKGGSDGGGSHRKEGEEADAPGVIPGIVG	8.18551	280
VDENKAKEFLGSLKRQ	8.1854	281
GGEERVGEEDEEAAEAEAEAEEAERARQNALLFAEEEDGEAGA	8.18438	282
DAPPPPAAPLPR	8.18304	283
RVGGLEEERESVGPLREDFSLSSSA	8.18276	284
YGEEGAPGKWQQQGDLQDTKENREEARFQDKQYSSHHTA	8.17926	285
GEAGAPGEEDIQGPTKADTEKWAEGGGHSRE	8.17774	286
APPPPAAPLPR	8.17667	287
S(+42.01)DKPDM(+15.99)AEIEKFDKSKLKKTETQEKNPLPSKETIEQ	8.17295	288
GGWNTGGSRYPGQGSPGGNRYPPQGGGG	8.17193	289
PNHPSSSGSFSDADLADGVSGGEGKGGSDGGGSHRKEGEEADAPGVIPGIVGAVV	8.16814	290
AIQLTYNPDESSKPNMIDAATLK	8.16655	291
NC(+57.02)FAIRHFE	8.16616	292
VNPYLQGQRLDNVVAKKSVPHFSDEDKDPE	8.16179	293
YLNYGEEGAPGKWQQQGDLQDTKENREEARFQDKQ	8.16128	294
AGPVVPPC(+57.02)PGRIRHFKV	8.15978	295
IQRTPKIQVYSRHPAENGKSN	8.15597	296
S(+42.01)DKPDMAEIEKFDKSKLKKTETQEKNPLPS	8.15296	297
AADHDVGSELPPEGVLGA	8.15033	298
DQTVSDNELQEMSNQGSKYVNKEIQNA	8.14768	299
KDQC(+57.02)DKC(+57.02)REILSVDC(+57.02)STNNPS	8.14638	300
GPVVPPC(+57.02)PGRIRHFKV	8.14439	301
LDNVVAKKSVPHFSDEDKDPE	8.14223	302
RC(+57.02)PGC(+57.02)GQGVQAGC(+57.02)PGGC(+57.02)VEEEDGGSPAEGC(+57.02)AEAEGC(+57.02)LRREGQEC(+57.02)GVYTPN	8.14098	303
SVGAAAGPVVPPC(+57.02)PGRIRHFKV	8.13833	304
NC(+57.02)NAIRHFENTFVVETLIC(+57.02)GVV	8.1312	305
GGSLPSEEKGHPQEESEESNVSMASLGE	8.13111	306
MAAQPQFVHPEHRSFVDLSGHNLANPHPFAVVPSTAT	8.12678	307
MAAQPQFVHPEHRSFVDLSGHNLANPHPF	8.12281	308
HFENKFAVET	8.11949	309
DQTVSDNELQEM(+15.99)SNQGSKYVNKEIQNAVN	8.11856	310
EGKKLVAASQAALGL	8.11687	311
PDAPLQPVTPLQLFEGRRN	8.11334	312
ELRMSSSYPTGLADVKAGPAQTLIRPQDMKGASRSPEDSSPDAARIRV	8.10884	313
ETVAEKALQEYRKKHREE	8.10762	314
DVKEMIFNAERVGGLEEERESVGPLREDFSLSSSALIG	8.10622	315
PGPKDGSAPEVRGA	8.10565	316
SLPEAGPGRTLVSSKPQAHGAPAPPSGSAPH	8.10517	317
SLAGGSPGAAEAPGSAQVAGLC(+57.02)GRLTLHRDLRTGRWEPDPQRS	8.10226	318
HGPGLIYRQPN	8.09985	319
GYC(+57.02)DGRSERNLL	8.09611	320
FVEKC(+57.02)C(+57.02)KADDKETC(+57.02)FAEEGKKLVAASQAALGL	8.09611	321
LLQGGARQRGLGGRGLQEAAEERESAREEEEAEQE	8.09419	322
LLRDPADASEAHESSSRGEAGAPGEEDIQGPTKADTEKWAEGGGHSRE	8.09307	323
SRPDRSSQGGSLPSEEKGHPQEESEESNVSMASLGE	8.09202	324
VPTQC(+57.02)DVPPNSRFDC(+57.02)APDKAITQEQC(+57.02)EARGC(+57.02)C(+57.02)YIPA	8.09043	325
EGQEEEEDNRDSSMKLSF	8.0904	326
HSLAAGPEAGENQKQPEKNAGPTARTSATVPVLC(+57.02)	8.08721	327
ADGVSGGEGKGGSDGGGSHRKEGEEADAPGVIPGIVG	8.08654	328
YGEEGAPGKWQQQGDLQDTKENREEARFQDKQ	8.08529	329
DSGPRRYTIAALLSPYSYSTTAVVTNPKE	8.08275	330
AIPVAQDLNAPSDWDSRGKDSYETSQLDDQSAETHSHKQSRLY	8.08257	331
KC(+57.02)STSSLLEAC(+57.02)TFRRP	8.08099	332
ADYEKHKVYAC(+57.02)EVTHQGLSSPVTKSFNRGEC(+57.02)	8.07933	333
HVTLSQPKIVKWDRDM(+15.99)	8.07853	334
NYPSLELDKM(+15.99)AHGYGEESEEERGLEPGKGRHHRGRGGEP	8.07809	335
PNLPPETVDSLKNILTSNNIDVKKM(+15.99)TVTDQVNC(+57.02)PKLS	8.07806	336
HDVGSELPPEG	8.07507	337
PNHPSSSGSFSDADLADGVSGGEGKGGSDGGGSHRKEGEEADAPGVIPGIVG	8.07159	338
STVEKTVAPTEC(+57.02)S	8.07015	339
SSQGGSLPSEEKGHPQEESEESNVSM(+15.99)	8.06789	340
SSQGGSLPSEEKGHPQEESEESNVSM(+15.99)AS	8.06711	341
PPC(+57.02)PGRIRHFKV	8.06543	342
DVGSNKGAIIG	8.06536	343
GAKNC(+57.02)NAIRHFENTFVVET	8.06348	344
KVEQAVETEPEPEL	8.06221	345
SSSYSKQFTSSTSYNRGDSTFES	8.06055	346
GEGDFLAEGGGVR	8.05729	347
RSSQGGSLPSEEKGHPQEESEESNVSMASLGE	8.05706	348
GGEERVGEEDEEAAEAEAEAEEAERARQNALLFAEEEDGEAGAE	8.05679	349
RIGLAEGLESEKKAVIPLVIVSA	8.05652	350
VVWNFSSLDSGAGERRGGAAVGGGEQPPPAPAPRRE	8.05599	351
APPGRPEAQPPPLSSEHKEPVAGDAVPGPKDGSAP	8.05465	352
LDC(+57.02)HVC(+57.02)AYN	8.05262	353
SVSPWMSVLSEEKLSEQETEAAEKSA	8.05019	354
C(+57.02)AYRTSPKERHIIVAC(+57.02)EGSPYVPVHFDASVEDST	8.04727	355
ASHTSDSDVPSGVTEVVVKLFDSDPITVTVPVEV	8.04708	356
DHDVGSELPPEGVL	8.04599	357
DASEAHESSSRGEAGAPGEEDIQGPTKA	8.04415	358
IQRTPKIQVY	8.04254	359
DHHSTHYRASEEEPEYGEEIKGYPGVQAPEDLEWERYRGRGSEEY	8.04206	360
A(+42.01)TKAVC(+57.02)VLKGDGPVQGIINFEQKE	8.0408	361
NYGEEGAPGKWQQQGDLQDTKENREEARFQDKQYSSHHTA	8.0408	362
KREEAPSLRPAPPPISGGGYR	8.0385	363
RQELEDLERSLTEEMALREPAAAAAALLGGEEI	8.03739	364
KKNAPPEPVPPPRAAPAPTHVRSPQPPPPAPAPARDELPD	8.03707	365
LNAPSDWDSRGKDSYETSQLDDQSAETHSHKQSRLY	8.03439	366
AGLQFPVGR	8.03419	367
EGQEEEEDNRDSSM(+15.99)KLSF	8.03298	368
DSHSLTTNIMEILRGDFSSANNR	8.03189	369
SNC(+57.02)FAIRHFEN	8.03125	370
HGSPVDIC(+57.02)TAKPRDIPM(+15.99)N	8.0304	371
PNPNHPSSSGSFSDADLADGVSGGEGKGGSDGGGSHRKEGEEADAPGVIPGIVG	8.03028	372
DQTVSDNELQEMSNQGSKYVNKE	8.02951	373
S(+42.01)DKPDM(+15.99)AEIEKFDKSKLKKTETQEKN	8.02617	374
EDVGSNKGAIIG	8.02407	375
DEAGSEADHEGTHSTKRGHAKSRPV	8.0223	376
VAQDLNAPSDWDSRGKDSYETSQLDDQSAETHSHKQSRLY	8.02148	377
GRPEAQPPPLSSEHKEPVAGDAVPGPKD	8.02028	378
SVPHFSDEDKDPE	8.01799	379
HDVGSELPPEGVLGA	8.01611	380
PLPSKETIEQEKQAGES	8.01182	381
NC(+57.02)FAIRHFENKFA	8.01157	382
GEDSSEEKHLEEPGETQNAFLNERKQASAIKKEE	8.01119	383
FHSSEIQRDELAPAGTGVSREAVSGLLIMGAGG	8.01111	384
KADDKETC(+57.02)FAEEGKKLVAASQAALG	8.01089	385
ATENSQTKKVKQPVRSHLRV	8.01064	386
SC(+57.02)SVMHEALHNHYTQKSLSLSPG	8.00834	387
SVNPYLQGQRLDNVVAKKSVP	8.00664	388
SPVTKSFNRGEC(+57.02)	8.00548	389
NVSANENREKVNDQAKL	8.00307	390
DELAPAGTGVSRE	8.00152	391
NAERVGGLEEERESVGPLREDFSLSSSA	8.0013	392
YDSEEPVSTHQEAENEKDRADQTVLTEDEKKE	8.00061	393
SLELDKMAHGYGEESEEERGLEPGKGRHHRGRGGEPRAY	8.00009	394
EGQEEEEDNRDSSMKLSFRA	7.99963	395
AGSGLQRAEEAPRRQLRVSQRTDGESRAHLGA	7.99726	396
FPKPGGSQDKSLHNRELSAERPLNEQIAEAEEDKIKKTYPPEN	7.99638	397
LVVDPKSKEEDKHLKFRISHELDSASSEVN	7.99529	398
SVQLTEKRMDKVGKYPKELRKC(+57.02)C(+57.02)EDGMREN	7.99526	399
GRPQGPPQQGGHQQGPPPPPPGKPQGPPPQGGRPQGPPQGQSPQ	7.99344	400
GAPPKVPRTPPAEELAEPQAAGGGQKKGDKAPGGGGAN	7.9929	401
DVKEM(+15.99)IFNAERVGGLEEERESVGPLREDFSLSSSALIGL	7.99138	402
GQGSSEDDLQEEEQIEQAIKEHLNQGSSQETDKLAPVS	7.9912	403
MADEAGSEADHEGTHSTKRGHAKSRPV	7.98642	404
GRTTC(+57.02)TKTQPNLDNC(+57.02)PFHDQPHLKRKA	7.98521	405
LQGGARQRGLGGRGLQEAAEERESAREEEEAEQE	7.98357	406
ESPKEHDPFTYDYQSLQIGGL	7.98334	407
NC(+57.02)FAIRHFEN	7.98291	408
ADASEAHESSSRGEAGAPGEEDIQGPTKA	7.98217	409
SSSYSKQFTSSTSYNRGDSTFESKS	7.98063	410
M(+15.99)AAQPQFVHPEHRSFVDLSGHNLANPHPF	7.97853	411
VVAGVANALAHKYH	7.9776	412
EDSKEAEKSGEATDGARPQALPEPMQESKAEGN	7.97557	413
PHPFAVVPSTAT	7.97277	414
LTQPVPPADPAGSGLQRAEEAPRRQL	7.97223	415
KETC(+57.02)FAEEGKKLVAASQAALG	7.97174	416
AQPQFVHPEHRSFVDLSGHNLAN	7.97116	417
YGEEGAPGKWQQQGDLQDTKENREEA	7.97029	418
DSHSLTTNIM(+15.99)EILRGDFSSANNR	7.96981	419
VLSSQQFLHRGHQPPPEMAGHSLASSHRN	7.96928	420
KAVGDKLPEC(+57.02)EAVC(+57.02)GKPKNPANPVQR	7.96899	421
FPSPVDAAFRQGHN	7.96883	422
VFSC(+57.02)SVMHEALHNHYTQKSLSLSPG	7.96659	423
DLSGHNLANPHPF	7.96616	424
SSPGKPPRLVG	7.9632	425
VPDLVPGNFK	7.96257	426
ADPAGSGLQRAEEAPRRQL	7.96248	427
VGGLEEERESVGPLREDFSLSSSA	7.96215	428
DQC(+57.02)DKC(+57.02)REILSVDC(+57.02)STNNPS	7.9602	429
KANDESNEHSDVIDSQELSKVSREFHSHEFHSHEDMLVVD	7.95979	430
VPPADPAGSGLQRAEEAPRRQ	7.95841	431
HDVGSELPPEGVLG	7.95815	432
AIQLTYNPDESSKPNM(+15.99)IDAATLK	7.95794	433
DHHSTHYRASEEEPEYGEEIKGYPGVQAPEDLEWERYRGRGSEE	7.95776	434
DVKEMIFNAERVGGLEEERESVGPLREDFSLSSSALIGL	7.95776	435
SNNKYAASSYLSLTPEQWKSHRSYSC(+57.02)QVTHEGSTVEKTVAPTEC(+57.02)S	7.95706	436
ETYGEMADC(+57.02)C(+57.02)AKQEPERNEC(+57.02)FLQHKDDNPNLPR	7.95603	437
EDSKEAEKSGEATDGARPQALPEPMQESKAEGNN	7.95223	438
SNYFRLPPC(+57.02)ENVDLQRPNGL	7.95118	439
FDSDPITVTVPVEVSRKNPK	7.94977	440
VSGGEGKGGSDGGGSHRKEGEEADAPGVIPGIVG	7.94908	441
VSGGEGKGGSDGGGSHRKEGEEADAPGVIPGIVGA	7.94804	442
GTMTLSKSTC(+57.02)QDA	7.94776	443
NYGEEGAPGKWQQQGDLQDTKENREEARFQDKQ	7.94696	444
NC(+57.02)FAIRHFENKFAVETLIC(+57.02)S	7.94634	445
SSTVLEDSKSNEKAEEWGRSGKDPDRFRPDGLPKKY	7.94552	446
SYSC(+57.02)QVTHEGSTVEKTVAPTEC(+57.02)S	7.94222	447
IEKFDKSKLKKTETQEKNPLPSKETIEQEKQAGES	7.94134	448
SNC(+57.02)FAIRHFENKF	7.94134	449
EASNC(+57.02)FAIRHFENKF	7.93235	450
PNPNHPSSSGSFSDADLADGVSGGEGKGGSDGGGSHRKEGEEADAPGVIPGIVGAVVVAVA	7.93121	451
C(+57.02)DDYRLC(+57.02)E	7.93094	452
YLQGQRLDNVVAKKSVPH	7.9283	453
ADPAGSGLQRAEEAPRRQLRVSQRTDGESRAHLG	7.92757	454
VPDKTVRWC(+57.02)AVSEHEATK	7.92662	455
APPEPVPPPRAAPAPTHVRSPQPPPPAPAPARDELPD	7.92488	456
SLPEAGPGRTLVSSKPQAHGAPAPPSGSAPHFL	7.92432	457
EAGENQKQPEKNAGPTARTSATVPVLC(+57.02)	7.92318	458
DEEGESYSKEVPEME	7.92203	459
ALHPEEDPEGRQGRLLGR	7.91985	460
DKETC(+57.02)FAEEGKKLVAASQAALG	7.91956	461
DELAPAGTGVSR	7.91836	462
ISGLIYEETR	7.91606	463
DVKEM(+15.99)IFNAERVGGLEEERESVGPLREDFSLSSSALIG	7.91464	464
FHSSEIQRDELAPAGTGVSREAVSGLLIMGAGGGS	7.91156	465
TC(+57.02)FAEEGKKLVAASQAALGL	7.91141	466
SLKPTLTEESVKESAEVEEIVFPRQFSKHSGHLQRQ	7.91097	467
GPTGTGESKC(+57.02)PLMVKVLDAVRG	7.90819	468
PVPTKTKVAVDENKAKEFLGSLKRQ	7.90792	469
NKYAASSYLSLTPEQWKSHKSYSC(+57.02)QVTHEGSTVEKTVAPTEC(+57.02)S	7.9077	470
GQRLDNVVAKKSVPHFSDEDKDPE	7.90752	471
TQPVPPADPAGSGLQRAEEAPRRQL	7.90617	472
METVAEKALQEYRKKHREE	7.90604	473
HSGFEDELSEVLENQSSQAELKEAVEEPSSKDVM(+15.99)	7.90387	474
SAAEKEKEM(+15.99)DPFHYDYQTLRIGG	7.90291	475
SIPLEKLAQAPEQPGQEKREHASRDGPGRVNELGRPA	7.90217	476
IDSVGSEDSLDTSLRAHGVHATKHVPEKRPLP	7.90096	477
APPGRPEAQPPPLSSEHKEPVAGDAVPGPKD	7.90092	478
DGVSGGEGKGGSDGGGSHRKEGEEADAPGVIPG	7.89958	479
HRPRDQAAALVPKAGLAKPPAAAKSSPSLASSSSSSSSAVAGGAPEQQA	7.8993	480
PNPNHPSSSGSFSDADLADGVSGGEGKGGSDGGGSHRKEGEEADAPGVIPGIVGAVVVA	7.89483	481
HPSSSGSFSDADLADGVSGGEGKGGSDGGGSHRKEGEEADAPGVIPGIVGAVVV	7.8945	482
APEAQVSVQPNFQQDK	7.89326	483
AAGPVVPPC(+57.02)PGRIRHFKV	7.89232	484
NYPSLELDKMAHGYGEESEEERGLEPGKGRHHRG	7.89197	485
VSGGEGKGGSDGGGSHRKEGEEADAPGVIPG	7.89172	486
VPPADPAGSGLQRAEEAPRRQLRVSQ	7.88851	487
VPDKTVRWC(+57.02)AVSEHEATKC(+57.02)QSF	7.88572	488
NYGEEGAPGKWQQQGDLQDTKENREEA	7.88529	489
FVDLSGHNLANPHPFAVVPSTAT	7.8837	490
AYKAIPVAQDLNAPSDWDSRGKDSYETSQLDDQSAETHSHKQS	7.88235	491
VSGGEGKGGSDGGGSHRKEGEEADAPGVIPGIVGAVV	7.88176	492
DAHKSEVAHRFKDLGE	7.88092	493
MKDQC(+57.02)DKC(+57.02)REILSVDC(+57.02)STNNPS	7.88065	494
KADDKETC(+57.02)FAEEGKKLVAASQAALGL	7.87622	495
C(+57.02)KADDKETC(+57.02)FAEEGKKLVAASQAALG	7.87524	496
SETHAAGHSQEKTHSREKSSQESGEETGSQENHPQESKGQPRSQEESEEGEEDATSEVD	7.87485	497
RPPPPPPPP	7.8741	498
HPQESKGQPRSQEESEEGEEDATSEVD	7.87359	499
YLNYGEEGAPGKWQQQGDLQDTKENREEA	7.87237	500
LEGQEEEEDNRDSSMKLSF	7.87209	501
GRPEAQPPPLSSEHKEPVAGDAVPGP	7.87041	502
GEGKGGSDGGGSHRKEGEEADAPGVIPGIVGAVVV	7.86814	503
KDQC(+57.02)DKC(+57.02)REILSVDC(+57.02)STN	7.86779	504
SVM(+15.99)HEALHNHYTQKSLSLSPG	7.8676	505
S(+42.01)DKPDMAEIEKFDKSKLKKTETQEKNP	7.86456	506
RIGLAEGLESEKKAVIP	7.86433	507
VPDKTVRWC(+57.02)AVSEHEATKC(+57.02)	7.86199	508
GQGSSEDDLQEEEQIEQAIKEHLNQGSSQETDKLAP	7.85792	509
S(+42.01)DKPDMAEIEKFDKSKLKKTETQEKNPLPSKETIEQEKQA	7.85669	510
IGKLC(+57.02)DC(+57.02)PRGTSC(+57.02)NSFLLKC(+57.02)L	7.85361	511
KTETQEKNPLPSKETIEQEKQ	7.85033	512
RKC(+57.02)STSSLLEAC(+57.02)TFRRP	7.84912	513
GKPPRLVGGPMDASVEEEGVRRALDFAVGEYN	7.84869	514
GAKNC(+57.02)NAIRHFENTFVVETLIC(+57.02)GVV	7.84797	515
VAQDLNAPSDWDSRGKDSYETSQLDDQSAETHSHKQ	7.84791	516
GPVQGIINFEQKES	7.8453	517
SDWDSRGKDSYETSQLDDQSAETHSHKQS	7.84487	518
KNAPPEPVPPPRAAPAPTHV	7.84427	519
LEGQEEEEDNRDSSM(+15.99)KLSFRA	7.84397	520
ETC(+57.02)FAEEGKKLVAASQAALGL	7.84392	521
APEAQVSVQPNFQQDKFLGRWFSA	7.84318	522
DELAPAGTGVSREA	7.84311	523
PPGRPEAQPPPLSSEHKEPVAGDAVPGPKDGSAPE	7.84286	524
VPPADPAGSGLQRAEEAPR	7.84118	525
PGRPEAQPPPLSSEHKEPVAGDAVPGPKDGSAPEV	7.83883	526
EYHTEKLVTSKGDKELR	7.83774	527
SQDKSLHNRELSAERPLNEQIAEAEEDKI	7.83652	528
GAPPKVPRTPPAEELAEPQAAGGGQKKGDKAPGGGGANLKGD	7.83633	529
GPTGTGESKC(+57.02)PLMVKVLDAVR	7.83487	530
ADPAGSGLQRAEEAPRRQLRVSQRTDGES	7.83458	531
ADDGAGPGGRGPRGRARGDTGADEAVPRHDSSYGTFAGEFYDL	7.83429	532
EESTKTGNAGSRLAC(+57.02)GVIGIAQ	7.83311	533
VKQADSGSSEEKQLYNKYPDAVAT	7.8313	534
LIRPQDMKGASRSPEDSSPDAARIRV	7.83106	535
IHSHRGATATLPC(+57.02)VLGTTPPSYKV	7.83018	536
SAPSC(+57.02)PSSSPSPGEEPEGEGETDPEKVH	7.8292	537
GRPEAQPPPLSSEHKEPVAGDAVPGPKDG	7.82834	538
TGGSRYPGQGSPGGNRYPPQGGGG	7.8279	539
HPSSSGSFSDADLADGVSGGEGKGGSDGGGSHRKEGEEADAPGVIPGIVG	7.82714	540
DVELGRTTC(+57.02)TKTQPN	7.82563	541
AIPVAQDLNAPSDWDSRGKDSYETSQLDDQSAETHSHKQSRL	7.82215	542
AIPVAQDLNAPSDWDSRGKDSYETSQLDDQSAETHSHKQ	7.82206	543
DQTVSDNELQEM(+15.99)SNQGSKYVNKEIQNA	7.82069	544
C(+57.02)PFHDQPHL	7.82019	545
LEGQEEEEDNRDSSMKLSFRA	7.81916	546
SC(+57.02)YRKILKDHNC(+57.02)HNLPEGVAD	7.81707	547
SGAESSKGAAFVSKQEGSEVVKRPR	7.81677	548
SSDLLKELLETGDNRERSHHQDGSDNEEEVS	7.81553	549
TETQEKNPLPSKETIEQEKQ	7.81363	550
MKPVPDLVPGNF	7.81335	551
TAFC(+57.02)KAQGFTEDTIVFLPQTDKC(+57.02)MTEQ	7.81182	552
SSSDTC(+57.02)GPC(+57.02)EPASC(+57.02)PPLPPLGC(+57.02)LLGETRDAC(+57.02)GC(+57.02)C(+57.02)PMC(+57.02)ARGEGEPC(+57.02)GGGGAGRGYC(+57.02)APGM(+15.99)EC(+57.02)VKS	7.81174	553
S(+42.01)DKPDMAEIEKFDKSKLKKTETQEKNPLPSKET	7.81095	554
TPPAEELAEPQAAGGGQKKGDKAPGGGGANLKGDRS	7.81045	555
PAGSGLQRAEEAPRRQL	7.80616	556
KTETQEKNPLPSKETIEQEKQAGES	7.80607	557
SYKMADEAGSEADHEGTHSTKRGHAKSRPV	7.80602	558
KAQGFTEDTIVFLPQTDKC(+57.02)MTEQ	7.8056	559
M(+15.99)ETVAEKALQEYRKKHREE	7.80374	560
NKYAASSYLSLTPEQWKSHRSYSC(+57.02)QVTHEGSTVEKTVAPTEC(+57.02)S	7.80203	561
IGEIKEETTSHLRSC(+57.02)EYKGRPPKAGAEPASEREVS	7.80192	562
ARSEAAAVQPVIGISQRVRMNSKEKKDLGTLG	7.80125	563
DKETTENENTKFEVRLL	7.80048	564
SSTVLEDSKSNEKAEEWGRSGKDPDRFRPDGLPK	7.80006	565
KKNAPPEPVPPPRAAPAPTHV	7.7999	566
GLRVC(+57.02)EDGPVFYPPPKK	7.79971	567
AFSETDTQSTGEASVVSGPRVAQGYHQRT	7.79942	568
ADDKETC(+57.02)FAEEGKKLVAASQAALG	7.79691	569
LVQEDKPAC(+57.02)VC(+57.02)HSGYVGARC(+57.02)EHADLLA	7.79602	570
FHSSEIQRDELAPAGTGVSREAVSGLLIMGAGGGSL	7.79541	571
HTSDSDVPSGVTEV	7.79537	572
DGVSGGEGKGGSDGGGSHRKEGEEADAPGVIPGIVGA	7.79367	573
PPGRPEAQPPPLSSEHKEPVAGDAVPGPKDGSAPEVRG	7.79337	574
SSPGKPPRLVGGPMDASVEEEGVRRALDFAVGEYNKA	7.79264	575
GQGSSEDDLQEEEQIEQAIKEHLNQGSSQETD	7.79048	576
A(+42.01)TKAVC(+57.02)VLKGD	7.79004	577
GQGSSEDDLQEEEQIEQAIKEHLNQGSSQETDKLAPV	7.78868	578
NEFIVETKIC(+57.02)QE	7.78856	579
ALHPEEDPEGRQGRLLG	7.78596	580
APHGPGLIYRQPNC(+57.02)DDPETEEAALVAIDYINQN	7.78546	581
AELKEKFTAFC(+57.02)KAQGFTEDTIVFLPQTDKC(+57.02)MTEQ	7.78398	582
HDVGSELPPEGVL	7.7839	583
DAHKSEVAHRFKDLGEE	7.78374	584
A(+42.01)DKPDMGEIASFDKAKLKKTETQEKNTLPTKETIEQE	7.78322	585
NC(+57.02)NAIRHFENTF	7.77988	586
SSNVASSSSTSSSPGSHSQHEHHFHGSKHHSVP	7.77928	587
ELQQAVLHMEQRKQQQQQQQGHKAPAAHPEGQLKFHPDTDDVPVPAPAGDQKE	7.77884	588
VPGQGSSEDDLQEEEQIEQAIKEHLNQGSSQETDKLAPV	7.77872	589
GAYKAIPVAQDLNAPSDWDSRGKDSYETSQLDDQSAETHSHKQSRLY	7.7764	590
S(+42.01)DKPDMAEIEKFDKSKLKKTETQEKNPLP	7.77614	591
S(+42.01)DKPDMAEIEKFDKSKLKKTETQEKNPLPSKETIEQE	7.77611	592
KKLVAASQAALG	7.77409	593
SVNPYLQGQRLDNVVAKK	7.7739	594
DAHKSEVAHRFKDLGEENFK	7.77336	595
RRPC(+57.02)FSALEVDETYVPKEFN	7.773	596
M(+15.99)KDQC(+57.02)DKC(+57.02)REILSVDC(+57.02)STNNPS	7.77041	597
EEERESVGPLREDFSLSSSA	7.77037	598
ILTSNNIDVKKMTVTDQVNC(+57.02)PKLS	7.7691	599
SKITHRIHWESASLL	7.76459	600
NKFAVETLIC(+57.02)S	7.76093	601
TATSEYQTFFNPR	7.75946	602
DDFAAFVEKC(+57.02)C(+57.02)KADDKETC(+57.02)FAEEGKKLV	7.75831	603
DASEAHESSSRGEAGAPGEEDIQGPTKADTEKWAEGGGHSRE	7.75687	604
EDSKEAEKSGEATDGARPQALPEP	7.7568	605
GTM(+15.99)TLSKSTC(+57.02)QDA	7.75672	606
SRVSGGAPLHLGRHRAETQEQQSRS	7.75655	607
LVTSKGDKELR	7.75525	608
SQAPASDVLARTHTAQDRPPAEGDDRFSESILT	7.75501	609
GEEGAPGKWQQQGDLQDTKENREEARFQDKQYSSHHT	7.75384	610
FHSSEIQRDELAPAGTGVSREAVSGLLIM(+15.99)GAGG	7.75345	611
DVELGRTTC(+57.02)TKTQPNLDNC(+57.02)PFHDQPHLKRKAFC(+57.02)S	7.75185	612
EEGAPGKWQQQGDLQDTKENREEARFQDKQYSSHHT	7.75134	613
KDQC(+57.02)DKC(+57.02)REILSVDC(+57.02)STNNPSQ	7.75118	614
DSGASRDDDLLLPYPRARARLPR	7.74834	615
SQLQKVPPEWKALTDMPQMRMELERPGGNEITRGGSTSYGTGSETESPRN	7.74806	616
SKPEESHLLA	7.74655	617
DAAQKTDTSHHDQDHPTFNKITPN	7.74621	618
SVNPYLQGQRLDNVVAKKSVPHFSDEDKDP	7.7454	619
DGVSGGEGKGGSDGGGSHRKEGEEADAPGVIPGIVGAVV	7.74505	620
VPDKTVRWC(+57.02)AVSEHEATKC(+57.02)QSFR	7.74489	621
DYEKHKVYAC(+57.02)EVTHQGLSSPVTKSFNRGEC(+57.02)	7.74429	622
DVKDKETTENENTKFEV	7.74374	623
APSDWDSRGKDSYETSQLDDQSAETHSHKQSRLY	7.74086	624
DAEFRHDSGYEVHHQKL	7.74001	625
NVNFQKAINEKLGQYASPTAKR	7.73945	626
RFTQKSLSLSPG	7.73896	627
APPGRPEAQPPPLSSEHKEPVAGD	7.73555	628
GLQEAAEERESAREEEEAEQE	7.73423	629
NYPSLELDKMAHGYGEESEEERGLEPGKGRHHRGRGGEPRAYFMSDTREE	7.73127	630
GHRPLDKKREEAPSLRPAPPPISGGGY	7.73122	631
TSEVKQLIK	7.72977	632
AEELAEPQAAGGGQKKGDKAPGGGGANLKGDRS	7.72942	633
GPVQGIINFEQKE	7.72891	634
GKKLVAASQAALG	7.72888	635
ARSEAAAVQPVIGISQRVRM(+15.99)NSKEKKDLGTLG	7.72735	636
AEEGKKLVAASQAALG	7.72701	637
GGSLPSEEKGHPQEESEESNVSM(+15.99)ASLGE	7.72699	638
ASGPPVSELITK	7.72673	639
SSQGGSLPSEEKGHPQEESEESNVS	7.72666	640
AQPQFVHPEHRSFVDLSGHNLANPHPFAVVPS	7.72323	641
S(+42.01)DKPDMAEIEKFDKSKLKKTETQEKNPLPSKETIEQEKQAGE	7.72253	642
SVNPYLQGQRLDNVVAKKSVPHFSDED	7.72228	643
S(+42.01)DKPDMAEIEKFDKSKLKKTETQEKNPLPSKETIE	7.72223	644
NYLNYGEEGAPGKWQQQGDLQDTKENREEARFQDKQYSSHHTAE	7.72212	645
KVEQAVETEPEPELRQQTEWQ	7.72188	646
GGEGKGGSDGGGSHRKEGEEADAPGVIPGIVGAVVV	7.72076	647
SDVVYTDWKKDKC(+57.02)EPLEKQHEKERKQEEGES	7.71908	648
LQDIPTGSAPAAQHRLPQPPVGKGGAGASSS	7.71783	649
EIVLTQSPGTLSLSPGERATLSC(+57.02)RASQ	7.71725	650
SSYLSLTPEQWKSHRSYSC(+57.02)QVTHEGSTVEKTVAPTEC(+57.02)S	7.7166	651
LDDLQPWHSFGADSVPANTENEVEPVDARPAADRGLTTRPGSGLTNIKT	7.71567	652
HRGHQPPPEMAGHSLASSHRNS	7.71528	653
SQEETPGHRRKEAEGTEEGGEEEDDEEM(+15.99)DPQTIDSLIELSTKLHLPADDVVS	7.71482	654
HTSDSDVPSGVTE	7.71399	655
RPVKEPRGLSAASPPLAETGAPRRF	7.71267	656
GAKNC(+57.02)NAIRHFENTF	7.71262	657
GYPEEKKEEEGSANRRPEDQELESLSAIEAELEKVAHQL	7.70908	658
DAAQKTDTSHHDQDHPTFN	7.70759	659
HKVYAC(+57.02)EVTHQGLSSPVTKSFNRGEC(+57.02)	7.70661	660
ESPKEHDPFT	7.70636	661
APPGRPEAQPPPLSSEHKEPVAGDAVPGPKDGSAPEVR	7.7062	662
NVNDPSPVPSSSSTYHA	7.70592	663
SVSPWM(+15.99)SVLSEEKLSEQETEAAEKSA	7.70509	664
NTGGSRYPGQGSPGGNRYPPQGGGG	7.70457	665
SETDTQSTGEASVVSGPRVAQGYHQRT	7.70417	666
GKNIKEKETVIIPNEKSLQLQ	7.70336	667
APEAQVSVQPNFQQ	7.70122	668
SSNVASSSSTSSSPGSHSQHEHHFHGSKHHSVPISIYRSPVS	7.69989	669
TQGKLSVANKAPGTEGQQQVHGEKKEAPAVPSAPPSYEEATSGEGM(+15.99)KAG	7.69828	670
VSGGEGKGGSDGGGSHRKEGEEADAPGVIPGIVGAVVVA	7.69825	671
KPPPPPPPP	7.69677	672
SSPLDNKLNVEDVDSTKNRKLIDDYDSTKSGLDHKFQ	7.69259	673
ISHELDSASSEVN	7.69257	674
KADYEKHKVYAC(+57.02)EVTHQGLSSPVTKSFNRGEC(+57.02)	7.69213	675
SSPVTKSFNRGEC(+57.02)	7.69153	676
NHYTQKSLSLSPG	7.68927	677
KANDESNEHSDVIDSQELSKVSREF	7.68924	678
EKLPGQGVHSQGQGPGAN	7.6891	679
GGSLPSEEKGHPQEESEESNVS	7.68823	680
EGQEEEEDNRDSSM(+15.99)KLSFRA	7.68821	681
AAPAPTHVRSPQPPPPAPAPARDELPD	7.68697	682
ADGVSGGEGKGGSDGGGSHRKEGEEADAPGVIPG	7.68682	683
EDSKEAEKSGEATDGARPQALPEPM(+15.99)QESKAEGNN	7.68656	684
GVSGGEGKGGSDGGGSHRKEGEEADAPGVIPGIVGAVVV	7.68615	685
APPGRPEAQPPPLSSEHKEPVAGDAVPGP	7.68485	686
M(+15.99)ADEAGSEADHEGTHSTKRGHAKSRPV	7.68476	687
C(+57.02)FAIRHFENKFAVET	7.6814	688
TC(+57.02)TPGSGELGRILTVPESQKGALQGYRDAVC(+57.02)SGQAAARA	7.68092	689
GYPEEKKEEEGSANRRPEDQELESLSAIEAELEKVAHQLQAL	7.67953	690
IQRTPKIQVYSRHPAENG	7.67821	691
DPPPPPLPAERG	7.67616	692
AIQDPRLFAEEKAVADTRDQADGSRASVDSGSSEEQGGSSRA	7.67595	693
PNPNHPSSSGSFSDADLADGVSGGEGKGGSDGGGSHRKEGEEADAPGVIPGIVGA	7.67566	694
NC(+57.02)FAIRHF	7.67421	695
SHRSYSC(+57.02)QVTHEGSTVEKTVAPTEC(+57.02)S	7.6739	696
NAPPEPVPPPRAAPAPTHVRSPQPPPPAPAPARDELPDWNE	7.67357	697
TTSREEFDEIPTVVG	7.66721	698
RSYSC(+57.02)QVTHEGSTVEKTVAPTEC(+57.02)S	7.66713	699
EVEPVDARPAADRGLTTRPGSGLTNIKTEEISEVKM	7.66664	700
SYLSLTPEQWKSHRSYSC(+57.02)QVTHEGSTVEKTVAPTEC(+57.02)S	7.66647	701
GHRPLDKKREEAPSLRPAPPPISGGGYRARPAKAAATQK	7.66626	702
VDSGNDVTDIADDGC(+57.02)PKPPEIAHGYVEH	7.66611	703
DESNEHSDVIDSQELSKVSREFHSHE	7.66459	704
DQHPIDGYLSHTELAPLRAPLIPMEHC(+57.02)TTRF	7.6645	705
RQELEDLERSLTEEM(+15.99)ALREPAAAAAALLGGEEI	7.66388	706
EVEPSDTIENVKAKIQDKEGIPPDQQ	7.6628	707
HWESASLLR	7.66226	708
ADHDVGSELPPEGVLGA	7.6621	709
DENKAKEFLGSLKRQ	7.66171	710
SGHNLANPHPFAVVPSTAT	7.6603	711
RSSQGGSLPSEEKGHPQEESEESNVSM(+15.99)ASLGE	7.66017	712
AQPQFVHPEHRSFVDLSGHNLANPHPFAVVPSTATVV	7.65997	713
TQKSLSLSPG	7.65911	714
KVYAC(+57.02)EVTHQGLSSPVTKSFNRGEC(+57.02)	7.65878	715
DPASHPGPHYLLPPIHEV	7.65742	716
QPSVGAAAGPVVPPC(+57.02)PGRIRHFKV	7.65577	717
EPPPPPEPARI	7.65445	718
ASHTSDSDVPSGVTEVVVKLFDSDPITV	7.65434	719
HRSYSC(+57.02)QVTHEGSTVEKTVAPTEC(+57.02)S	7.65384	720
S(+42.01)DKPDMAEIEKFDKSKLKKTETQEKNPL	7.65366	721
LLLPGELAK	7.6532	722
PNHPSSSGSFSDADLADGVSGGEGKGGSDGGGSHRKEGEEADAPGVIPGIVGA	7.65198	723
KANDESNEHSDVIDSQELSKVSREFHSHEFHSHEDM(+15.99)LVVD	7.65075	724
DDKETC(+57.02)FAEEGKKLVAASQAALG	7.64857	725
NDNEEGFFSAR	7.64827	726
GGSLPSEEKGHPQEESEESN	7.64736	727
ALTQPVPPADPAGSGLQRAEEAPRRQL	7.6463	728
SSSGSFSDADLADGVSGGEGKGGSDGGGSHRKEGEEADAPGVIPGIVG	7.64607	729
SSQGGSLPSEEKGHPQEESEESNVSMASLGEKRDHHSTHY	7.6447	730
DAHKSEVAHRFKDLGEENF	7.64396	731
DKLPEC(+57.02)EAVC(+57.02)GKPKNPANPVQ	7.64387	732
EDSKEAEKSGEATDGARPQALPEPM(+15.99)QESKAEGN	7.64325	733
EC(+57.02)FLQHKDDN	7.64297	734
ETPAPQVPARRLLPP	7.64177	735
SPYSYSTTAVVTNPKE	7.64108	736
AFVEKC(+57.02)C(+57.02)KADDKETC(+57.02)FAEEGKKLVAASQAALG	7.64086	737
LEGQEEEEDNRDSSMKLSFRARA	7.64058	738
YGGFMKKDAEEDDSLANSSDLLKELLETGDNRERSHHQDGSDNEEEVS	7.64044	739
TASRGASQAGAPQGRVPEARPN	7.63968	740
VPDKTVRWC(+57.02)AVSEHEATKC(+57.02)QS	7.63941	741
VDLSGHNLANPHPFAVVPSTAT	7.63883	742
AC(+57.02)EVTHQGLSSPVTKSFNRGEC(+57.02)	7.63847	743
APEAQVSVQPNFQQDKFLGRWF	7.63536	744
TMTLSKSTC(+57.02)QDA	7.63505	745
AIPVAQDLNAPSDWDSRGKDSYETSQLDDQSAETHSH	7.63286	746
SDGGGSHRKEGEEADAPGVIPGIVGAVVV	7.63238	747
YGQVPMC(+57.02)DAGEQC(+57.02)AVRKGA	7.63225	748
GISNEGQNASIK	7.6321	749
SQLQKVPPEWK	7.63101	750
SYSTTAVVTNPKE	7.63038	751
RC(+57.02)QNRDVRQYVQGC(+57.02)GV	7.63009	752
KYAASSYLSLTPEQWKSHKSYSC(+57.02)QVTHEGSTVEKTVAPTEC(+57.02)S	7.62996	753
ELSAERPLNEQIAEAEEDKI	7.62935	754
ADGVSGGEGKGGSDGGGSHRKEGEEADAPGVIPGIVGA	7.62925	755
PNLPRLVRPEVDVMC(+57.02)TAFHDN	7.62808	756
AAQPQFVHPEHRSFVDLSGHNLANPHPF	7.62713	757
DDFAAFVEKC(+57.02)C(+57.02)KADDKETC(+57.02)FAEEGKKLVAASQAALGL	7.62578	758
DSGASRDDDLLLPYPRARARLP	7.62521	759
LFRGGKSGELEQEEERLSKEWEDS	7.62468	760
DAWGPGNSARDVLRARAPREEQGAA	7.62435	761
IKEKETVIIPNEKSLQLQ	7.62432	762
SPGKPPRLVGGPM(+15.99)DASVEEEGVRRALDFAVGEYN	7.62391	763
SLELDKMAHGYGEESEEERGLEPGKGRHHRGRGGEPR	7.62375	764
SQAPASDVLARTHTAQDRPPAEGDDRFSES	7.62356	765
SNNKYAASSYLSLTPEQWKSHKSYSC(+57.02)QVTHEGSTVEKTVAPTEC(+57.02)S	7.62201	766
RC(+57.02)GGC(+57.02)C(+57.02)NDEGLEC(+57.02)VPT	7.62187	767
SSSYSKQFTSSTSYNRGDSTFESKSYKMA	7.62021	768
EDDSLANSSDLLKELLETGDNRERSHHQDGSDNEEEVS	7.61899	769
THSFADHSGTIDDREPLANAIKSDSAVIGGLIAV	7.61888	770
GHRPLDKKREEAPSLRPAPPPISGGGYR	7.61789	771
KPVPDLVPGN	7.6178	772
GAKNC(+57.02)NAIRHFENT	7.61662	773
DHSGTIDDREPLANAIKSDSA	7.61511	774
NGKDQDGDQAPEYRGRTELLKDAIGEGKVTL	7.61499	775
LNYGEEGAPGKWQQQGDLQDTKENREEARFQDKQYSSHHTA	7.6149	776
AERAQSIAYHLKIEEQREKVHENENIGTTEPGEHQE	7.61469	777
LEEERESVGPLREDFSLSSSA	7.6142	778
GGGSHRKEGEEADAPGVIPGIVGAVVV	7.61396	779
EASNC(+57.02)FAIRHFEN	7.61314	780
EPPC(+57.02)NDPMVC(+57.02)RLP	7.61142	781
TTC(+57.02)TKTQPNLDNC(+57.02)PFHDQPHLKRKA	7.60892	782
SAEFPDFYDSEEPVSTHQEAENEKDRADQTVLTEDEKKELEN	7.60868	783
HHGRSRPDRSSQGGSLPSEEKGHPQEESEESNVSMASLGE	7.60854	784
NDESNEHSDVIDSQELSKVSREFHSHE	7.60827	785
EPPARPPPPPP	7.60826	786
AGPEAGENQKQPEKNAGPTARTSATVPVLC(+57.02)	7.60656	787
SAEFPDFYDSEEPVSTHQEAENEKDRAD	7.60655	788
VPGQGSSEDDLQEEEQIEQAIKEHLNQGSSQETD	7.60635	789
YGGFM(+15.99)KKDAEEDDSLANSSDLLKELLETGDNRERSHHQDGSDNEEEVS	7.60508	790
TGKLIQGAPTIRGDPEC(+57.02)HLFYNEQQEARGVHTQRMQ	7.60495	791
KKSVPHFSDEDKDPE	7.60468	792
AEPEGGPASEGAARPLPRFN	7.60443	793
FAPERRGHLRPSFHGHHEKGKEGQVLQRS	7.60158	794
SVFPQQTGQLAELQPQDRAGARAS	7.60155	795
SAEFPDFYDSEEPVSTHQEAENEKDRADQTVLTEDE	7.60104	796
GKPPRLVGGPM(+15.99)DASVEEEGVRRALDFAVGEYN	7.60049	797
PPPPPLPAERG	7.60049	798
VPPADPAGSGLQRAEEAPRRQLRV	7.59887	799
TRPRHHHGRSRPDRSSQGGSLPSEEKGHPQEESEESNVSMASLGE	7.5949	800
FPKPGGSQDKSLHNRELSAERPLNEQIAEAEE	7.59488	801
GSTVEKTVAPTEC(+57.02)S	7.59439	802
EVEPSDTIENVKAKIQDKEGIPPDQQRL	7.59392	803
APEAQVSVQPNFQQDKFLGRW	7.5934	804
KRPKPGGWNTGGSRYPGQGSPGGNRYPPQGGGGWG	7.59239	805
SKEEDKHLKFRISHELDSASSEVN	7.5894	806
VPPADPAGSGLQRAEEAPRR	7.58937	807
ASHTSDSDVPSGVTEV	7.58929	808
DEEGESYSKEVPEM(+15.99)E	7.5887	809
YGQVPMC(+57.02)DAGEQC(+57.02)AVRKGARIGKLC(+57.02)DC(+57.02)PRGTSC(+57.02)NSFLLKC(+57.02)L	7.58867	810
VKEPRGLSAASPPLAETGAPRRF	7.58865	811
IKYIKDDVILNEPSADAPAA	7.58824	812
DAWGPGNSARDVLRARAPREEQGAAFLAGP	7.58809	813
AQDLNAPSDWDSRGKDSYETSQLDDQSAETHSHKQSR	7.58786	814
IDSVGSEDSLDTSLRAHGVHATKHVPEKRPLPI	7.58553	815
HSGFEDELSEVLENQSSQAELKEAVEEPSSKD	7.58481	816
YDSEEPVSTHQEAENEKDRADQTVLTEDEKKELENL	7.58472	817
VNPYLQGQRLDNVVAKKSVPH	7.58452	818
GQAGAKPSGAESSKGAAFVSKQEGSEVVKRPR	7.58341	819
DEPQWSLYPSDSQVSEEVKTRHSEKSQ	7.58314	820
EDEEEEEGENYQKGERGEDSSEEKHLEEPGETQNAFLNERKQASAIKKEELVA	7.58197	821
FYDSEEPVSTHQEAENEKDRADQTVLTEDEKKE	7.58038	822
VHLTPEEKSAV	7.58032	823
ADPAGSGLQRAEEAPRRQLRVSQRTDGESRAH	7.57914	824
IQRTPKIQVYSRHPAENGK	7.5791	825
ESSSHHPGIAEFPSRGK	7.57898	826
STLTLSKADYEKHKVYAC(+57.02)EVTHQGLSSPVTKSFNRGEC(+57.02)	7.57871	827
TVVQPSVGAAAGPVVPPC(+57.02)PGRIRHFK	7.5787	828
KQQQQQQQGHKAPAAHPEGQLKFHPDTDDVPVPAPAGDQKE	7.57758	829
GAPLHLGRHRAETQEQQSRS	7.57621	830
DHDVGSELPPEGVLGALLRVK	7.57564	831
ERDC(+57.02)RVSSFRVKEN	7.5735	832
KDQC(+57.02)DKC(+57.02)REILSVDC(+57.02)S	7.57337	833
YSDPDRRPSRQTPRETPEAAEGRRPG	7.5723	834
AELKEKFTAFC(+57.02)KAQGFTEDTIVFLPQTDKC(+57.02)M(+15.99)TEQ	7.57199	835
LLDSPDSTDPLGAVSSHNHQDKKG	7.57072	836
HPSSSGSFSDADLADGVSGGEGKGGSDGGGSHRKEGEEADAPGVIPGIVGAVV	7.57054	837
ISAFSETDTQSTGEASVVSGPRVAQGYHQRT	7.56901	838
ADSGSSEEKQLYNKYPDAVATWLNPDPSQKQN	7.56819	839
ADGVSGGEGKGGSDGGGSHRKEGEEADAPGVIPGIVGAVV	7.56797	840
FIVETKIC(+57.02)QE	7.56779	841
DTHFPIC(+57.02)IFC(+57.02)C(+57.02)GC(+57.02)C(+57.02)HRSKC(+57.02)GMC(+57.02)C(+57.02)KT	7.56716	842
PAGSGLQRAEEAPRRQLRVSQRTDGESRAHLGA	7.56598	843
FC(+57.02)KAQGFTEDTIVFLPQTDKC(+57.02)MTEQ	7.56523	844
LNAPSDWDSRGKDSYETSQLDDQSAETHSHKQ	7.56337	845
KRPKPGGWNTGGSRYPGQGSPGGNRYPPQGGGG	7.56078	846
LADGVSGGEGKGGSDGGGSHRKEGEEADAPGVIPGIVG	7.56046	847
FSSLDSGAGERRGGAAVGGGEQPPPAPAPRRE	7.55936	848
LHRGHQPPPEMAGHSLASSHRNSMIPSAAT	7.55915	849
FSDEGGFTC(+57.02)FFRDHSYQEEAAMEL	7.55685	850
KDTNKYEGWPEVVEMEGC(+57.02)IPQKQD	7.55595	851
SETHAAGHSQEKTHSREKSSQESGEETGSQENHPQESKGQP	7.55592	852
SLAAGPEAGENQKQPEKNAGPTARTSATVPVLC(+57.02)	7.55586	853
NGAYKAIPVAQDLNAPSDWDSRGKDSYETSQLDDQSAETHSHKQS	7.55517	854
MKDQC(+57.02)DKC(+57.02)REILSVDC(+57.02)STN	7.55508	855
ERAPLPPPAPS	7.55506	856
APHGPGLIYRQPNC(+57.02)DDPETEEAALVAIDYIN	7.55416	857
IQRTPKIQVYSRHPA	7.55363	858
HRGHQPPPEM(+15.99)AGHSLASSHRNS	7.5533	859
EVTHQGLSSPVTKSFNRGEC(+57.02)	7.55267	860
LEGQEEEEDNRDSSM(+15.99)KLSF	7.55242	861
TQEKNPLPSKETIEQEKQ	7.55179	862
DVPPLQAARPAPPEPPADSPPAGPLERPRGPDEDEEETAAAPGS	7.55165	863
PNHPSSSGSFSDADLADGVSGGEGKGGSDGGGSHRKEGEEADAPGVIPGIVGAVVVA	7.55128	864
RISHELDSASSEVN	7.55075	865
LHLQVLSTRNENKLLPKHPHLVRQ	7.55035	866
SSEDDLQEEEQIEQAIKEHLNQGSSQETDKLAPVS	7.54862	867
LDRNYLNYGEEGAPGKWQQQGDLQDTKENREEARFQDKQYSSHHTA	7.5486	868
TVVQPSVGAAAGPVVPPC(+57.02)PGRIRHF	7.54729	869
DKETTENENTKFEVR	7.54474	870
KANDESNEHSDVIDSQELSKVSREFHSHEFH	7.54401	871
VDSGNDVTDIADDGC(+57.02)PKPPEIAHGYVEHSVRYQ	7.54398	872
FHSSEIQRDELAPAGTGVSREAVSGLLIM(+15.99)GAGGGS	7.54316	873
APLQPVTPLQLFEGRRN	7.54239	874
SEEKLSEQETEAAEKSA	7.54217	875
QGSSQETDKLAPVS	7.54143	876
M(+15.99)KPVPDLVPGNF	7.54053	877
TC(+57.02)TPGSGELGRILTVPESQKGA	7.54015	878
ADANLEAGNVKETRASRA	7.53989	879
SHTSDSDVPSGVTEV	7.53823	880
IHWESASLLR	7.53817	881
SGFEDELSEVLENQSSQAELKEAVEEPSSKDVME	7.53653	882
DQC(+57.02)DKC(+57.02)REILSVDC(+57.02)STN	7.5365	883
SQPKIVKWDRDM	7.53446	884
PNPNHPSSSGSFSDADLADGVSGGEGKGGSDGGGSHRKEGEEADAPGVIPGIVGAVVVAVAGA	7.53363	885
DLSGHNLANPHPFAVVPSTAT	7.53208	886
DEAEKALGPLLARD	7.53196	887
DAEFRHDSGYEVHHQ	7.53159	888
DGLRVPR	7.53088	889
SSPGKPPRLVGGPM(+15.99)DASVEEEGVRRALDFAVGEYNK	7.53011	890
DQASGSGGKGSRLPDLGSDYKPPMSGSNSPHGSPTSP	7.52948	891
LTGDNIPKDFSEDQGYPDPPNPC(+57.02)PVGKTADDGC(+57.02)LENTPDTAEFSREFQLHQH	7.52943	892
LNYGEEGAPGKWQQQGDLQDTKENREEA	7.52928	893
LIRPQDM(+15.99)KGASRSPEDSSPDAARIRV	7.52768	894
REEGAPGDPEAALEDNLARIRENHERAL	7.52527	895
ESPKEHDPFTYDYQS	7.5246	896
DQC(+57.02)DKC(+57.02)REILSVDC(+57.02)STNNPSQ	7.5226	897
AFC(+57.02)KAQGFTEDTIVFLPQTDKC(+57.02)MTEQ	7.52248	898
EDSKEAEKSGEATDGARPQALPEPMQESKAEGNNQAPGEEEEEEEEATN	7.52084	899
LNAPSDWDSRGKDSYETSQLDDQSAETHSHKQSRL	7.52076	900
PEGKGEQEHSQQKEEEEEMAVVPQGLFRGGKSGELEQEEERLSKEWEDS	7.52048	901
DAEFRHDSGYEVHH	7.5203	902
YLLQGGARQRGLGGRGLQEAAEERESAREEEEAEQE	7.51976	903
GYPEEKKEEEGSANRRPEDQELESLSAIEAELEKVAHQLQ	7.51934	904
AADHDVGSELPPEGVLG	7.51925	905
RVSGGAPLHLGRHRAETQEQQSRS	7.51846	906
ERWC(+57.02)GGSRSGSC(+57.02)AHPHHQVVPFRC(+57.02)LPGE	7.51821	907
SGELEQEEERLSKEWEDS	7.51808	908
ADEPQWSLYPSDSQVSEEVKTRHSEKSQREDEEEEEGENYQKGE	7.51709	909
ELEPPEQQEPGERQEP	7.51687	910
APEAQVSVQPNFQQDKFLGRWFSAG	7.51659	911
LIVQPPFLQSVHHPESRSSIQHSS	7.51639	912
IKDDVILNEPSADAPAA	7.5154	913
GGSQDKSLHNRELSAERPLNEQIAEAEEDKIKKTYPPEN	7.51513	914
AERAQSIAYHLKIEEQREKVHENENIGTTEPGEHQEA	7.5144	915
HPNSPLDEENLTQENQDRGTHVDLGLASAN	7.5142	916
IVETKIC(+57.02)QE	7.51186	917
FPKPGGSQDKSLHNRELSAERPLN	7.51091	918
KAIPVAQDLNAPSDWDSRGKDSYETSQLDDQSAETHSHKQSRLY	7.50853	919
C(+57.02)EVTHQGLSSPVTKSFNRGEC(+57.02)	7.50806	920
LTGDNIPKDFSEDQGYPDPPNPC(+57.02)PVGKTDDGC(+57.02)LENTPDTAEFSREFQLHQH	7.50733	921
SRIGEIKEETTSHLRSC(+57.02)EYKGRPPKAGAEPASEREVS	7.50713	922
HRGHQPPPEMAGHSLASSHRNSMIPSAAT	7.50598	923
EEEKGPRGAGISGRSQEQSVKTVPGASD	7.50478	924
DEPPQSPWDRVKD	7.50476	925
SISAFSETDTQSTGEASVVSGPRVAQGYHQRT	7.50463	926
KANDESNEHSDVIDSQELSKVSREFHSHEFHSHEDML	7.50454	927
SSSYSKQFTSSTSYNRGDSTFESKSYKM	7.50315	928
DKETTENENTKFEV	7.50282	929
SGQLGIQEEDLRKESKDQLSDDVSKVIA	7.5023	930
EPVQFKDC(+57.02)GSVDGVIKEVN	7.50196	931
SFANQPLEVVYSK	7.50161	932
IVRGDQPAASGDSDDDEPPPLPRL	7.50154	933
HPNSPLDEENLTQEN	7.50125	934
LDRNYLNYGEEGAPGKWQQQGDLQDTKENREEARFQDKQYSSHHT	7.50088	935
KVLGAFSDGLAHLDNLK	7.50069	936
EEGKKLVAASQAALG	7.50041	937
PPEPVPPPRAAPAPTHV	7.4982	938
SALEEYTKKLNTQ	7.49787	939
LPPETVDSLKNILTSNNIDVKKMTVTDQVNC(+57.02)PKLS	7.49722	940
NAERVGGLEEERESVGPLREDFSLSSSALIGL	7.49689	941
KANDESNEHSDVIDSQELSKVSREFHSHEFHSHEDM(+15.99)L	7.49632	942
SLTPEQWKSHRSYSC(+57.02)QVTHEGSTVEKTVAPTEC(+57.02)S	7.49621	943
TQGKLSVANKAPGTEGQQQVHGEKKEAPAVPSAPPSY	7.49617	944
RPEAQPPPLSSEHKEPVAGDAVPGPKDGSAPEVRGA	7.49599	945
AAQPQFVHPEHRSFVDLSGHNLANPHPFAVVPSTA	7.49593	946
VPDKTVRWC(+57.02)AVSEHEATKC(+57.02)QSFRDHMK	7.49356	947
KPMPNPNPNHPSSSGSFSDADLADGVSGGEGKGGSDGGGSHRKEGEEADAPGVIPGIVG	7.49321	948
SSQGGSLPSEEKGHPQEESEESNVSM	7.49189	949
ISEEEEKGPRGAGISGRSQEQSVKTVPG	7.49023	950
SGQLGIQEEDLRKESKDQLSDDVS	7.48952	951
LSKRTSGFPAKKRALELSGNSKNELNRS	7.48944	952
NTKSPLFMGKVVNPTQK	7.48879	953
YDSEEPVSTHQEAENEKDRADQTVLTEDE	7.48878	954
GHVLAKELEA	7.48875	955
GLQFPVGR	7.48687	956
VPPADPAGSGLQRAEEAPRRQLRVSQRTDGESRAHLG	7.48637	957
VFSC(+57.02)SVM(+15.99)HEALHNHYTQKSLSLSPG	7.48606	958
KVEQAVETEPEPELRQQ	7.48595	959
DFAAFVEKC(+57.02)C(+57.02)KADDKETC(+57.02)FAEEGKKLVAASQAALGL	7.48555	960
AEDVGSNKGAIIG	7.48545	961
KKRPKPGGWNTGGSRYPGQGSPGGN	7.48511	962
SSPGKPPRLVGG	7.48501	963
DVKEM(+15.99)IFNAERVGGLEEERESVGPLREDFSLSSSAL	7.48483	964
EKQWINKAVGDKLPEC(+57.02)EAVC(+57.02)GKPKNPANPVQR	7.48456	965
DQAANEWGRSGKDPNHFRPAGLPEKY	7.48389	966
YDSEEPVSTHQEAENEKDRADQTVLTEDEKKELEN	7.48374	967
VDPKSKEEDKHLKFRISHELDSASSEVN	7.48229	968
DHHSTHYRASEEEPEYGEEIKGYPGVQAPEDLEWERYRGRGSEEYRAPR	7.47956	969
TETDKPSAQDSRSRGSSGQPADLLQVL	7.47929	970
LSSPVTKSFNRGEC(+57.02)	7.47885	971
NYPSLELDKM(+15.99)AHGYGEESEEERGLEPGKGRHHRGRGGEPRAY	7.47433	972
S(+42.01)DKPDMAEIEKFDKSKLKKTETQE	7.47423	973
DLNAPSDWDSRGKDSYETSQLDDQSAETHSHKQSRLY	7.47381	974
ELEPPEQQEPGERQEPS	7.47317	975
MKDQC(+57.02)DKC(+57.02)REILSVDC(+57.02)STNNPSQ	7.47131	976
TM(+15.99)TLSKSTC(+57.02)QDA	7.47107	977
LREESEADQWLRQVWGEVPEPSDRSEEPETPAAYRART	7.47107	978
GSQDKSLHNRELSAERPLNEQIAEAEEDKI	7.46911	979
YTDEGGKDGPEFTFTTPKFAQGEIEAIVVPVC(+57.02)	7.4681	980
RVGGLEEERESVGPLREDFSLSSSALIGL	7.46737	981
TQGKLSVANKAPGTEGQQQVHGEKKEAPAVPSAPPS	7.46459	982
SSPGKPPRLVGGPM(+15.99)DASVEEEG	7.46434	983
DVKDKETTENENTKFEVRLL	7.46418	984
TPAPQVPARRLLPP	7.46355	985
LLRDPADASEAHESSSRGEAGAPGEEDIQGPTKADTEKWAEGGGHS	7.4625	986
DQESC(+57.02)KGRC(+57.02)TEGFNVDKKC(+57.02)QC(+57.02)DELC(+57.02)SYYQ	7.46199	987
SYKMADEAGSEADHEGTHSTKRGHA	7.46181	988
TYEKYLGEEYVKAVGNLRKC(+57.02)STSSLLEAC(+57.02)TFRRP	7.46157	989
GNKEDYDLSKMRDFINKQADAYVEKGILDKEEAEAI	7.46099	990
SPQPPPPAPAPARDELPDWNEVLPPWDREED	7.46034	991
VGNLRKC(+57.02)STSSLLEAC(+57.02)TFRRP	7.45948	992
SSPGKPPRLVGGPM(+15.99)DASVEEEGVRRALDF	7.45853	993
VFLENVIR	7.45843	994
HTSDSDVPSGVTEVVVK	7.45778	995
PPNPC(+57.02)PVGKTDDGC(+57.02)LENTPDTAEFSREFQLHQH	7.45729	996
DHSC(+57.02)PEGFVYKHKRC(+57.02)IPA	7.45706	997
ENPC(+57.02)QNHHC(+57.02)KHGKVC(+57.02)ELDENNTPMC(+57.02)VC(+57.02)QDPT	7.45678	998
YGEEGAPGKWQQQGDLQDTKENRE	7.4557	999
LQDTKENREEARFQDKQYSSHHTAE	7.45513	1000
EGDAKGLKEGETPGNFMEDEQWLSS	7.45449	1001
APPGRPEAQPPPLSSEHKEPVAGDAVPGPKDG	7.45436	1002
A(+42.01)DKPDM(+15.99)GEIASFDKAKLKKTETQEKNTLPTKETIEQE	7.45408	1003
HRIHWESASLLR	7.45378	1004
SSQQFLHRGHQPPPEMAGHSLASSHRNSMIPSAAT	7.45376	1005
VLSSQQFLHRGHQPPPEM(+15.99)AGHSLASSHRN	7.45361	1006
ADGSEDKVVEVAEEE	7.45344	1007
LVQEDKPAC(+57.02)VC(+57.02)HSGYVGARC(+57.02)EHADL	7.45324	1008
KANDESNEHSDVIDSQELSKVSREFH	7.4532	1009
SC(+57.02)SVM(+15.99)HEALHNHYTQKSLSLSPG	7.45301	1010
HSLAAGPEAGENQKQPEKNAGPTARTSATVPVLC(+57.02)LL	7.45116	1011
APPEPVPPPRAAPAPTHVRSPQPPPPAPAPARDELP	7.45014	1012
GGKSGELEQEEERLSKEWEDS	7.45002	1013
GVSGGEGKGGSDGGGSHRKEGEEADAPGVIPGIVG	7.44912	1014
NVNFQKAIN	7.44813	1015
TASEFDSAIAQDK	7.44674	1016
PRPPNPPKPMPN	7.44593	1017
SFVNDIFER	7.44593	1018
EC(+57.02)RGGC(+57.02)AGGQC(+57.02)C(+57.02)GPL	7.44487	1019
EALHNHYTQKSLSLSPG	7.44375	1020
SSQGGSLPSEEKGHPQEES	7.44243	1021
KANDESNEHSDVIDSQELSKVSREFHS	7.44138	1022
FGTQTYTC(+57.02)NVDHKPSN	7.4405	1023
SLAGGSPGAAEAPGSAQVAGLC(+57.02)GRLTLHRDL	7.44044	1024
ELGQSGVDTYLQTK	7.4387	1025
LSNALSKSSAPPITPEC(+57.02)RQVLKTSRKDVKDKETTENENTKFE	7.43854	1026
AQSIAYHLKIEEQREKVHENENIGTTEPGEHQEA	7.43826	1027
TGKLIQGAPTIRGDPEC(+57.02)HLFYNEQQEARGVHTQRM(+15.99)Q	7.43783	1028
DVQGRENNKDYFSPELLVLYFASS	7.43718	1029
DRNYLNYGEEGAPGKWQQQGDLQDTKENREEARFQDKQ	7.43697	1030
IHEAQQAMDIHFHSPAFQHPPTE	7.43662	1031
GAPPKVPRTPPAEELAEPQAAGGGQKKGDKAPGGGGANLKGDRSRLL	7.43597	1032
DVKEMIFNAERVGGLEEERESVGPLRED	7.43597	1033
TAFQEALDAAGDK	7.43584	1034
SSPLDNKLNVEDVDSTKNRKLIDDYDSTKSGLDHKFQDDPDGLHQL	7.43583	1035
GDQILDWQYGVTQAFPHTEEEVEVDSHAYSHRW	7.43569	1036
AERVGGLEEERESVGPLREDFSLSSSA	7.43549	1037
HRPRDQAAALVPKAGLAKPPAAAKSSPSLASSSSSSSSA	7.43508	1038
ERRGHLRPSFHGHHEKGKEGQVLQRS	7.43503	1039
DSVPANTENEVEPVDARPAADRGLTTRPGSGLTNIKTEEISEVKM	7.43465	1040
VSPAAGSSPGKPPR	7.43355	1041
MKDQC(+57.02)DKC(+57.02)REILSVDC(+57.02)STNNPSQA	7.43348	1042
SGQLGIQEEDLRKESKDQLSDDVSKVIAYL	7.43262	1043
EELEEELDEAVERSLKSILNKN	7.43225	1044
SHTSDSDVPSGVTE	7.4299	1045
A(+42.01)DKPDMGEIASFDKAKLKKTETQEKN	7.42961	1046
HSGFEDELSEVLENQSSQAELKEAVEEPSS	7.42846	1047
SPLFM(+15.99)GKVVNPTQK	7.4275	1048
NLDFLKAVDTNRASVGQDSPEPR	7.42632	1049
ERPVFTNHFLVELHKGGEDKARQV	7.42609	1050
VAEKALQEYRKKHREE	7.42602	1051
LIKTVETRDGQVINETSQHHDDLE	7.42498	1052
GQGSSEDDLQEEEQIEQAIKEHLNQGSSQETDKLA	7.42487	1053
VEKC(+57.02)C(+57.02)KADDKETC(+57.02)FAEEGKKLVAASQAALG	7.42472	1054
VLSSQQFLHRGHQPPPEMAGHSLASS	7.42356	1055
HEALHNHYTQKSLSLSPG	7.42346	1056
GEEGAPGKWQQQGDLQDTKENREEARFQDKQYSSHHTA	7.42336	1057
SHRKEGEEADAPGVIPGIVGAVVV	7.4231	1058
GKEQTMSEC(+57.02)EAGALRC(+57.02)RGQSISVTSIRPC(+57.02)AAETQ	7.42221	1059
VKQADSGSSEEKQLYNKYPDAVA	7.42085	1060
SYLSLTPEQWKSHKSYSC(+57.02)QVTHEGSTVEKTVAPTEC(+57.02)S	7.42038	1061
LDVELGRTTC(+57.02)TKTQPNLDNC(+57.02)PFHDQPHLKRKA	7.41896	1062
SC(+57.02)QVTHEGSTVEKTVAPTEC(+57.02)S	7.41785	1063
EAPVPTKTKVA	7.41677	1064
VAQDLNAPSDWDSRGKDSYETSQLDDQSAETHSHKQSRL	7.41671	1065
EAGENQKQPEKNAGPTARTSATVP	7.41596	1066
HSLAAGPEAGENQKQPEKNAGPTARTSATVPVLC(+57.02)LLA	7.41592	1067
PHPPPPPPP	7.41577	1068
LDRNYLNYGEEGAPGKWQQQGDLQDTKENREEARFQDKQ	7.41552	1069
KGGSDGGGSHRKEGEEADAPGVIPGIVGAVVV	7.41499	1070
THRIHWESASLL	7.41459	1071
FHSSEIQRDELAPAGTGVSREAVSGLLIM(+15.99)GAGGGSL	7.4137	1072
YTQKSLSLSPG	7.41278	1073
FTAFC(+57.02)KAQGFTEDTIVFLPQTDKC(+57.02)MTEQ	7.41234	1074
DPEAASPGAPSRDVL	7.41202	1075
EIDSVGSEDSLDTSLRAHGVHATKHVPEKRPLP	7.41197	1076
VLETKSLYVR	7.41154	1077
YPSKPDNPGEDAPAED	7.40983	1078
FHSSEIQRDELAPAGTGVSREAVSG	7.40956	1079
SVNPYLQGQRLDN	7.40895	1080
S(+42.01)DKPDM(+15.99)AEIEKFDKSKLKKTETQEKNPLPSKETIEQE	7.40863	1081
SGGAPLHLGRHRAETQEQQSRS	7.40715	1082
HGSPVDIC(+57.02)TAKPRDIPMNPMC(+57.02)IYRSPEKKATEDEGSEQKIPEATN	7.4069	1083
GDLQDTKENREEARFQDKQYSSHHTAE	7.40686	1084
NAERVGGLEEERESVGPLRED	7.40674	1085
ADEPQWSLYPSDSQVSEEVKTRHSEKSQ	7.40564	1086
VLSSQQFLHRGHQPPPEMAGHSLASSHRNS	7.40418	1087
VVAENQQGKSKAAHFVF	7.40396	1088
TVVQPSVGAAAGPVVPPC(+57.02)PGRIRH	7.40257	1089
EHEEPTTSEMAEETYSPKIFRPKHTRISELKAEAV	7.4023	1090
GYPEEKKEEEGSANRRPEDQELESLSAIEAELEKVAH	7.40199	1091
ALPPPPPPPPP	7.40156	1092
RELSAERPLNEQIAEAEEDKI	7.40144	1093
VGAAAGPVVPPC(+57.02)PGRIRHFKV	7.40126	1094
KREEAPSLRPAPPPISGGGY	7.40099	1095
SRPDRSSQGGSLPSEEKGHPQEESEESNVSM(+15.99)ASLGE	7.40035	1096
GNVAQKHWVGPSNLVKC(+57.02)KPC(+57.02)PV	7.40014	1097
ELQQAVLHM(+15.99)EQRKQQQQQQQGHKAPAAHPEGQLKFHPDTDDVPVPAPAGDQKE	7.39938	1098
SSQGGSLPSEEKGHPQEESEESNVSMA	7.39914	1099
LSRVSGGAPLHLGRHRAETQEQQSRS	7.3991	1100
EQGSSSRAEDSPEGYEKEGLGDRGEKPASPAVQPDAALQ	7.39778	1101
ESPKEHDPFTYDYQSLQIGGLVI	7.39768	1102
LETPAPQVPARRLLPP	7.39679	1103
KAQGFTEDTIVFLPQTDKC(+57.02)M(+15.99)TEQ	7.39629	1104
DLSSGAPRGRNLPAPDQPQPPLQRGTRLRLRQ	7.39615	1105
YDSEEPVSTHQEAENEKDRADQTVLTEDEKKEL	7.39597	1106
SKPDNPGEDAPAEDM(+15.99)A	7.39573	1107
ILTSNNIDVKKM(+15.99)TVTDQVNC(+57.02)PKLS	7.39522	1108
VPPADPAGSGLQRAEEAPRRQLRVSQRTDGESRAHLGAL	7.39468	1109
PYLQGQRLDNVVAKKSVPHFSDEDKD	7.39284	1110
PQVPVHFDG	7.39242	1111
AVGLSRVSGGAPLHLGRHRAETQEQQSRS	7.39208	1112
SLELDKMAHGYGEESEEERGLEPGKGRHHRGRGGEPRA	7.39176	1113
ERAPLPPPAPSQFQARMPDSGP	7.39115	1114
NKAPGTEGQQQVHGEKKEAPAVPSAPPSYEE	7.39033	1115
IQRTPKIQVYSR	7.3903	1116
DVELGRTTC(+57.02)TKTQPNLDNC(+57.02)PFHDQPHLKRKAFC(+57.02)SFQ	7.39007	1117
GEAGAPGEEDIQGPTKADTEKWAEGGGHS	7.38787	1118
SETHAAGHSQEKTHSREKSSQESGEETGSQENHPQESKGQPR	7.38693	1119
VHPEHRSFVDLSGHNLANPHPF	7.38661	1120
SPGKPPRLVGGPM(+15.99)DASVEEEGVRRALDFAVGEYNKASN	7.38582	1121
RLDNVVAKKSVPHFSDEDKDPE	7.38351	1122
DVELGRTTC(+57.02)TKTQPNLDNC(+57.02)PFHDQPHLKRKAFC(+57.02)	7.38329	1123
SPPLAETGAPRRF	7.38319	1124
EGTEEGSPREF	7.38304	1125
HRPRDQAAALVPKAGLAKPPAAAKSSPSLASSSSSSSSAVAGGAPEQQ	7.3827	1126
PTKTKVAVDENKAKEFLGSLKRQ	7.38211	1127
ADPAGSGLQRAEEAPRRQLRVSQRTDGESRAHLGALLA	7.38153	1128
SPGGVYATRSSAVRLR	7.38108	1129
AADHDVGSELPPEGVLGALLRVKRLETPAPQVPA	7.38032	1130
HSHEDMLVVDPKSKEEDKHLKFRISHELDSASSEVN	7.3801	1131
DQESC(+57.02)KGRC(+57.02)TEGFNVDKKC(+57.02)QC(+57.02)DELC(+57.02)SYYQSC(+57.02)C(+57.02)TDYTAEC(+57.02)KPQ	7.37902	1132
GFPFHSSEIQ	7.37902	1133
DGVSGGEGKGGSDGGGSHRKEGEEADAPGVIPGIVGAVVV	7.379	1134
QPPPPAPAPARDELPD	7.37619	1135
EKEKEMDPFHYDYQTLRIGG	7.37533	1136
ILGGHLDAKG	7.37526	1137
DELFQDRF	7.37488	1138
TFGSGEADC(+57.02)GLRPLFEKKSLEDKTERELLESYIDGR	7.3748	1139
SGRDPNHFRPAGLPEKY	7.37431	1140
NAPSDWDSRGKDSYETSQLDDQSAETHSHKQSRL	7.3697	1141
PPEPVPPPRAAPAPTHVRSPQPPPPAPAPARDELPDW	7.36894	1142
PGGSQDKSLHNRELSAERPLNEQIAEAEEDKI	7.36864	1143
S(+42.01)SEKSGLPDSVPHTSPPPYNAPQPPAEPPAPPPQAAPSSHHHHHHH	7.3686	1144
GKPPRLVGGPM(+15.99)DASVEEEGVRRALDFAVGEYNKASN	7.36858	1145
SAEFPDFYDSEEPVSTHQEAENEKDRADQTVLTEDEKKE	7.36851	1146
VPDKTVRWC(+57.02)	7.36829	1147
LVQEDKPAC(+57.02)VC(+57.02)HSGYVGARC(+57.02)EHAD	7.36359	1148
STTAVVTNPKE	7.36233	1149
KFYSEKEC(+57.02)REYC(+57.02)GVPGDGDEELLRFSN	7.36195	1150
NLANPHPF	7.36131	1151
GGSRYPGQGSPGGNRYPPQGGGG	7.36095	1152
TQGKLSVANKAPGTEGQQQVHGEKKEAPAVPSAPPSYEEATSGEGMKAG	7.36086	1153
SDGGGSHRKEGEEADAPGVIPGIVG	7.36063	1154
VGTSAAPVPSDNH	7.36044	1155
SSPGKPPRLVGGPM(+15.99)DASVEEEGVRRALDFAVGE	7.35995	1156
SAEFPDFYDSEEPVSTHQEAENEKDRADQTVLTEDEKKELENL	7.35976	1157
EAC(+57.02)DDYRLC(+57.02)E	7.35929	1158
VGNAC(+57.02)RLL	7.35904	1159
ASNC(+57.02)FAIRH	7.35858	1160
IIEDRHGGYKPSDEHKTDLNPDNLQGGDDLDPN	7.35851	1161
ERVGGLEEERESVGPLREDFSLSSSA	7.35843	1162
EEDDSLANSSDLLKELLETGDNRERSHHQDGSDNEEEVS	7.35757	1163
SSTLTLSKADYEKHKVYAC(+57.02)EVTHQGLSSPVTKSFNRGEC(+57.02)	7.35746	1164
APEAQVSVQPNFQQDKFLGRWFS	7.35719	1165
ADANLEAGNVKETRASRAK	7.3566	1166
ELKEKFTAFC(+57.02)KAQGFTEDTIVFLPQTDKC(+57.02)MTEQ	7.35629	1167
LKKTETQEKNPLPSKETIEQEKQAGES	7.35585	1168
TLIEKTNEERKTLLSNLEEAK	7.35562	1169
IPVKQADSGSSEEKQLYNKYPDAVATWLNPDPSQKQN	7.35547	1170
KANDESNEHSDVIDSQELSKVSREFHSHEFHSHEDMLVVDPKSKEEDKH	7.35518	1171
GYPEEKKEEEGSANRRPEDQELESLSAIEAE	7.35509	1172
VPPC(+57.02)PGRIRHFKV	7.35501	1173
RDVRQYVQGC(+57.02)GV	7.35497	1174
TVASHTSDSDVPSGVTE	7.3549	1175
HLQVLSTRNENKLLPKHPHLVRQ	7.35465	1176
EAPVPTKTKVAVDENKAKEFLGSL	7.35436	1177
GGGGFSDKDLEDIVGGGEYKPDKGKGDGRYGSNDDPGSGMVAEPGTIAG	7.35419	1178
S(+42.01)ETSRTAFGGRRAVPPNNSNAAEDDLPTVELQGVVPR	7.3539	1179
VGGGEQPPPAPAPRRE	7.35363	1180
VPERAPLPPPAPS	7.3533	1181
SLFEYQKNNK	7.35216	1182
KFAVETLIC(+57.02)S	7.35209	1183
SNNIDVKKM(+15.99)TVTDQVNC(+57.02)PKLS	7.35158	1184
REEGAPGDPEAALEDNLARIRENHE	7.35149	1185
VPDKTVRW	7.35104	1186
VDSGNDVTDIADDGC(+57.02)PKPPEIAHG	7.3499	1187
M(+15.99)KDQC(+57.02)DKC(+57.02)REILSVDC(+57.02)STN	7.34949	1188
NAPPEPVPPPRAAPAPT	7.34852	1189
GNLRKC(+57.02)STSSLLEAC(+57.02)TFRRP	7.34836	1190
RLTIGEGQQHHLGGAKQAGDV	7.34735	1191
SAAEKEKEMDPFHYDYQTLRIGGL	7.34688	1192
ESPPQQQPPRLPPEVEAGQRLRAG	7.3453	1193
KEPRGLSAASPPLAETGAPRRF	7.3449	1194
LDNC(+57.02)PFHDQPHLKRKA	7.34467	1195
LADGVSGGEGKGGSDGGGSHRKEGEEADAPGVIPG	7.34433	1196
KANDESNEHSDVIDSQELSKVSREFHSHEF	7.34341	1197
KDDVILNEPSADAPAA	7.34341	1198
SRGPVPGARQAPQHPQPLDFFQPPPQSEQPQQPQARPV	7.34272	1199
SDDDRVIWAEQQYEKERS	7.34272	1200
SQEETPGHRRKEAEGTEEGGEEEDDEEMDPQTIDSL	7.3427	1201
FETC(+57.02)DLDNDKY	7.34205	1202
EEGAPGKWQQQGDLQDTKENREEARFQDKQYSSHHTA	7.34183	1203
DSDPITVTVPVEVSRKNPK	7.34066	1204
GKDSYETSQLDDQSAETHSHKQS	7.33981	1205
PNHPSSSGSFSDADLADGVSGGEGKGGSDGGGSHRKEGEEADAPGVIPGIVGAVVVAVA	7.33937	1206
HKSEVAHRFKDLG	7.33748	1207
EFHSHEFHSHEDMLVVDPKSKEEDKHL	7.33702	1208
HFENKFA	7.33676	1209
EGQEEEEDNRDSSMKLS	7.33658	1210
TNVNC(+57.02)PIEC(+57.02)FMPLDVQADREDSRE	7.33654	1211
GVVSLGSPSGEVSHPRKT	7.33566	1212
KPGAPPKVPRTPPAEELAEPQAAGGGQKKGDKAPGGGGAN	7.3355	1213
PNPSAPRELKEQQ	7.33463	1214
KEKFTAFC(+57.02)KAQGFTEDTIVFLPQTDKC(+57.02)MTEQ	7.33387	1215
DKTVRWC(+57.02)AVSEHEATKC(+57.02)Q	7.33367	1216
PQAAGGGQKKGDKAPGGGGANLKGDRSRLL	7.33264	1217
IQRDELAPAGTGVSREAVSGLLIMGAGGGS	7.33264	1218
SSQGGSLPSEEKGHPQEESEESNVSM(+15.99)ASLGEKRDHHSTHY	7.33173	1219
LEGQEEEEDNRDSSMKLS	7.33102	1220
S(+42.01)DKPDM(+15.99)AEIEKFDKSKLKKTETQEKNP	7.32987	1221
EAPVPTKTKVAVDENKAKEFLG	7.32987	1222
LDGKNIKEKETVIIPNEKS	7.32901	1223
GLGGRGLQEAAEERESAREEEEAEQE	7.32787	1224
HLKKPSQLSSFSWDN	7.32771	1225
KDQC(+57.02)DKC(+57.02)REILSVDC(+57.02)ST	7.32744	1226
KPGDQILDWQYGVTQAFPHTEEEVEVDSHAYSHRW	7.32654	1227
SKSKKFRRPDIQYPDATDEDITSHMESEE	7.32572	1228
DTGAALLAESRAEKNRLWGPLEVRRVG	7.32527	1229
DGGGGSSTPEDPAEAPR	7.32506	1230
AVDENKAKEFLGSLKRQ	7.325	1231
TQGKLSVANKAPGTEGQQQVHGEKKEAPAVPSAPPSYEEATSGEG	7.32467	1232
GEAGAPGEEDIQGPTKADTEKWAEGGGHSRERA	7.32406	1233
RPPPPPPP	7.32147	1234
PPPPAAPLPR	7.32104	1235
LDDLQPWHSFGADSVPANTENEVEPVDARPAADRG	7.32083	1236
DSLANSSDLLKELLETGDNRERSHHQDGSDNEEEVS	7.3205	1237
DFLAEGGGVR	7.32002	1238
YLNYGEEGAPGKWQQQGDLQDTKENREEARFQDKQYSS	7.31988	1239
YGEEGAPGKWQQQGDLQDTKEN	7.31967	1240
KDQC(+57.02)DKC(+57.02)REILSVDC(+57.02)STNNP	7.31884	1241
SAASPPLAETGAPRRF	7.31884	1242
EKHKVYAC(+57.02)EVTHQGLSSPVTKSFNRGEC(+57.02)	7.31815	1243
EEEGSANRRPEDQELESLSAIEAELEKVAHQLQA	7.31798	1244
LGQAASDNSGPEDAKRQAKKQKTRRT	7.31794	1245
DPAGSGLQRAEEAPRRQL	7.3179	1246
SEVAHRFKDLGEEN	7.31744	1247
SPKERHIIVAC(+57.02)EGSPYVPVHFDASVEDST	7.31721	1248
YLQGQRLDNVVAKKSVPHFSDEDKD	7.31666	1249
SHSSGSVLPLGELEGRRSTRD	7.31437	1250
DAHKSEVAHRF	7.31427	1251
SVNPYLQGQRLDNVVAKKSVPHFSD	7.31404	1252
GSSEDDLQEEEQIEQAIKEHLNQGSSQETDKLAPVS	7.31334	1253
DVGSNKGAIIGL	7.31323	1254
DLQDTKENREEARFQDKQYSSHHTAE	7.31266	1255
SEHKEPVAGDAVPGPKDGSAPEVRGA	7.31218	1256
EGEEENELTLNEKN	7.3111	1257
FEDELSEVLENQSSQAELKEAVEEPSSKDVME	7.31099	1258
KAITEKEKIEKERQSIRSSPLDNKLNVEDVDSTKN	7.31082	1259
DQTVSDNELQEMSNQGSKYVNKEIQNAVNG	7.31076	1260
FPKSRIV	7.30874	1261
NHPSSSGSFSDADLADGVSGGEGKGGSDGGGSHRKEGEEADAPGVIPGIVG	7.30854	1262
KKRPKPGGWNTGGSRYPGQGSPGGNRYPPQG	7.30833	1263
EQGSSSRAEDSPEGYEKEGLGDRGEKPASPAVQPDAA	7.3078	1264
GGDHVPVSHEQPRGGEDAAVQEPRQRPEPELGL	7.30735	1265
DVKC(+57.02)DMEVSC(+57.02)PDGYTC(+57.02)C(+57.02)RLQSGAWGC(+57.02)C(+57.02)PFTQAVC(+57.02)C(+57.02)EDHIHC(+57.02)C(+57.02)PAGFTC(+57.02)DTQKGTC(+57.02)EQ	7.30666	1266
SASAKITVVDALHEIPVKKGEGAEL	7.30612	1267
VHPEHRSFVDLSGHNLANPHPFAVVPSTAT	7.30565	1268
APEAQVSVQPNFQQDKF	7.3055	1269
DESNEHSDVIDSQELSKVSREFHSHEFHSHED	7.30509	1270
DHDVGSELPPEGVLGALLRVKR	7.30494	1271
VNDIFER	7.30479	1272
VGGLEEERESVGPLREDFSLSSSALIGL	7.30445	1273
SGKDPNHFRPAGLPEKY	7.30144	1274
EEGAPGKWQQQGDLQDTKENREEARFQDKQ	7.30101	1275
GEGKGGSDGGGSHRKEGEEADAPGVIPGIVGAVVVA	7.30068	1276
SQGGSLPSEEKGHPQEESEESN	7.30062	1277
TC(+57.02)TKTQPNLDNC(+57.02)PFHDQPHLKRKA	7.3004	1278
GSESGIFTNTKESSSHHPGIAEFPSRGK	7.29741	1279
FPKPGGSQDKSLHNRELSAERPLNEQIAEAEEDKIK	7.2964	1280
REEARFQDKQYSSHHTAE	7.29475	1281
KVAQDQLRDKAPFRGLPPVDFVPPIGVESREPADAAIRE	7.29462	1282
PPNPC(+57.02)PVGKTADDGC(+57.02)LENTPDTAEFSREFQLHQH	7.29451	1283
AYRTSPKERHIIVAC(+57.02)EGSPYVPVHFDASVEDST	7.29414	1284
ITEKEKIEKERQSIRSSPLDNKLNVEDVDSTKN	7.294	1285
LSNALSKSSAPPITPEC(+57.02)RQVLKTSRKDVKDKETTENENTKFEV	7.29394	1286
EIDSVGSEDSLDTSLRAHGVHATKHVPEKRP	7.29369	1287
NAERVGGLEEERESVGPLREDFSLSSSALIG	7.29305	1288
VLSSQQFLHRGHQPPPEMAGHS	7.29299	1289
EAQPPPLSSEHKEPVAGDAVPGPKDGSAPEVRGA	7.29279	1290
SEEPVSTHQEAENEKDRADQTVLTEDEKKE	7.29252	1291
SHTSDSDVPSGVTEVVVK	7.2919	1292
EVEPSDTIENVKAKIQDKEGIPPDQ	7.29086	1293
A(+42.01)DKPDMGEIASFDKAKLKKTETQEKNTLPT	7.29032	1294
VVC(+57.02)EEPQVKYSTLHTQSAEPPPPPEPARI	7.28957	1295
ELASGLSFPVGFK	7.28934	1296
DSEDLSDSRAGEEGSIRAVDHAVIGGVVA	7.28932	1297
SFDAREQWPQC(+57.02)PTIKE	7.28917	1298
A(+42.01)KEGVEKAEETEQMIEKEAGKEPAEGGGGDGSH	7.28881	1299
FEEC(+57.02)DPNKDKHITLKEWGHC(+57.02)FGIKEEDIDEN	7.28852	1300
EDGGGGSSTPEDPAEAPRT	7.28798	1301
SDGGGSHRKEGEEADAPGVIPG	7.28735	1302
SSPGKPPRLVGGPMDASVEEEGVRRALDFAVG	7.28657	1303
SAKITVVDALHEIPVKKGEGAEL	7.28652	1304
GGEGKGGSDGGGSHRKEGEEADAPGVIPGIVG	7.28621	1305
YEKHKVYAC(+57.02)EVTHQGLSSPVTKSFNRGEC(+57.02)	7.28562	1306
RIHWESASLL	7.28544	1307
DLQEEEQIEQAIKEHLNQGSSQETDKLAPVS	7.28538	1308
GGGSHRKEGEEADAPGVIPGIVGAVV	7.28468	1309
WQQQGDLQDTKENREEARFQDKQYSSHHTAE	7.28436	1310
FSDADLADGVSGGEGKGGSDGGGSHRKEGEEADAPGVIPG	7.28407	1311
SLTPEQWKSHKSYSC(+57.02)QVTHEGSTVEKTVAPTEC(+57.02)S	7.28317	1312
DPIIEDRHGGYKPSDEHKTDLNPDNLQGGDDLDPN	7.28283	1313
SDADLADGVSGGEGKGGSDGGGSHRKEGEEADAPGVIPGIVG	7.2828	1314
SGKSFKAGVC(+57.02)PPKKSAQC(+57.02)L	7.28264	1315
NGKDQDGDQAPEYRGRTELLKDAIGEGKVTLRI	7.28249	1316
SSSGSFSDADLADGVSGGEGKGGSDGGGSHRKEGEEADAPGVIPGIVGAVVV	7.28221	1317
DLLPSRDRQHLPLIK	7.28153	1318
FSDEGGFTC(+57.02)FFRDHSYQEEAAM(+15.99)EL	7.28131	1319
VVGQTPVYVPYEIRVQAENDFGKGPEPES	7.28122	1320
GPTGTGESKC(+57.02)PLM(+15.99)VKVLDAVRG	7.28122	1321
ESRGLRVC(+57.02)EDGPVFYPPPKK	7.2806	1322
FPVGPPKNDDTPN	7.28021	1323
EVEPVDARPAADRGLTTRPGSGLTNIKTEEISEVKM(+15.99)	7.27974	1324
TQGKLSVANKAPGTEGQQQVHGEKKEAPAVPSAPPSYEEATSG	7.27964	1325
DRVSEADIQRLLHG	7.27916	1326
KDQC(+57.02)DKC(+57.02)REILSVDC(+57.02)STNN	7.27912	1327
C(+57.02)DDYRLC(+57.02)	7.27894	1328
ILGGHLDAK	7.27827	1329
RHFENKFAVET	7.27788	1330
NVNFQKAINEKLGQYASPTAKRC(+57.02)	7.27784	1331
GRGSEEYRAPRPQSEESWDEED	7.27777	1332
LANPHPFAVVPSTAT	7.27589	1333
DAWGPGNSARDVLRARAPR	7.27529	1334
DPADASEAHESSSRGEAGAPGEEDIQGPTKADTE	7.27485	1335
LHRGHQPPPEMAGHSLASSHRNSM(+15.99)IPSAAT	7.27437	1336
EIVLTQSPGTLSLSPGERATLSC(+57.02)RA	7.27376	1337
VDNDENEHQLSLR	7.27302	1338
EGQEEEEDNRDSSMKL	7.27293	1339
WIQKTIQA	7.27275	1340
HNHYTQKSLSLSPG	7.27186	1341
S(+42.01)DKPDM(+15.99)AEIEKFDKSKLKKTETQEKNPL	7.27161	1342
NEQIAEAEEDKI	7.27031	1343
KANDESNEHSDVIDSQELSKVSREFHSHEFHS	7.27019	1344
LSQAPASDVLARTHTAQDRPPAEGDDRFSES	7.26933	1345
LTC(+57.02)TPGSGELGRILTVPESQKGA	7.26923	1346
PPPPPLPAERGRRAL	7.26867	1347
TQGKLSVANKAPGTEGQQQVHGEKKEAPAVPSAPPSYEEATSGEGM	7.26809	1348
KDQC(+57.02)DKC(+57.02)REILSVDC(+57.02)	7.2675	1349
APPEPVPPPRA	7.26731	1350
TPPAEELAEPQAAGGGQKKGDKAPGGGGANLKGDRSRLL	7.2672	1351
SKPDNPGEDAPAEDMA	7.26715	1352
EEKAVADTRDQADGSRASVDSGSSEEQGGSSRALVSTLVPLG	7.26675	1353
DMKGASRSPEDSSPDAARIRV	7.26651	1354
GEGKGGSDGGGSHRKEGEEADAPGVIPGIVGAVV	7.2659	1355
PPADPAGSGLQRAEEAPRRQL	7.26517	1356
PPGRPEAQPPPLSSEHKEPVAGDAVPGPKD	7.26508	1357
SSPETLISDLLMRESTENVPRTRLED	7.26439	1358
ALHNHYTQKSLSLSPG	7.26427	1359
EITWDATGGPGRPAAPASRPPALSPLSPR	7.26345	1360
PQAAGGGQKKGDKAPGGGGANLKGDRS	7.26342	1361
GEEGAPGKWQQQGDLQDTKENREEARFQDKQ	7.26328	1362
IDSVGSEDSLDTSLRAHGVHATKHVPEKRP	7.26319	1363
FDAREQWPQC(+57.02)PTIKE	7.26247	1364
DRGLTTRPGSGLTNIKTEEISEVKMDAEFRHDSGYEVHHQ	7.26157	1365
HSGFEDELSEVLENQSSQAELKEAVEEPSSKDVMEK	7.26095	1366
VLSPADKTNVKAAWGKVG	7.26095	1367
GPTGTGESKC(+57.02)PLMVKVLDAVRGSPAIN	7.26083	1368
ILSPRSKESVPEFPLSPPKKKD	7.26074	1369
NYGEEGAPGKWQQQGDLQDTKENRE	7.26033	1370
FPKPGGSQDKSLHNRELSAERPLNEQIAEAE	7.25974	1371
KEAEGTEEGGEEEDDEEMDPQTIDSLIELSTKLHLPADDVVSIIEEVEE	7.25859	1372
S(+42.01)DKPDMAEIEKFDKSKL	7.25809	1373
LRDPADASEAHESSSRGEAGAPGEEDIQGPTKADTEKWAEGGGHSRE	7.25739	1374
IRQGNIEREC(+57.02)KEEFC(+57.02)TFEEAREAFENNEKTKE	7.25662	1375
LSSQQFLHRGHQPPPEMAGHSLASSHRNSMIPSAAT	7.2566	1376
EAGENQKQPEKNAGPTARTSATVPVL	7.25604	1377
HGSPVDIC(+57.02)TAKPRDIPMNPMC(+57.02)IYRSPEKKATEDEG	7.25549	1378
DVKEM(+15.99)IFNAERVGGLEEERESVGPLREDFSLSSS	7.25455	1379
EKNPLPSKETIEQEKQ	7.25443	1380
SC(+57.02)YRKILKDHNC(+57.02)HNLPEGVADLTQID	7.25402	1381
AADHDVGSELPPEGVLGALLRVK	7.25397	1382
SFFSTFKEKESQDKTLSLPELEQQQEQQQEQQQEQVQM(+15.99)LAPLES	7.25373	1383
YPSKPDNPGEDAPAE	7.25319	1384
LHMEQRKQQQQQQQGHKAPAAHPEGQLKFHPDTDDVPVPAPAGDQKE	7.25283	1385
SGFEDELSEVLENQSSQAELKEAVEEPSSKDVM(+15.99)E	7.25254	1386
SRGPVPGARQAPQHPQPLDFFQPPPQSEQPQQPQARP	7.25244	1387
VLSSQQFLHRGHQPPPEM(+15.99)AGHSLASS	7.25227	1388
LSQAPASDVLARTHTAQDRPPAEGDDRFSESILT	7.25222	1389
IEKFDKSKLKKTETQEKNPLPSKETIEQEKQ	7.25208	1390
DGGGSHRKEGEEADAPGVIPG	7.25157	1391
IRQGNIEREC(+57.02)KEEFC(+57.02)TFEEAREAFENNEKTKEF	7.2513	1392
DVELGRTTC(+57.02)TKTQPNLDNC(+57.02)PFHDQPHL	7.25093	1393
HKSYSC(+57.02)QVTHEGSTVEKTVAPTEC(+57.02)S	7.24966	1394
TYFPHFDLSHGSAQVK	7.24819	1395
PNPNHPSSSGSFSDADLADGVSGGEGKGGSDGGGSHRKEGEEA	7.24807	1396
SLELDKMAHGYGEESEEERGLEPGKGRHHRGRGGEP	7.248	1397
M(+15.99)KDQC(+57.02)DKC(+57.02)REILSVDC(+57.02)STNNPSQ	7.2477	1398
EDEEEEEGENYQKGERGEDSSEEKHLEEPGETQNAFLNERKQASAIKKEELV	7.24751	1399
DM(+15.99)KGASRSPEDSSPDAARIRV	7.24719	1400
LKIEEQREKVHENENIGTTEPGEHQEA	7.24714	1401
IHFHSPAFQHPPTE	7.24704	1402
SHEDMLVVDPKSKEEDKHLKFRISHELDSASSEVN	7.24665	1403
TETDKPSAQDSRSRGSSGQPADL	7.24633	1404
SKPEESHLL	7.24586	1405
SSKITHRIHWE	7.24541	1406
GTEDEEAKGVQQYVPEE	7.24499	1407
RGEQPPDLETTVILPESVFRETPPVVRPAGPGEAQEPEELARRQ	7.2449	1408
SSLDSGAGERRGGAAVGGGEQPPPAPAPRRE	7.24445	1409
ADPAGSGLQRAEEAPRRQLRVSQ	7.24438	1410
KAKEFLGSLKRQ	7.24386	1411
DQESC(+57.02)KGRC(+57.02)TEGFNVDKKC(+57.02)QC(+57.02)DELC(+57.02)SYYQSC(+57.02)C(+57.02)TDYTAEC(+57.02)KPQVTRGDVF	7.24316	1412
SDKPDMAEIEKFDKSKLKKTETQEKNPLPSKETIEQEKQAGES	7.24229	1413
PPPLSSEHKEPVAGDAVPGPKDGSAPEVRGA	7.24197	1414
SLADQAANEWGRSGKDPNHFRPAGLPEKY	7.24185	1415
YSC(+57.02)QVTHEGSTVEKTVAPTEC(+57.02)S	7.2418	1416
LADGVSGGEGKGGSDGGGSHRKEGEEADAPGVIPGIVGA	7.24167	1417
KFRISHELDSASSEVN	7.24137	1418
GGSQDKSLHNRELSAERPLNEQIAEAEE	7.24135	1419
KANDESNEHSDVIDSQELSKVSREFHSHEFHSHEDMLV	7.24042	1420
DQTVSDNELQEMSNQGSKYVNKEIQNAVNGVKQ	7.24037	1421
VVSLGSPSGEVSHPRKT	7.24	1422
TPRAELKEKFTAFC(+57.02)KAQGFTEDTIVFLPQTDKC(+57.02)MTEQ	7.2399	1423
AIDKC(+57.02)WKIRH	7.2394	1424
DVELGRTTC(+57.02)TKTQPNLDNC(+57.02)PFHDQPHLKRKAFC(+57.02)SF	7.2394	1425
YTEFTPTEKDEYAC(+57.02)RVNHVTLSQPK	7.23932	1426
KSVPHFSDEDKDPE	7.2391	1427
KQADSGSSEEKQLYNKYPDAVATWLNPDPSQKQN	7.23895	1428
SQEETPGHRRKEAEGTEEGGEEEDDEEMDPQTIDSLIEL	7.2387	1429
TTSREEFDEIPT	7.23787	1430
AAPGQEPPEHMAELQRNEQEQPLGQWHLS	7.23767	1431
VANKAPGTEGQQQVHGEKKEAPAVPSAPPSYEE	7.23686	1432
LNYGEEGAPGKWQQQGDLQDTKENREEARFQDKQ	7.23671	1433
KLVAASQAALG	7.23644	1434
ESPKEHDPFTYDYQSLQIGGLVIAGIL	7.23598	1435
VVDGENDDPRPPNPPKPMPN	7.23583	1436
GRTTC(+57.02)TKTQPNLDNC(+57.02)PFHDQPHLKRKAFC(+57.02)SFQ	7.23568	1437
FVEKC(+57.02)C(+57.02)KADDKETC(+57.02)FAEEGKKLVAASQAALG	7.23555	1438
SKPDNPGEDAPAEDMARYYSALRH	7.23507	1439
AEELAEPQAAGGGQKKGDKAPGGGGANLKGDRSRLL	7.23472	1440
APPGRPEAQPPPLSSEHKEPVAG	7.23414	1441
QRLDNVVAKKSVPHFSDEDKDPE	7.23388	1442
AGSGLQRAEEAPRRQLRVSQRTDGESRAHLGALLA	7.23371	1443
YGEEGAPGKWQQQGDLQDTKENREEARFQDKQYSS	7.23355	1444
AEKEKEMDPFHYDYQTLRIGG	7.23343	1445
LEGQEEEEDNRDSSMKLSFRAR	7.23239	1446
SSQGGSLPSEEKGHPQEESE	7.23216	1447
TETDKPSAQDSRSRGSSGQPADLLQ	7.2319	1448
TQEKNPLPSKETIEQEKQAGES	7.23185	1449
FHADIC(+57.02)TLS	7.23144	1450
GAAAGPVVPPC(+57.02)PGRIRHFKV	7.23065	1451
DEWAGC(+57.02)FGIKQKDIDKDL	7.22996	1452
DNC(+57.02)PFHDQPHLKRKA	7.22832	1453
KC(+57.02)C(+57.02)KADDKETC(+57.02)FAEEGKKLVAASQAALG	7.22827	1454
NYPSLELDKMAHGYGEESEEERGLEPGKGRH	7.22722	1455
THPPASLPSQKYPGPQAEGDSEGLSQGLVDREKGLSAEPGWQA	7.22647	1456
EELEEELDEAVERSLKS	7.22497	1457
A(+42.01)DKPDM(+15.99)GEIASFDKAKLKKTETQEKNTLPTKETIEQ	7.22479	1458
VVDPKSKEEDKHLKFRISHELDSASSE	7.22389	1459
AVC(+57.02)KEPQEEVVPGGGRS	7.2237	1460
TVEKTVAPTEC(+57.02)S	7.22342	1461
SAEFPDFYDSEEPVSTHQEAENEKDRADQTVLTEDEKKELENLAAMDLELQ	7.22334	1462
AQELRPQIQELLHSEHLGPSE	7.21958	1463
GRPEAQPPPLSSEHKEPVAGDAVPGPKDGS	7.21937	1464
DPADASEAHESSSRGEAGAPGEEDIQGPTKADTEKWAEGGGH	7.21922	1465
HLQVLSTRNENKLLPKHPH	7.21903	1466
GGSLPSEEKGHPQEESEESNVSM	7.21898	1467
ILDSVGIEADDDR	7.21819	1468
DVELGRTTC(+57.02)TKTQPNLDNC(+57.02)PFHDQPH	7.21785	1469
LQPQPQQTLATEPRENVIHLPGQRSHFQRV	7.2174	1470
KPGAPPKVPRTPPAEELAEPQAAGGGQKKGDKAPGGGGANLKGDRS	7.21735	1471
KGESRSEALAVDGAGKPGAEEAQDPEGKGEQEHSQQKEEEEEMAVVPQGLFRGG	7.21727	1472
FRISHELDSASSEVN	7.21725	1473
S(+42.01)DKPDMAEIEKFDKSKLKKTET	7.21476	1474
FYDSEEPVSTHQEAENEKDRADQTVLTEDE	7.21434	1475
VPDKTVRWC(+57.02)AVSEHEATKC(+57.02)QSFRD	7.21426	1476
LRDVRGEPLEPPEPSVPLLPLLVA	7.21362	1477
HHGRSRPDRSSQGGSLPSEEKGHPQEESEESNVSM(+15.99)ASLGE	7.21323	1478
EEYVKAVGNLRKC(+57.02)STSSLLEAC(+57.02)TFRRP	7.2128	1479
GGWNTGGSRYPGQGSPGGNRYPPQGGGGWG	7.21251	1480
GRPEAQPPPLSSEHKEPVAGDAVPGPKDGSAPEVR	7.21245	1481
SYPTGLADVKAGPAQTLIRPQDMKGASRSPEDSSPDAARIRV	7.21229	1482
EIVLTQSPATLSLSPGERATLSC(+57.02)RASQ	7.21189	1483
GGSLPSEEKGHPQEESEESNVSMAS	7.21189	1484
AADHDVGSELPPEGVLGALLRV	7.21112	1485
YPSKPDNPGEDAPAEDMARY	7.21048	1486
VRSLFQEQEEPEPGMEEAGEMEQKQLQ	7.21013	1487
KNAPPEPVPPPRAAPAPTHVRSPQPPPPAPAPARDELPD	7.20946	1488
APLHLGRHRAETQEQQSRS	7.20935	1489
C(+57.02)SVMHEALHNHYTQKSLSLSPG	7.20917	1490
IQRTPKIQVYS	7.20882	1491
IVQPPFLQSVHHPESRSSIQHSS	7.20868	1492
KFTAFC(+57.02)KAQGFTEDTIVFLPQTDKC(+57.02)MTEQ	7.20844	1493
TLSDYNIQK	7.20793	1494
KKNAPPEPVPPPRAAPAPTHVRSPQPPPPAPAPARDELPDWN	7.20774	1495
PRPPNPPKPMPNPN	7.20774	1496
HPSSSGSFSDADLADGVSGGEGKGGSDGGGSHRKEGEEADAPGVIPGIVGAVVVA	7.2075	1497
VDSGNDVTDIADDGC(+57.02)PKPPEIAH	7.20745	1498
TRSRGRAASAGQEPLHNEELAGAGRVAQPGPLEPEEPRAGGRP	7.20604	1499
ETEPEPELRQQTEWQSGQRWE	7.20599	1500
RC(+57.02)PGC(+57.02)GQGVQAGC(+57.02)PGG	7.20344	1501
SSPGGVYATRSSAVRLR	7.20301	1502
EEGAPGKWQQQGDLQDTKENREEA	7.20292	1503
ADHDVGSELPPEGVLG	7.20252	1504
STGC(+57.02)LRMKDQC(+57.02)DKC(+57.02)REILSVDC(+57.02)STNN	7.20164	1505
DQESC(+57.02)KGRC(+57.02)TEGFNVDKKC(+57.02)QC(+57.02)DELC(+57.02)SYYQS	7.20156	1506
AVMDDFAAFVEKC(+57.02)C(+57.02)KADDKETC(+57.02)FAEEGKKLV	7.20145	1507
S(+42.01)DKPDMAEIEKFDKSK	7.2011	1508
EAGENQKQPEKNAGPTARTSATVPV	7.20088	1509
HKSEVAHRFKDL	7.20008	1510
M(+15.99)KDQC(+57.02)DKC(+57.02)REILSVDC(+57.02)STNNPSQA	7.19973	1511
VLSPADKTNVK	7.19945	1512
SYETSQLDDQSAETHSHKQS	7.19833	1513
AGPEAGENQKQPEKNAGPTARTSATVPVLC(+57.02)LL	7.1983	1514
NDESNEHSDVIDSQELSKVSRE	7.19731	1515
DVKEMIFNAERVGGLEEERESVGPLREDFSLSS	7.19703	1516
KGDAKPEDNLLVLTVATKETEGFRRF	7.19695	1517
EGKGGSDGGGSHRKEGEEADAPGVIPGIVGAVVV	7.19562	1518
ELLKDAIGEGKVTL	7.19521	1519
LEAERAQSIAYHLKIEEQREKVHENENIGTTEPGEHQEA	7.1949	1520
GEHPGLSIGDVAK	7.19457	1521
LGGEEEKDPDAQKKEEERQEALRQQEEE	7.19457	1522
KQADAYVEKGILDKEEAEAIKRIYSSL	7.19365	1523
FGHGAEDSLADQAANEWGRSGKDPNHFRPAGLPEKY	7.19351	1524
GNVFSC(+57.02)SVM(+15.99)HEALHNHYTQKSLSLSPG	7.19279	1525
KVEQAVETEPEPELRQQTEWQS	7.19187	1526
GAKNC(+57.02)NAIRHFENTFV	7.19162	1527
SKLKKTETQEKNPLPSKETIEQEKQAGES	7.19153	1528
SVHEKRVPQEQADAAKFMA	7.19142	1529
SVYVQGEDGPGSQPGTHPHPHPHPHPGGQTPEPEDPPGAPHTEEEGAED	7.19019	1530
SRGEAGAPGEEDIQGPTKADTEKWAEGGGHSRE	7.19008	1531
LDVSLQLPSR	7.18876	1532
NAPSDWDSRGKDSYETSQLDDQSAETHSHKQ	7.18817	1533
EGQEEEEDNRDSSMKLSFRARA	7.18792	1534
DWDSRGKDSYETSQLDDQSAETHSHKQS	7.18769	1535
NTKSPLFM(+15.99)GKVVNPTQK	7.18701	1536
NDESNEHSDVIDSQELSKVSREFHSHEFHSHED	7.1869	1537
DQASGSGGKGSRLPDLGSDYKPPMSGSNSPHGSPTSPLDSN	7.18625	1538
GLSAASPPLAETGAPR	7.18605	1539
LEGQEEEEDNRDSSM(+15.99)KLSFRARA	7.18509	1540
A(+42.01)DKPDMGEIASFDKAKLKKTETQEKNTLPTKETIEQEK	7.18483	1541
APPEPVPPPRAAPAPTHVRSPQPPPPAPAPARDELPDWN	7.18466	1542
GLPALLRAR	7.18427	1543
DAHKSEVAHRFKDLGEENFKALVLIA	7.1829	1544
S(+42.01)DKPDM(+15.99)AEIEKFDKSKLKKTETQE	7.1827	1545
GFEDELSEVLENQSSQAELKEAVEEPSSKDVME	7.18236	1546
SGNNDHFLAINQKKSGKP	7.18167	1547
ISEEEEKGPRGAGISGRSQEQSVKTVPGASDLFYWPRRAG	7.18156	1548
ESPKEHDPFTYD	7.18144	1549
FDKSKLKKTETQEKNPLPSKETIEQEKQAGES	7.1813	1550
ASNC(+57.02)FAIRHFENKFAVET	7.18127	1551
GYPEEKKEEEGSANRRPEDQELESLSAIEAELE	7.18124	1552
ALHPEEDPEGRQGRLL	7.18101	1553
GRTLSDYNIQKESTLHLVLR	7.18056	1554
EDSKEAEKSGEATDGARPQALPEPM(+15.99)QESKAEGNNQAPGEEEEEEEEATN	7.18038	1555
SGSC(+57.02)AHPHHQVVPFRC(+57.02)LPGEFVSEA	7.18018	1556
GGEGKGGSDGGGSHRKEGEEADAPGVIPGIVGAVV	7.17981	1557
AQPQFVHPEHRSFVDLSGHN	7.1797	1558
YDPEAASAPGSGNPC(+57.02)HEASAAQKENAGEDPGLA	7.17944	1559
AISDRIC(+57.02)IHTN	7.17918	1560
SQGGSLPSEEKGHPQEESEESNVSM(+15.99)ASLGE	7.17866	1561
AGPEAGENQKQPEKNAGPTARTSATVPVLC(+57.02)LLA	7.17817	1562
YGEEGAPGKWQQQGDLQDTKENREEARFQDKQYSSHH	7.17696	1563
SRGKDSYETSQLDDQSAETHSHKQSRLY	7.17696	1564
C(+57.02)KAQGFTEDTIVFLPQTDKC(+57.02)MTEQ	7.17641	1565
VDLSGHNLANPHPF	7.17618	1566
TQPVPPADPAGSGLQRAEEAPR	7.17618	1567
LDDLQPWHSFGADSVPANTENEVEPVDARPAADRGLTTRPGSG	7.1758	1568
DNPGEDAPAEDMARY	7.17557	1569
EDPQGDAAQKTDTSHHDQDHPTFNKITPNL	7.17493	1570
APEAQVSVQPNFQQD	7.17383	1571
REYHTEKLVTSKGDKELR	7.17377	1572
RPPGFSPF	7.17263	1573
SNC(+57.02)FAIRHFE	7.17252	1574
TAFC(+57.02)KAQGFTEDTIVFLPQTDKC(+57.02)M(+15.99)TEQ	7.17088	1575
VVSLGSRASLSAQEPAQEELVAEEDQDPSELNPQTEESQDPAPFLNRLVRP	7.17038	1576
GNEESTKTGNAGSRLAC(+57.02)GVIGIAQ	7.17026	1577
EHEEPTTSEMAEETYSPKIFRPKHT	7.17017	1578
EPVQFKDC(+57.02)GS	7.17003	1579
GRTTC(+57.02)TKTQPNLDNC(+57.02)PFHDQPHL	7.1697	1580
EGLESEKKAVIP	7.1685	1581
DPADASEAHESSSRGEAGAPGEEDIQGPTKADTEKWAEGG	7.1682	1582
GGGSHRKEGEEADAPGVIPGIVG	7.1682	1583
EGDAKGLKEGETPGNFMEDEQWLSSISQYSGKIKH	7.16735	1584
DQHPIDGYLSHTELAPLRAPLIPM(+15.99)EHC(+57.02)TTRF	7.16729	1585
RVTTVASHTSDSDVPSGVTEVVVKL	7.16705	1586
NYPSLELDKM(+15.99)AHGYGEESEEERGLEPGKGRHHRG	7.16625	1587
DDFAAFVEKC(+57.02)C(+57.02)KADDKETC(+57.02)FAEEGKKL	7.16605	1588
EGKKLVAASQAALG	7.16521	1589
ANPHPFAVVPSTAT	7.16516	1590
GEDSSEEKHLEEPGETQNAFLNERKQASAIKKEELVARSETH	7.16495	1591
EKALQEYRKKHREE	7.16477	1592
DVKEMIFNAERVGGLEEERESVGP	7.16364	1593
DYQTLRIGG	7.16277	1594
DANLEAGNVKETRASRA	7.16274	1595
LDAPPPPAAPLPR	7.16256	1596
AADHDVGSELPPEGVLGALLRVKR	7.16236	1597
TENSQTKKVKQPVRSHLRV	7.16209	1598
HEKTPVSDRVTKC(+57.02)C(+57.02)TESLVNRRPC(+57.02)	7.16155	1599
DSEDLSDSRAGEEGSIRA	7.16119	1600
LDC(+57.02)HVC(+57.02)AYNGDN	7.16107	1601
TAQRAELQC(+57.02)PQPAA	7.16059	1602
IFNAERVGGLEEERESVGPLREDFSLSSSA	7.1602	1603
KKRPKPGGWNTGGSRYPGQGSPGGNRYPPQ	7.16002	1604
SHKSYSC(+57.02)QVTHEGSTVEKTVAPTEC(+57.02)S	7.1596	1605
IEREC(+57.02)KEEFC(+57.02)TFEEAREAFENNEKTKEF	7.15924	1606
SQEEAQSWGHSSEQDGLRVPR	7.15869	1607
VETEPEPELRQQTEWQSGQRWE	7.15851	1608
KANDESNEHSDVIDSQELSKVSREFHSH	7.15842	1609
LDNC(+57.02)PFHDQPHL	7.15734	1610
IQRDELAPAGTGVSREAVSGLLIMGAGGGSL	7.15694	1611
SPYVPVHFDASVEDST	7.15591	1612
MAAQPQFVHPEHRSFVDLSGHNLANPHPFAVVPS	7.15567	1613
ASEAHESSSRGEAGAPGEEDIQGPTKADTEKWAEGGGHSRE	7.15567	1614
DDPRPPNPPKPMPN	7.15567	1615
RGC(+57.02)SEGHC(+57.02)LVTPEIQRGDWGQQELLIITVA	7.15561	1616
SQQFLHRGHQPPPEMAGHSLASSHRNSMIP	7.15479	1617
TQPVPPADPAGSGLQRAEEAPRRQ	7.15403	1618
MAAQPQFVHPEHRSFVDLSGHNLANPHPFAVVPSTA	7.15375	1619
PAHGGAPPEMASN	7.15336	1620
VRSVDFNRGTDNITVRQGDTAILRC(+57.02)VVEDKN	7.1532	1621
NDESNEHSDVIDSQELSKVSREFHSHEFHSHEDM	7.15293	1622
NVVAKKSVPHFSDEDKDPE	7.15269	1623
APEAQVSVQPNFQQDKFLGRWFSAGLASN	7.15269	1624
SSPGKPPRL	7.15229	1625
PADASEAHESSSRGEAGAPGEEDIQGPTKADTEKWAEGGGHSRE	7.15112	1626
ETYGEM(+15.99)ADC(+57.02)C(+57.02)AKQEPERNEC(+57.02)FLQHKDDNPNLPR	7.151	1627
LRGEQPPDLETTVILPESVFRETPPVVRPAGPGEAQEPEELARRQ	7.15091	1628
EQWPQC(+57.02)PTIKE	7.15017	1629
FHSSEIQRDELAPAGTGVSREAVSGL	7.14999	1630
FAEDVGSNKGAIIG	7.14974	1631
DRNYLNYGEEGAPGKWQQQGDLQDTKENREEA	7.14968	1632
DLSSGAPRGRNLPAPDQPQPPLQRGT	7.14953	1633
RAATERPLGPPTERTRSFQLAVET	7.14897	1634
DSSKLLSGVLFHSSPALQPAADHKPGPGARAEDAAEGRA	7.14826	1635
NYGEEGAPGKWQQQGDLQDTKENREEARFQDKQYSSHH	7.14743	1636
VPPPRAAPAPTHVRSPQPPPPAPAPARDELPD	7.14712	1637
DAEFRHDSGYEVHHQKLVFFAEDVGSNKGA	7.14712	1638
PRPPNPPKPMPNPNPN	7.1469	1639
GPPDC(+57.02)RC(+57.02)DNLC(+57.02)KSYTSC(+57.02)C(+57.02)HDFDELC(+57.02)LK	7.14687	1640
RIRHFKV	7.14625	1641
VHLTPEEK	7.14625	1642
EPVPPPRAAPAPTHVRSPQPPPPAPAPARDELPD	7.14613	1643
NC(+57.02)FAIRHFENKF	7.14566	1644
PPGRPEAQPPPLSSEHKEPVAGDAVPGPKDGSAP	7.14492	1645
GKDSYETSQLDDQSAETHSHKQSRLY	7.14454	1646
AC(+57.02)LGNSPSSSLPAEPEAKEDEARENVPQGEPPKPPLKSEKHEE	7.14445	1647
ANDESNEHSDVIDSQELSKVSREFHSHEFHSHEDM(+15.99)	7.14417	1648
APPGRPEAQPPPLSSEHKEPVA	7.14404	1649
NAPPEPVPPPRAAPAPTHVRSPQPPPPAP	7.1438	1650
DKETTENENTKFEVRL	7.14345	1651
DRRPSRQTPRETPEAAEGRRPG	7.14305	1652
SRTQTPRAELKEKFTAFC(+57.02)KAQGFTEDTIVFLPQTDKC(+57.02)MTEQ	7.14233	1653
GEEEKDPDAQKKEEERQEALRQQEEE	7.14186	1654
AQPQFVHPEHRSFVDLSGHNLANPHP	7.1417	1655
DRVYIHPFHLVIHNESTC(+57.02)EQLAKAN	7.1411	1656
KPDMAEIEKFDKSKLKKTETQEKNPLPSKETIEQEKQAGES	7.14007	1657
SAKTSPAKQQAPPVRNLHQSGFSLSGAQIDDNIPRRTTQ	7.13997	1658
LYPSDSQVSEEVKTRHSEKSQ	7.13963	1659
GGVYATRSSAVRLR	7.13963	1660
RTHSFADHSGTIDDREPLANAIKSDSAVIGGLIAV	7.13956	1661
RSSRIGEIKEETTSHLRSC(+57.02)EYKGRPPKAGAEPASEREVS	7.13938	1662
GNSARDVLRARAPREEQGAAFLAGP	7.13928	1663
ESEKKAVIP	7.13767	1664
SSQETDKLAPVS	7.13685	1665
HRPRDQAAALVPKAGLAKPPAAAKSSPSLASSSSSSSSAVAGGAPEQQAL	7.13647	1666
SSEHKEPVAGDAVPGPKDGSAPEVRGA	7.1364	1667
TRDRLDEVKEQVAEVRAKLEEQAQ	7.1364	1668
ERKQASAIKKEELVA	7.13637	1669
KNC(+57.02)NAIRHFENT	7.13628	1670
SSPGKPPRLVGGPMDASVEEEGVRRALDFAVGEYNK	7.13624	1671
SSQFTSC(+57.02)KDKKEIRAC(+57.02)NVHPC(+57.02)	7.13621	1672
DDILASPPRLPEPQPYPGAPHHS	7.13618	1673
APPEPVPPPRAAPAPT	7.13605	1674
LNLLKAITEKEKIEKERQSI	7.13567	1675
LDDLQPWHSFGADSVPANTENEVEPVDARPAADRGLTTRPGSGLTNIKTEEISEV	7.13564	1676
SDHIPPPP	7.13542	1677
LDVELGRTTC(+57.02)TKTQPNLDNC(+57.02)PFHDQPHLKRKAFC(+57.02)SFQ	7.13462	1678
EVSRKNPKFM(+15.99)ETVAEKALQEYRKKHREE	7.13459	1679
DTGAALLAESRAEKNRL	7.13446	1680
EEEGSANRRPEDQELESLSAIEAELEKVAHQLQAL	7.13434	1681
NC(+57.02)NAIRHFENTFVVETLIC(+57.02)G	7.13395	1682
YPSLELDKMAHGYGEESEEERGLEPGKGRHH	7.13194	1683
SRKNPKFMETVAEKALQEYR	7.13053	1684
LDEWAGC(+57.02)FGIKQKDIDKD	7.12992	1685
GQGSSEDDLQEEEQIEQAIKEHLN	7.12969	1686
ARAELSRSDLSLIQQQQQQQQQQQQQQ	7.12937	1687
DLGRSDAREGAEHERGNAILV	7.12927	1688
LIVQPPFLQSVHHPESRSS	7.12914	1689
DAEEDDSLANSSDLLKELLETGDNRERSHHQD	7.12911	1690
YDSEEPVSTHQEAENEKDRADQTVLTEDEKKELE	7.12911	1691
TKTKVAVDENKAKEFLGSLKRQ	7.12846	1692
HVRSPQPPPPAPAPARDELPD	7.12775	1693
VKRLETPAPQVPARRLLPP	7.12659	1694
ALPSDEEGESYSKEVPEME	7.12597	1695
DDANVVRDRDLEVDTTLKSLSQQIENIRSPEGSRKN	7.12594	1696
GGWNTGGSRYPGQGSPGGNRYPPQ	7.12587	1697
YGEEGAPGKWQQQGDLQDTKENREE	7.12529	1698
GVSGGEGKGGSDGGGSHRKEGEEADAPGVIPGIVGA	7.12506	1699
AARAELSRSDLSLIQQQQQQQQQQQQQQ	7.12503	1700
FAAFVEKC(+57.02)C(+57.02)KADDKETC(+57.02)FAEEGKKLVAASQAALGL	7.12463	1701
GVSGGEGKGGSDGGGSHRKEGEEADAPGVIPG	7.12366	1702
DRVYIHPF	7.12336	1703
EFHSHEFHSHEDMLVVDPKSKEEDKH	7.12317	1704
SQKYPGPQAEGDSEGLSQGLVDREKGLSAEPGWQA	7.1214	1705
KESRAKKFQRQHMDSDSSPSSSSTYC(+57.02)N	7.12103	1706
SQEETPGHRRKEAEGTEEGGEEEDDEEMDPQTIDSLIE	7.1209	1707
ESKGDGGGGEHPAPETGAVLPLALG	7.12005	1708
SSPGKPPRLVGGPMDA	7.11975	1709
SGFEDELSEVLENQSSQAELKEAVEEPSSKDV	7.11975	1710
EAPKVVEEQESRVHYTVC(+57.02)IWRN	7.11968	1711
FQARVPERAPLPPPAPSQ	7.11916	1712
AC(+57.02)DDYRLC(+57.02)	7.11916	1713
DQTVSDNELQEMSNQGSKYVNKEIQ	7.11896	1714
DVKDKETTENENTKFEVR	7.11869	1715
SKGQPRSQEESEEGEEDATSEVD	7.11826	1716
IHEAQQAM(+15.99)DIHFHSPAFQHPPTE	7.11767	1717
SYETSQLDDQSAETHSHKQSRLY	7.1174	1718
HSHEDM(+15.99)LVVDPKSKEEDKHLKFRISHELDSASSEVN	7.1172	1719
DVKEMIFNAERVGGLEEERESVGPLREDFS	7.1172	1720
YPSKPDNPGEDAPAEDM(+15.99)A	7.11628	1721
ELSAERPLNEQIAEAEEDKIKKTYPPEN	7.11584	1722
GHRPLDKKREEAPSLRPAPPPISGGG	7.11554	1723
LHM(+15.99)EQRKQQQQQQQGHKAPAAHPEGQLKFHPDTDDVPVPAPAGDQKE	7.11494	1724
SLPSEEKGHPQEESEESNVSMASLGE	7.11491	1725
VVQGDPRELRLWARGDARGASRADEKPL	7.11488	1726
PNTGKLIQGAPTIRGDPEC(+57.02)HLFYNEQQEARGVHTQRMQ	7.11471	1727
SYKM(+15.99)ADEAGSEADHEGTHSTKRGHAKSRPV	7.11394	1728
FVDLSGHN	7.11391	1729
LQGQRLDNVVAKKSVPHFSDEDKD	7.11381	1730
KHLKFRISHELDSASSEVN	7.11381	1731
GGEERVGEEDEEAAEAEAEAEEAERARQNA	7.11348	1732
RIGLAEGLESEKKA	7.11324	1733
DEEGESYSKEVPEM	7.1121	1734
SEVKQLIK	7.11173	1735
NYPSLELDKMAHGYGEESEEERGLEPGKG	7.11173	1736
EDVGSNKGAIIGL	7.11066	1737
SSQGGSLPSEEKGHPQEESEESNVSMASL	7.11039	1738
YSTTAVVTNPKE	7.10924	1739
YETSQLDDQSAETHSHKQS	7.10914	1740
ANDESNEHSDVIDSQELSKVSREFHSHEFHSHEDM	7.1087	1741
KKRPKPGGWNTGGSRYPGQGSPGGNRYPPQGGGG	7.10836	1742
AVPGPKDGSAPEVRGA	7.10779	1743
SQLQKVPPEWKALTDMPQMRMELERPGGN	7.10728	1744
SAEFPDFYDSEEPVSTHQEAENEKD	7.10721	1745
KVEQAVETEPEPELR	7.10694	1746
GKGGSDGGGSHRKEGEEADAPGVIPGIVGAVVV	7.10694	1747
SQTHSLPAPESPEPAAPPRPQTPEN	7.1065	1748
EGQEEEEDNRDSSM(+15.99)KLS	7.10602	1749
ADPAGSGLQRAEEAPRRQLRVSQRTDGESRAHLGAL	7.10544	1750
AIQLTYNPDESSKPNMIDAATLKSRK	7.10483	1751
SVNPYLQGQRLDNVVAKKS	7.10374	1752
FQARVPERAPLPPPAPS	7.10356	1753
NC(+57.02)PFHDQPHL	7.10339	1754
SDGGGSHRKEGEEADAPGVIPGIVGAVVVA	7.10281	1755
HSLAAGPEAGENQKQPEKNAGPTARTSATVPVL	7.10147	1756
ASASAKITVVDALHEIPVKKGEGAEL	7.1013	1757
GPTGTGESKC(+57.02)PLM(+15.99)VKVLDAVR	7.1012	1758
NHPSSSGSFSDADLADGVSGGEGKGGSDGGGSHRKEGEEADAPGVIPGIVGAVV	7.10109	1759
SGGEGKGGSDGGGSHRKEGEEADAPGVIPGIVG	7.09985	1760
AAAGLRFPGIRPEEEAYGEDGNPLPDFDGSEPPGAGSPASAPR	7.09972	1761
FEEC(+57.02)DPNKDKHITLKEWGHC(+57.02)FGIKEEDIDENL	7.09972	1762
DEWAGC(+57.02)FGIKQKDIDKD	7.09712	1763
MKDQC(+57.02)DKC(+57.02)REILSVDC(+57.02)STNNP	7.09681	1764
EERESVGPLREDFSLSSSA	7.09611	1765
FLTRSRGRAASAGQEPLHNEELAGAGRVAQPGPLEPEEPRAGGRPR	7.09604	1766
HLKIEEQREKVHENENIGTTEPGEHQE	7.09569	1767
YTEFTPTEKDEYAC(+57.02)RVNHVTLSQPKIV	7.09486	1768
LHNHYTQKSLSLSPG	7.09472	1769
C(+57.02)FAIRHFENKFA	7.09451	1770
IKKEELVA	7.09437	1771
GAPPKVPRTPPAEELAEPQAAGGGQKKGDKAPGGGGANL	7.09433	1772
RVGGLEEERESVGPLREDFSLSSSALIG	7.09374	1773
EDPQGDAAQKTDTSHHDQDHPTFNKITPNLAEFA	7.09328	1774
IPVKQADSGSSEEKQLYNKYPDAVAT	7.09226	1775
SAEFPDFYDSEEPVSTHQEAENEKDRADQTVLTEDEKKELENLAAM(+15.99)DLELQ	7.09163	1776
IGLAEGLESEKKAVIP	7.09163	1777
SLKPTLTEESVKESAEVEEIVFPRQFSKHSGHLQ	7.09093	1778
SRIDGPTGQKTKEAQPGQSQVSYQGLPVQKT	7.09005	1779
DASEAHESSSRGEAGAPGEEDIQGPTKADTEKWAEGGGHSRERA	7.08998	1780
SSQGGSLPSEEKGHPQEESEESNVSM(+15.99)A	7.0898	1781
A(+42.01)DKPDM(+15.99)GEIASFDKAKLKKTETQEKN	7.08973	1782
LVTSKGDKEL	7.08945	1783
S(+42.01)DKPDMAEIEKFDKSKLKKTETQEKNPLPSKE	7.08927	1784
RVNHVTLSQPKIVKWDRDM	7.0892	1785
DVRGEPLEPPEPSVP	7.08902	1786
ASHTSDSDVPSGVTEVVVKLFDSD	7.08838	1787
GGSQDKSLHNRELSAERPLNEQIAEAEEDKIK	7.08785	1788
VLSSQQFLHRGHQPPPEM(+15.99)AGHSLASSHRNS	7.0875	1789
VSVTPKTVTPASSAKTSPAKQQAPPVRN	7.08743	1790
DPADASEAHESSSRGEAGAPGEEDIQGPTKADTEKWAEG	7.08732	1791
DDFAAFVEKC(+57.02)C(+57.02)KADDKETC(+57.02)FAEEGKKLVA	7.08721	1792
DHSC(+57.02)PEGFVYKHKRC(+57.02)IPAS	7.08611	1793
EDSKEAEKSGEATDGARPQALPEPMQE	7.08579	1794
HM(+15.99)EQRKQQQQQQQGHKAPAAHPEGQLKFHPDTDDVPVPAPAGDQKE	7.08568	1795
TGEKANSILKRYPR	7.08558	1796
RSFVDLSGHNLANPHPFAVVPSTAT	7.08533	1797
LSKSSAPPITPEC(+57.02)RQVLKTSRKDVKDKETTENENTKFEV	7.08475	1798
DHSATRERRLDYQEGPPGVEISC(+57.02)WSVEL	7.08433	1799
SQTHSLPAPESPEPAAPPRPQTPENGPEASDPSEE	7.08393	1800
GRPEAQPPPLSSEHKEPVAGDAVPGPKDGSAPEVRGAR	7.08386	1801
AFLNERKQASAIKKEELV	7.08379	1802
KRPKPGGWNTGGSRYPGQGSPGGN	7.083	1803
LDNC(+57.02)PFHDQPH	7.08279	1804
SPAEPEGGPASEGAARPLPRFN	7.08257	1805
GKSGELEQEEERLSKEWEDS	7.08257	1806
FHSSPALQPAADHKPGPGARAEDAAEGRA	7.0825	1807
EFTPTEKDEYAC(+57.02)RVNHVTLSQPK	7.08235	1808
SGQLGIQEEDLRKESKDQLSDDVSKVIAY	7.08138	1809
LSSQQFLHRGHQPPPEM(+15.99)AGHSLASSHRNSM(+15.99)IPSAAT	7.08131	1810
EDPQGDAAQKTDTSHHDQDHPTFNKITPNLAE	7.08128	1811
GVQLDLDEAISKHNDIRAHSC(+57.02)PSVWKKTKNS	7.08099	1812
IIDELFQDRFFTREPQDT	7.08084	1813
HRPRDQAAALVPKAGLAKPPAAAKSSPSLASSSSSSSS	7.08077	1814
GVEESPKVPGEGPGHSEAETGPPQ	7.08041	1815
DEEGESYSKEVPE	7.08034	1816
AEGLESEKKAVIP	7.07958	1817
AGIEVQEIKEAEAVVETKMENKPTSSELQKMQEKQ	7.07943	1818
TQGKLSVANKAPGTEGQQQVHGEKKEAPAVPSAPPSYE	7.07904	1819
IRPQDMKGASRSPEDSSPDAARIRV	7.07871	1820
VNDNEEGFFSARGHRPLDKKREEAPSLRPAPPPISGGGY	7.0778	1821
GGSSEDKGGLQPPDSKDDTPMTLPKGSTEQDAASPEKE	7.0778	1822
YGEEGAPGKWQQQGDLQDTKENREEARFQDKQYSSH	7.07733	1823
C(+57.02)C(+57.02)AKQEPERNEC(+57.02)FLQHKDDN	7.07704	1824
EKFTAFC(+57.02)KAQGFTEDTIVFLPQTDKC(+57.02)MTEQ	7.07679	1825
PKPGGSQDKSLHNRELSAERPLNEQIAEAEEDKI	7.0758	1826
EDPQGDAAQKTDTSHHDQDHPTF	7.07562	1827
FSISAFSETDTQSTGEASVVSGPRVAQGYHQRT	7.07555	1828
DHDVGSELPPEGVLGAL	7.07482	1829
SVQLTEKRMDKVGKYPKELRKC(+57.02)C(+57.02)EDGM(+15.99)REN	7.07474	1830
DQHPIDGYLSHTELAPLRAPLIPM(+15.99)EHC(+57.02)TT	7.07471	1831
DHDVGSELPPEGV	7.07416	1832
A(+42.01)TKAVC(+57.02)VLKGDGPVQG	7.07276	1833
AETFTFHADIC(+57.02)TLSEKERQIKKQ	7.07254	1834
FGADSVPANTENEVEPVDARPAADRGLTTRPGSGLTNIKT	7.07232	1835
TPRAELKEKFTAFC(+57.02)KAQGFTEDTIVFLPQTDKC(+57.02)M(+15.99)TEQ	7.07074	1836
DNEEGFFSAR	7.0703	1837
HPSSSGSFSDADLADGVSGGEGKGGSDGGGSHRKEGEEADAPGVIPGIVGA	7.07022	1838
DGGGGSSTPEDPAEAPRT	7.06963	1839
KEKFTAFC(+57.02)KAQGFTEDTIVFLPQTDKC(+57.02)M(+15.99)TEQ	7.06937	1840
SDEEGESYSKEVPEME	7.06934	1841
DDSLANSSDLLKELLETGDNRERSHHQDGSDNEEEVS	7.06922	1842
AADHDVGSELPPEG	7.06819	1843
AQEEAEAEERRLQEQEELENYIEHVLLRRP	7.06737	1844
GGFEITPPVVLR	7.06726	1845
YEGLSYNVDSLHQKHQ	7.06651	1846
AQPQFVHPEHRSFVDLSGHNL	7.06629	1847
TGKPPARKDDPLHDPTKDKTNL	7.06606	1848
DSPDSTDPLGAVSSHNHQDKKG	7.06599	1849
SDGAPASDSKPGSSEAAPSSKETPAATEAPSSTPK	7.06502	1850
DAWGPGNSARDVLRARAPREEQG	7.06412	1851
DNC(+57.02)PFHDQPHL	7.0639	1852
EFHSHEFHSHEDM(+15.99)LVVDPKSKEEDKH	7.06378	1853
RGLRVC(+57.02)EDGPVFYPPPK	7.06371	1854
DTAKKPIIGILMQKC(+57.02)RN	7.06367	1855
SQGGSLPSEEKGHPQEESEESNVS	7.06348	1856
PSAPRELKEQQ	7.06337	1857
HFENKFAVETLIC(+57.02)S	7.06322	1858
GSKGPLDQLEKGGETAQ	7.06315	1859
GEEYVKAVGNLRKC(+57.02)STSSLLEAC(+57.02)TFRRP	7.06303	1860
EDPQGDAAQKTDTSHHDQDHPTFNKITPNLAEF	7.06251	1861
SKPDNPGEDAPAEDMARY	7.06198	1862
DELAPAGTGVSREAVSGLLIMGAGG	7.0619	1863
ENPC(+57.02)QNHHC(+57.02)KHGKVC(+57.02)ELDENNTPMC(+57.02)VC(+57.02)QDP	7.06108	1864
SLAAGPEAGENQKQPEKNAGPTARTSATVPVL	7.06089	1865
LLRDPADASEAHESSSRGEAGAPGEEDIQGPTKA	7.0607	1866
DQESC(+57.02)KGRC(+57.02)TEGFNVDKKC(+57.02)Q	7.06058	1867
YRPGTVAL	7.06036	1868
VTPKTVTPASSAKTSPAKQQAPPVRN	7.06028	1869
SQRAEPMFTAVTN	7.06013	1870
NKDTNKYEGWPEVVEMEGC(+57.02)IPQKQD	7.05968	1871
TSPKERHIIVAC(+57.02)EGSPYVPVHFDASVEDST	7.05937	1872
GGEGKGGSDGGGSHRKEGEEADAPGVIPG	7.05918	1873
GGEERVGEEDEEAAEAEAEAEEAERA	7.05892	1874
SEHPGLSIGDTAK	7.05877	1875
PPLSSEHKEPVAGDAVPGPKDGSAPEVRGA	7.05858	1876
RNIVVKTVEMRDGEVIKESKQEHKDVM	7.05858	1877
VRSPQPPPPAPAPARDELPD	7.05824	1878
LNEQIAEAEEDKI	7.05816	1879
PPKPMPNPNPN	7.05755	1880
EAHESSSRGEAGAPGEEDIQGPTKA	7.05683	1881
EIQRDELAPAGTGVSREAVSGLLIMGAGG	7.05671	1882
DPADASEAHESSSRGEAGAPGEEDIQGPTKADTEKW	7.05565	1883
SDPDRRPSRQTPRETPE	7.05511	1884
EVEPVDARPAADRGLTTRPGSGLTNIKTEEISEV	7.05484	1885
SIQWEERLQEQRRTVQDKKKTAGRTS	7.05396	1886
DPFHYDYQTLRIGG	7.05388	1887
QFTSSTSYNRGDSTFESK	7.05381	1888
DQASGSGGKGSRLPDLGSDYKPPM(+15.99)SGSNSPHGSPTSP	7.05346	1889
PRPPNPPKPM(+15.99)PN	7.05262	1890
ENPC(+57.02)QNHHC(+57.02)KHGKVC(+57.02)ELDENNTPMC(+57.02)VC(+57.02)QDPTSC(+57.02)PAPIG	7.05242	1891
SLDSGAGERRGGAAVGGGEQPPPAPAPRRE	7.05181	1892
GQGSSEDDLQEEEQIEQAIKEHLNQGSSQ	7.05177	1893
VVSLGSRASLSAQEPAQEELVAEEDQDPSELNPQTEESQDPAPFLNRLVRPR	7.05173	1894
MRDVVLFEK	7.05057	1895
RDPADASEAHESSSRGEAGAPGEEDIQGPTKADTEKWAEGGGHSRE	7.05038	1896
YLNYGEEGAPGKWQQQGDLQDTKENRE	7.05015	1897
NGKDQDGDQAPEYRGRTELLKDAIGEGKVT	7.0498	1898
GLAAGTSNPDPPTVSTDQLLPLGGGRDRKV	7.04957	1899
TETQEKNPLPSKETIEQEKQAGES	7.04902	1900
SAPSC(+57.02)PSSSPSPGEEPEGEGETDPEKVHLT	7.04821	1901
VKISFQPAVAGIKGDKADKASASAPAPASATEILLTPAREEQPPQHRS	7.04778	1902
TEEIIKEEEEGKDIEEGAIVNPGRDSATNQIRKKEP	7.0477	1903
SAAEKEKEMDPFHYDYQT	7.04735	1904
YRDPEAASPGAPSRDVLLVSAIIT	7.04669	1905
AIRHFENKFAVET	7.0461	1906
HENEKRLEAGDHPVELL	7.04603	1907
SGAGERRGGAAVGGGEQPPPAPAPRRE	7.04552	1908
TLPTKETIEQEKRSEIS	7.04485	1909
KVHKEDDGVPVIC(+57.02)QVEHPAVTGNLQ	7.04466	1910
SSSRGEAGAPGEEDIQGPTKADTEKWAEGGGHSRE	7.04415	1911
SRYPNC(+57.02)AYRTSPKERHIIVAC(+57.02)EGSPYVPVHFDASVEDST	7.0436	1912
GYPEEKKEEEGSANRRPEDQELESLSAIEAELEKV	7.04336	1913
FVHPEHRSFVDLSGHNLANPHPF	7.04301	1914
VHHPESRSSIQHSSVVPSIAT	7.04293	1915
NVNFQKAINEKLG	7.04285	1916
YESHESMESYELNPFINRRNANT	7.04265	1917
SLGKGM(+15.99)KVHVNPSQSLLTLEGDDVETFNHALQHV	7.04261	1918
TNTLGRGEPSIPSNRIKTDGAAPNVAPSDVGGGGGRNRE	7.04195	1919
FRGGKSGELEQEEERLSKEWEDS	7.04191	1920
DQTVSDNELQEMSNQGSKYVNKEIQNAVNGV	7.04159	1921
NTGGSRYPGQGSPGGNRYPPQGGGGWG	7.04064	1922
VDSGNDVTDIADDGC(+57.02)PKPPEIAHGYVEHSVRYQC(+57.02)KNYYKLRTEGD	7.04044	1923
LGGDEEKDPDAAKKEEERQEALRQAEEE	7.0404	1924
ALEEYTKKLNTQ	7.04009	1925
GGWNTGGSRYPGQGSPGGN	7.03997	1926
SAAEKEKEMDPFHYDY	7.03965	1927
EKC(+57.02)C(+57.02)KADDKETC(+57.02)FAEEGKKLVAASQAALGL	7.03866	1928
IAGGGGFSDKDLEDIVGGGEYKPDKGKGDGRYGSNDDPGSGMVAEPGTIAGVASALAM(+15.99)	7.03814	1929
VVAGVANALAHK	7.03759	1930
GAPPKVPRTPPAEELAEPQAAGGGQKKGDKAPGGGGANLKG	7.03639	1931
GRTC(+57.02)PKPDDLPFSTVVPLKT	7.03587	1932
LTHEAKGSDDAPDADTAIINAEGGQSGGDDKKEY	7.03539	1933
DQC(+57.02)DKC(+57.02)REILSVDC(+57.02)STNNP	7.03527	1934
FYDSEEPVSTHQEAENEKDRADQTVLTEDEKKEL	7.03523	1935
VEC(+57.02)RGSC(+57.02)PGQGC(+57.02)C(+57.02)QGLR	7.03499	1936
KPGGSQDKSLHNRELSAERPLNEQIAEAEE	7.03439	1937
DIVMTQSPLSLPVTPGEPASISC(+57.02)RSSQSLLHSN	7.0323	1938
GRTTC(+57.02)TKTQPNLDNC(+57.02)PFHDQPH	7.03218	1939
EGSTVEKTVAPTEC(+57.02)S	7.03157	1940
GGGGFSDKDLEDIVGGGEYKPDKGKGDGRYGSNDDPGSGMVAEPGTIAGVASALAM	7.03109	1941
SQQFLHRGHQPPPEMAGHSLASSHRNSMIPSAAT	7.03076	1942
IEKFDKSKLKKTETQEKNPLPSKETIEQ	7.03044	1943
NSPSSSLPAEPEAKEDEARENVPQGEPPKPPLKSEKHEE	7.03019	1944
RSSQGGSLPSEEKGHPQEESEESN	7.02999	1945
SNALSKSSAPPITPEC(+57.02)RQVLKTSRKDVKDKETTENENTKFE	7.02995	1946
KEAEGTEEGGEEEDDEEM(+15.99)DPQTIDSLIELSTKLHLPADDVVSIIEEVEE	7.02955	1947
NSRHPEH	7.02898	1948
SSPGKPPRLVGGPMDASVEEE	7.02865	1949
AYRPSETLC(+57.02)GGE	7.02845	1950
GHPDVAAC(+57.02)PGSLDC(+57.02)ALKRRARC(+57.02)PPGAHA	7.02841	1951
HSGTIDDREPLANAIKSDSAVIGG	7.02666	1952
DVVYTDWKKDKC(+57.02)EPLEKQHEKERKQEEGES	7.02612	1953
YEGLSYNVDSLHQKHQRA	7.02596	1954
GHRPLDKKREEAPSLRPAPPPISGG	7.02481	1955
SREEFDEIPTVVG	7.02407	1956
GDGVYTLNNEKQWINKAVGDKLPEC(+57.02)EAVC(+57.02)GKPKNPANPVQ	7.0235	1957
TC(+57.02)RLAGTALC(+57.02)	7.02333	1958
KLPEC(+57.02)EAVC(+57.02)GKPKNPANPVQ	7.02317	1959
DAAGAAPGEREELLLLQSTAEQLRQTALQQEARIRADQDTIRE	7.02309	1960
SQEETPGHRRKEAEGTEEGGEEEDDEEM(+15.99)DPQTIDSL	7.02127	1961
DEDLSHRNKEPPAPAQQLQPQPVA	7.02098	1962
SVNPYLQGQRLD	7.02086	1963
NDESNEHSDVIDSQELSKVSREFHSHEFHSHEDM(+15.99)	7.02069	1964
KSPLFMGKVVNPTQK	7.02011	1965
KDKDSPETEENPAPEPRSATEPGPPG	7.01995	1966
VVDGENDDPRPPNPPKPMPNPN	7.01982	1967
GKDQDGDQAPEYRGRTELLKDAIGEGKVT	7.01891	1968
KNPLPSKETIEQEKQAGES	7.01866	1969
DKETTENENTKFEVRLLRDPADASEAHESSS	7.01833	1970
TC(+57.02)PC(+57.02)PSGGSC(+57.02)TC(+57.02)ADSC(+57.02)KC(+57.02)EG	7.01833	1971
SEDDLQEEEQIEQAIKEHLNQGSSQETDKLAPVS	7.01824	1972
LDNVVAKKSVPH	7.01808	1973
PPPAAPLPR	7.01808	1974
DSHSLTTNIMEILRGDFSSANNRDNTYN	7.01783	1975
SSAPPITPEC(+57.02)RQVLKTSRKDVKDKETTENENT	7.01758	1976
NRLSC(+57.02)YRKILKDHNC(+57.02)HNLPEGVAD	7.01741	1977
NYPSLELDKMAHG	7.01716	1978
SHTSDSDVPSGVTEVVVKLFDSDPITVTVPVEV	7.01712	1979
GRPEAQPPPLSSEHKEPVAGDAVPGPKDGSAPEVRGARN	7.01691	1980
NYPSLELDKMAHGYGEESEEERGLEPGKGR	7.0162	1981
RSSQGGSLPSEEKGHPQEESEESNVS	7.01595	1982
GLPVHLDQSIFRRP	7.01549	1983
EQLTC(+57.02)TPGSGELGRILTVPESQKGALQGYRDAVC(+57.02)SGQAAARA	7.01519	1984
SSPGKPPRLVGGPM(+15.99)DASVEEEGVRRALDFAVG	7.0149	1985
DATDEDITSHMESEE	7.01385	1986
HSGTIDDREPLANAIKSDSAVIGGLIAV	7.01313	1987
GSDGGGSHRKEGEEADAPGVIPG	7.01309	1988
VNDNEEGFFSARGHRPLDK	7.01305	1989
KTETQEKNPLPSKETIEQEKQAG	7.01301	1990
DGVSGGEGKGGSDGGGSHRKEGEEADAPGVIPGIVGAVVVA	7.01288	1991
FHSSEIQRDELAPAGTGVSREA	7.01284	1992
DRPASPPAPSGSQQGPEEE	7.0125	1993
ADDGAGPGGRGPRGRARGDTGADEAVPRHDSSYGT	7.01233	1994
IKTEEISEVKMDAEFRHDSGYEVHHQ	7.01149	1995
SIQDWVQKTIAEN	7.01111	1996
IQDPRLFAEEKAVADTRDQADGSRASVDSGSSEEQGGSSRA	7.01064	1997
GGSRYPGQGSPGGNRYPPQG	7.01064	1998
FAEEGKKLVAASQAALGL	7.00915	1999
[truncated: 7,160 more rows]
