# Supplementary material for: Peptidomic analysis of CSF reveals new biomarker candidates for amyotrophic lateral sclerosis
Source: EMBO Mol Med. 2025 Jul 18;17(8):1926–49. doi: 10.1038/s44321-025-00272-w (PMC12340150; doi:10.1038/s44321-025-00272-w)
Supplement: Supplementary file 7 — Source data Fig. 3 [file 44321_2025_272_MOESM7_ESM.zip]

Archive with 1 entries (1 files):
- Figure 3B/Label-free PRM data of samples from the discovery cohort.xlsx
