# Supplementary material for: Peptidomic analysis of CSF reveals new biomarker candidates for amyotrophic lateral sclerosis
Source: EMBO Mol Med. 2025 Jul 18;17(8):1926–49. doi: 10.1038/s44321-025-00272-w (PMC12340150; doi:10.1038/s44321-025-00272-w)
Supplement: Supplementary file 7 — Source data Fig. 3 [file 44321_2025_272_MOESM7_ESM.zip › Figure 3B/Label-free PRM data of samples from the discovery cohort.xlsx]

## Sheet: Tabelle1
SampleNumber	Condition	NFL (Ratio to StdPep)	NFM_VQ (Ratio to StdPep)	NFM_LK (Ratio to StdPep)	MAP1B (Ratio to StdPep)	MYL1 (Ratio to StdPep)	APOC1_SE (Ratio to StdPep)	APOC1_TP (Ratio to Stdpep)	CO3 (Ratio to StdPep)	PENK (Ratio to StdPep)	CADM3 (Ratio to StdPep)	SCG1 (Ratio to StdPep)
1	ALS	0.0746818	0.010216	0.00841709	0.00403018	0.0707291	0.0690564	0.552909	0.0509345	0.00252545	0.0293273	0.0213091
3	ALS	0.0689947	0.00809245	0.009365	0.00580404	0.0423372	0.0136309	0.110021	0.0116723	0.00819287	0.0301947	0.0254511
5	ALS	0.0960983	0.0152503	0.0185307	0.0127631	0.0689564	0.0103802	0.0627609	0.0107023	0.0155754	0.0423587	0.0326212
7	ALS	0.184196	0.0218185	0.0367446	0.0138859	0.00546	0.00766141	0.0437652	0.0185174	0.00760022	0.0166467	0.0199554
9	ALS	0.036798	0.0067227	0.010226	0.0036745	0.026418	0.012001	0.072289	0.0027732	0.0077612	0.033012	0.023754
11	ALS	0.0423117	0.00595717	0.0034495	0.00525017	0.00081555	0.0147008	0.110892	0.009349	0.011528	0.03054	0.0324517
13	ALS	0.0444871	0.00729212	0.00294882	0.00969918	0.0180882	0.02514	0.222529	0.0284	0.00751435	0.0365518	0.0423741
15	ALS	0.12117	0.024258	0.030119	0.014612	0.038824	0.017093	0.15694	0.019195	0.0080795	0.03859	0.026805
17	ALS	0.23045	0.030898	0.040862	0.014156	0.019317	0.0099236	0.088601	0.016987	0.0051727	0.027446	0.018941
19	ALS	0.038656	0.0061772	0.0080908	0.0070097	0.036918	0.00737	0.047499	0.0040273	0.010484	0.02869	0.0308
21	ALS	0.11815	0.013475	0.019005	0.0041849	0.040452	0.0042598	0.034736	0.0068467	0.0023274	0.018933	0.015049
23	ALS	0.070694	0.015489	0.021295	0.0075051	0.056233	0.044788	0.51852	0.026214	0.0081219	0.0090248	0.044701
2	Con	0.0028145	0.00037189	0.00031996	0.001364	0.011663	0.0044117	0.026103	0.0087206	0.010717	0.035186	0.025731
4	Con	0.00647402	0.00133264	0.0012177	0.00134667	0.00266115	0.00278828	0.0094169	0.00223356	0.00625379	0.0278529	0.0251023
6	Con	0.0075003	0.00046927	0.00022902	0.0069847	0.010341	0.004008	0.020724	0.0040777	0.021351	0.044699	0.049498
8	Con	0.0051661	0.00063462	0.00032336	0.0051028	0.0058053	0.018867	0.18991	0.03527	0.029119	0.051002	0.06986
10	Con	0.003695	0.0012255	0.00093627	0.0043166	0.0069274	0.0067542	0.047027	0.0045981	0.019744	0.033876	0.02991
12	Con	0.00589421	0.000554776	0.00102618	0.00221776	0.00199211	0.00620224	0.0270395	0.00145197	0.0100126	0.0547658	0.0444329
14	Con	0.0071941	0.0015017	0.0017346	0.0033162	0.0014153	0.0039893	0.022856	0.0031365	0.011027	0.050862	0.03797
16	Con	0.0046056	0.00073863	9.9331e-05	0.0028702	0.0052888	0.014997	0.090547	0.0042544	0.0075562	0.028768	0.032575
18	Con	0.00327167	0.001505	0.000441153	0.00370236	0.000351736	0.00377167	0.00522792	0.00240111	0.0183875	0.0416417	0.0639222
20	Con	0.0045503	0.0013233	0.0012336	0.0021919	0.0032557	0.0070346	0.025497	0.0034044	0.015144	0.031832	0.033989
