# Supplementary material for: Peptidomic analysis of CSF reveals new biomarker candidates for amyotrophic lateral sclerosis
Source: EMBO Mol Med. 2025 Jul 18;17(8):1926–49. doi: 10.1038/s44321-025-00272-w (PMC12340150; doi:10.1038/s44321-025-00272-w)
Supplement: Supplementary file 8 — Figures 4 and 5 Source Data [file 44321_2025_272_MOESM8_ESM.zip › Figure 4 and 5/All data from the validation cohort.xlsx]

## Sheet: Fig. 4A,B,C,E and 5
SampleNumer	Condition3	Condition2	Condition	NFL (L/H ratio)	MAP1B_KE (L/H ratio)	MAP1B_EA (L/H ratio)	MYL1 (L/H ratio)	APOC1 (L/H ratio)	CADM3 (L/H ratio)	SCG1 (L/H ratio)	PENK (L/H ratio)	Sex	Age (Year)	FRS_r	D.Duration (Month)	Qalb	NFL_Ella_pg_mL
1	sALS	sALS	ALS	10.2902	0.0853	0.3185	1.1556	1.1112	0.2397	1.2878	0.1767	M	70.6111	46	14.0667		36971
2	sALS	sALS	ALS	0.9823	0.218	0.0767	0.060662	0.4385	1.3993	1.3161	0.2783	F	44	36	14.3		2825
3	Con	Con	Con	0.0312	0.0853	0.0355	0.16869	0.3949	1.8908	1.7135	0.297	M	35.2667			5.1	342
4	sALS	sALS	ALS	0.6449	0.1897	0.092	0.11314	0.8231	1.461	1.8877	0.2388	F	64	44	11		3270
5	sALS	sALS	ALS	0.5987	0.2404	0.082	1.751	0.5817	1.4533	1.8934	0.3146	M	50	47	5		3614
6	Con	Con	Con	0.0375	0.1341	0.0636	0.046654	0.4309	2.0449	3.5746	0.2963	F	46.3472			4.9	331
7	gALS	C9orf72	ALS	2.805	0.3872	0.1574	0.86671	0.5197	1.314	1.5048	0.2798	F	62	40	6.5		12625
8	gALS	SOD1	ALS	1.5064	0.7024	0.2536	2.1694	2.2728	1.626	2.7654	0.4749	M	68	44			7808
9	Con	Con	Con	0.0986		0.066	0.48887	0.34	2.0697	3.4266	0.4137	M	72.8861			5.6	804
10	sALS	sALS	ALS	0.0796	0.1865	0.0767	1.0196	1.4019	1.951	2.5599	0.7001	M	53	45	69		828
11	sALS	sALS	ALS	0.3138		0.0911	0.77295	0.7727	0.6706	0.8462	0.2605	F	64	42	6
12	Con	Con	Con	0.1438	0.1848	0.0871	0.0094024	0.7478	0.7525	0.781	0.2402	F	63.7556			7.5	1084
13	sALS	sALS	ALS	2.2055	0.2968	0.1381	0.1336	1.003	1.0189	1.7721	0.2633	F	64	43	14		7939
14	sALS	sALS	ALS	2.7322	0.4341	0.1127	6.9706	2.3208	1.2313	1.2385	0.2704	M	46	43	7		10085
15	Con	Con	Con	0.0304	0.062	0.0293		0.1836	0.4447	1.3754	0.1917	F	38.9333			1.9	160
16	sALS	sALS	ALS	3.3732	0.44	0.1618	0.85198	0.4482	1.5749	3.409	0.6605	F	68	35	7		5386
17	sALS	sALS	ALS	0.3121	0.2592	0.0916	24.349	10.0993	1.2405	1.4867	0.3683	M	61	45	10		3569
18	Con	Con	Con	0.0945	0.2077	0.0656	0.34542	0.6018	2.0378	2.5825	0.3886	M	45			6.2	781
19	gALS	C9orf72	ALS	1.0586	0.2914	0.1618	1.9219	1.7243	0.9025	2.9132	0.2437	M	49	43	9		5982
20	sALS	sALS	ALS	0.0445	0.0702	0.0545	0.12673	3.1644	0.8855	1.7243	0.1961	F	55	44	36.8		391
21	Con	Con	Con	0.0519	0.2051	0.0613		0.366	2.181	4.1803	0.3214	F	20.6583			4.7	315
22	gALS	SOD1	ALS	0.091	0.1636	0.0845	0.67361	0.3131	1.2149	2.1093	0.62	F	71	39			797
23	sALS	sALS	ALS	2.2879	0.4628	0.1378	0.26617	1.6725	0.9347	1.5304	0.3459	M	51	45	12		13916
24	Con	Con	Con	0.0649	0.1281	0.0608	0.055116	0.3841	1.0208	1.7162	0.5177	M	53			6.9	547
25	sALS	sALS	ALS	0.9473	0.3864	0.1293	0.77676	0.5583	1.0743	1.0695	0.2588	M	26		9		6148
26	sALS	sALS	ALS	1.8197	0.3095	0.1238	0.080047	0.2975	2.1329	4.1908	0.3965	F	55	46	6.5		7399
27	Con	Con	Con	0.0701	0.1499	0.0687	0.095019	0.1444	1.8314	2.7393	0.4437	F	42.7833			2.9	464
28	gALS	SOD1	ALS	0.3558	0.255	0.1058	0.73247	0.3584	2.1723	5.1114	0.3869	M	57	30			2457
29	gALS	C9orf72	ALS	6.3157	0.7092	0.2023	1.0807	0.5659	1.4598	1.4066	0.2095	M	56	39	7		27574
30	Con	Con	Con	0.2173	0.2215	0.1131	1.0256	0.5045	1.6242	2.3379	0.3626	M	77			6.8	1177
31	sALS	sALS	ALS	2.0404	0.5674	0.2163	4.3507	0.821	1.6271	1.1227	0.2466	M	53		13		7542
32	sALS	sALS	ALS	6.4533	0.7363	0.2049	0.13611	0.5306	1.8828	2.2966	0.3993	F	51	40	10		16831
33	Con	Con	Con	0.0874	0.1841	0.0936		0.1026	2.032	3.0897	0.3666	F	63.0139				517
34	sALS	sALS	ALS	6.0042	0.4667	0.1563	0.72468	0.6036	2.8164	2.0615	0.3558	M	49	30	4		17913
35	sALS	sALS	ALS	2.0801	0.4092	0.1926	1.0301	0.4746	1.132	1.5934	0.1981	F	67		15		9255
36	Con	Con	Con	0.1542	0.2299	0.1075	0.40248	0.6609	1.5188	2.6197	0.3412	M	62.5333			7.1	1306
37	gALS	C9orf72	ALS	2.474	0.4729	0.1503	0.3471	1.4155	0.8958	1.6299	0.2635	F	54	43	7		9083
38	gALS	SOD1	ALS	0.8435	0.4275	0.1323	0.48813	0.8902	1.5384	1.879	0.2875	F	44	35	24		6610
39	Con	Con	Con	0.039	0.0407	0.0282		0.1583	2.4188	2.4988	0.2437	F	18.5528			3.6	131
40	sALS	sALS	ALS	0.052	0.1715	0.0685	0.12874	1.0719	1.1481	3.014	0.6025	M	47	46	11		699
41	sALS	sALS	ALS	7.9506	1.1716	0.3057	0.55009	1.1893	0.4278	2.6513	0.2681	M	59.4528	43	141.567		32878
42	Con	Con	Con	0.049	0.1342	0.0703	0.065117	0.3356	1.3626	2.9955	0.4416	M	51.7167			3.7	441
43	gALS	C9orf72	ALS	1.022	0.2617	0.1101	1.249	2.7896	0.3277	0.8902	0.175	M	58.4472	35	1.76667		5630
44	gALS	SOD1	ALS	1.4682	0.4629	0.1512	2.8957	5.9282	1.4162	1.4124	0.2711	M	53	46	10.7		19043
45	Con	Con	Con	0.0435	0.2947	0.1627	0.04492	0.4266	0.735	1.2952	0.1565	F	48.6194				605
47	sALS	sALS	ALS	1.9688	0.3461	0.1686	0.17548	1.2772	1.2315	1.3678	0.312	M	69	27	11.7		7281
48	Con	Con	Con	0.0391	0.0477	0.025		0.2844	1.6606	2.8644	0.2931	M	28.9139			3.2	208
49	gALS	C9orf72	ALS	5.706	0.6358	0.217	0.17371	0.2655	1.0065	1.3435	0.2318	F	63	30	12		16701
50	gALS	SOD1	ALS	0.1865	0.0043	0.0406	0.047261	0.615	1.0735	1.5476	0.2386	M	41	48	0.3		3044
51	Con	Con	Con	0.0838	0.2508	0.119	0.038275	0.1894	2.1223	4.5959	0.4673	M	54.7889			5	578
52	sALS	sALS	ALS	5.4576	0.5274	0.1725	0.36152	1.7402	1.0316	3.1553	0.2264	F	54	41	5		14364
53	sALS	sALS	ALS	4.0025	0.8563	0.2413	0.2285	0.6862	1.0013	1.4213	0.3475	F	56	29	12		16386
54	Con	Con	Con	0.1242	0.1543	0.0623	0.070854	0.3834	2.4983	4.4623	0.4143	M	65.6222				608
55	gALS	SOD1	ALS	1.0286	0.5766	0.2957	2.6662	0.8432	1.553	2.0922	0.3512	M	63	45	13		11665
56	gALS	C9orf72	ALS	0.6085	0.2094	0.0969	0.022402	0.2862	1.0794	1.2013	0.2132	F	61	46	7		1901
57	Con	Con	Con	0.0893	0.1897	0.1224	1.53	0.6724	2.0312	5.0306	0.3966	M	57			6.8	690
58	Con	Con	Con	0.2974	0.2418	0.1273	0.16377	0.3259	2.134	4.1803	0.3183	F	81.675				1359
59	sALS	sALS	ALS	1.2124	0.2704	0.0915	0.69579	0.4175	1.6213	3.5879	0.4833	M	48	42	8		4171
60	sALS	sALS	ALS	3.2691	0.3667	0.1257	0.039616	1.0926	1.6312	3.5749	0.2858	F	71	44	3.5		10724
61	Con	Con	Con	0.0981	0.1222	0.0614	0.10168	0.48	1.7261	2.3897	0.4187	F	73.2222			6.6	657
62	sALS	sALS	ALS	0.0499	0.1513	0.0523	0.17679	1.2752	1.301	2.1026	0.3578	M	41.925	48	26.0667		515
63	gALS	C9orf72	ALS	2.6433	0.474	0.1674	0.84719	0.3695	1.3068	2.5594	0.2797	M	49	40	13		6228
64	Con	Con	Con	0.1717	0.287	0.1427	0.13852	0.7258	1.5537	6.0584	0.4617	M	77.6694			7.1	1425
65	sALS	sALS	ALS	0.2766	0.1936	0.0895	0.85569	0.5189	0.6866	1.2264	0.2147	F	68	41	19		2136
66	sALS	sALS	ALS	0.6906	0.0161	0.14	0.32879	0.427	1.7933	4.3595	0.4359	F	80		6		2951
67	sALS	sALS	ALS	0.5412	0.2158	0.099	0.53713	0.6418	1.828	2.791	0.3265	F	50.9361	48	8.26667		3632
68	Con	Con	Con	0.0522	0.1162	0.0628		0.3997	1.6948	2.2196	0.567	F	57.9861			5.9	468
69	Con	Con	Con	0.0681	0.2063	0.0912	0.11739	0.1466	1.4571	2.6712	0.2838	F	58.3333				630
70	gALS	C9orf72	ALS	2.2845	0.5494	0.1729	1.374	1.0442	2.1531	4.5195	0.3795	M	64.2778	46	6.76667		12040
71	gALS	SOD1	ALS	4.1569	1.1138	0.2671	1.3832	0.99	1.4237	2.1399	0.3353	M	50.5139	28	16.0667		16616
72	Con	Con	Con	0.0475	0.0809	0.0508	0.021912	0.2684	1.4426	2.7509	0.3807	M	59.1222			5	371
73	sALS	sALS	ALS	0.6361	0.2537	0.1028	0.071734	0.5692	2.4246	5.0607	0.5482	F	56	46	14		2462
74	sALS	sALS	ALS	0.8042	0.3053	0.1491	0.034017	0.5866	1.3409	3.4372	0.4169	F	71		16		4555
75	gALS	C9orf72	ALS	2.2899	0.4326	0.1899	2.0684	0.751	1.1111	2.2238	0.3135	M	66	40	12		10049
76	Con	Con	Con	0.0631	0.1188	0.0448	0.13996	0.5635	1.3746	3.9501	0.2621	F	58			6.3	494
77	Con	Con	Con	0.1258	0.1959	0.0667	0.052018	0.4856	1.4989	3.769	0.4818	F	61.7417			7.8	973
78	sALS	sALS	ALS	0.0707	0.1668	0.0674	0.1185	0.3306	1.76	2.7444	0.2586	F	40.6528	39	199.6		1372
79	sALS	sALS	ALS	1.7498	0.4813	0.1721	1.2035	0.5281	1.6595	4.2114	0.313	F	62.0611	38	4.86667		6275
80	Con	Con	Con	0.0584	0.1027	0.0584	0.0046538	0.1997	0.5345	1.2961	0.2573	F	53.7278			2.5	393
81	gALS	C9orf72	ALS	0.7588	0.1655	0.087	0.43708	0.4919	0.9265	1.5483	0.1726	F	62	42	12.5		2207
82	Con	Con	Con	0.0662	0.1835	0.0845	0.075333	0.448	1.9109	4.6186	0.6385	F	51			6.6	502
83	Con	Con	Con	0.0957	0.2314	0.112	0.068488	0.323	2.6273	6.1023	0.5302	F	57.8778				591
85	gALS	SOD1	ALS	2.0304	0.7686	0.2689	4.4559	2.0343	1.4489	3.2809	0.3871	M	59	43	11		9567
86	sALS	sALS	ALS	1.4825	0.3367	0.1558	0.49736	3.4645	1.0777	3.4239	0.4131	F	68.3528	45	24.9667		6241
87	Con	Con	Con	0.1831	0.1844	0.0947	0.049542	0.5938	2.1598	5.9232	0.2155	F	63.9444				870
88	sALS	sALS	ALS	3.576	0.5991	0.2238	0.51623	1.3579	0.9512	2.1266	0.3083	F	68.9167	36	6.5		19075
89	gALS	C9orf72	ALS	0.7645	0.2041	0.0856	0.059566	0.8978	2.1665	4.3038	0.2795	F	57	40	12		2670
90	Con	Con	Con	0.1488	0.1322	0.0763	0.061354	0.3376	1.2776	3.3448	0.455	F	70			6.1	1111
91	sALS	sALS	ALS	1.2218	0.2193	0.0897	0.47596	1.1363	1.4461	3.8134	0.5132	F	51.0667	29	19.8667		5414
92	gALS	SOD1	ALS	0.3698	0.1534	0.0741	2.2945	0.4311	1.1014	2.1103	0.2529	M	37	NA	48.3		2577
93	Con	Con	Con	0.0726	0.154	0.0897		0.3057	1.7896	2.6568	0.4474	F	63.3806				600
94	Con	Con	Con	0.0572	0.1406	0.0614	0.1482	0.3556	1.4497	3.1785	0.4018	M	57.3306				740
95	sALS	sALS	ALS	0.8029	0.3106	0.1687	0.099545	0.4659	2.0903	10.4171	0.5505	F	67.6778	43	8.7		2876
96	gALS	SOD1	ALS	1.3828	0.4239	0.1768	1.4086	2.3588	1.6422	3.1042	0.3425	M	54	27			8296
97	sALS	sALS	ALS	0.4447	0.1867	0.0992	1.7431	0.2925	0.8816	2.3834	0.219	M	64		24		2273
98	Con	Con	Con	0.1157	0.1586	0.0713	0.081537	0.5607	1.6169	2.4972	0.3156	M	62			6.1	915
99	Con	Con	Con	0.07	0.163	0.0961	0.32323	0.3716	1.5645	3.8114	0.4342	M	63.9806				1016
100	sALS	sALS	ALS	1.396	0.2874	0.1519	1.6415	1.0428	1.2547	3.3497	0.327	M	65	47			7931
101	Con	Con	Con	0.1614	0.2259	0.1169	0.21771	0.2097	0.9679	2.301	0.148	M	77.5833				944
102	Con	Con	Con	0.0453	0.1043	0.0502	0.074867	0.3139	1.5338	2.2925	0.2973	M	57.8583			2.6	379
103	sALS	sALS	ALS	0.1266	0.2226	0.153	0.11243	0.34	1.9428	7.2497	0.478	M	58.3	48	35.5		1603
104	Con	Con	Con	0.1109	0.2654	0.0975	0.085321	1.8833	1.9789	5.1476	0.3699	M	54.275				651
105	sALS	sALS	ALS	2.7055	0.6613	0.2559	1.0566	1.4292	1.5163	2.2236	0.324	M	59		15		11530
106	Con	Con	Con	0.0301	0.1106	0.0393	0.011715	0.4611	1.813	5.9547	0.4135	F	18.8722			4.7	161
107	sALS	sALS	ALS	6.8874	1.1995	0.3102	0.31505	0.7096	1.4744	2.788	0.5764	M	62	14	9		20925
108	Con	Con	Con	0.0902	0.1723	0.0679	0.017591	0.2651	2.1953	4.531	0.4266	F	57.5694			2.5	592
109	sALS	sALS	ALS	0.1583	0.2027	0.1042	0.74723	1.0724	1.2392	3.3761	0.3688	M	68	48	12		1150
110	Con	Con	Con	0.0283	0.1075	0.038	0.04393	0.3717	1.5469	2.7333	0.2991	M	21.1			4.8	202
111	sALS	sALS	ALS	1.8816	0.2299	0.1021	1.2016	0.9935	0.431	0.8174	0.1687	M	53.7944	46	8.43333		6620
