# Supplementary material for: Peptidomic analysis of CSF reveals new biomarker candidates for amyotrophic lateral sclerosis
Source: EMBO Mol Med. 2025 Jul 18;17(8):1926–49. doi: 10.1038/s44321-025-00272-w (PMC12340150; doi:10.1038/s44321-025-00272-w)
Supplement: Supplementary file 9 — Source data Fig. 6 [file 44321_2025_272_MOESM9_ESM.zip › Figure 6/All data from the neurodegeneration cohort.xlsx]

## Sheet: Fig. 6
SampleNumber	Condition	NFL (L/H ratio)	MAP1B_EA (L/H ratio)	MYL1 (L/H ratio)	APOC1 (L/H ratio)	CADM3 (L/H ratio)	SCG1 (L/H ratio)	PENK (L/H ratio)	Sex	Age (Year)	MYL1_Ratio to acetylated SISPep
1	AD	0.218889				1.76333	1.52222		f	68
2	Con	0.7388	0.1415	0.0912	1.1876	1.1143	2.0637	0.2472	f	68.5	0.141
3	bvFTD	4.0569	0.3454	0.3571	0.5124	1.8791	3.1833	0.415	m	67	0.496
4	PD	0.148511				1.67745	2.72979	0.639149	m	72.4194
5	AD	0.2565	0.1117	0.7945	3.9295	1.3529	1.6724	0.5787	m	68	1.09
6	Con	0.0269	0.0315	0.1035	0.4757	0.5672	0.6555	0.217	f	50.8194	0.142
7	bvFTD	0.5033	0.1356	0.2387	0.3246	2.9125	3.0398	0.5686	f	66.527	0.299
8	PD	0.0892222	0.0598889	0.124111		0.924667	1.29056	0.197556	f	69.1083	0.168889
9	AD	0.145909				1.16273	1.05114		f	67
10	bvFTD	0.1197	0.1449	0.6051	0.7937	1.2426	1.0175	0.3654	m	69	0.896
11	PD	0.0779	0.0708	0.021	0.3471	2.576	2.5796	0.3815	m	45.4778	0.0298
12	Con	0.0929	0.0593	0.0302	0.398	2.4155	2.691	0.4135	m	65.6222	0.0383
13	AD	0.1478	0.0643	0.0216	0.683	1.5389	1.7178	0.4082	f	54	0.0287
14	Con	0.0791	0.0665		0.3595	1.6541	1.3719	0.3426	f	56.8194
15	bvFTD	0.4776	0.0983	0.0572	0.2771	1.1749	1.7972	0.379	m	67	0.0794
16	PD	0.5653	0.1282	0.3113	0.4559	0.9468	0.8062	0.3636	m	74.3917	0.412
17	Con	0.2592	0.0623	0.0556	0.3416	0.9261	0.7192	0.4096	f	74.0917	0.104
18	bvFTD	0.4296	0.1035	0.4782	1.0401	1.9052	2.4441	0.353	f	61	0.65
19	AD	0.2767	0.1808	0.0669	0.4029	1.4323	1.4659	0.3092	f	72.475	0.0963
20	AD	0.183		0.376333		1.241	1.662		m	72.9172	0.436667
21	PD	0.0537255				1.19843	2.18078	0.341961	f	52.9611
22	Con	0.214	0.1223	0.5136	0.4026	1.3395	1.5147	0.3492	m	77.0333	0.665
23	bvFTD	0.6572	0.135	0.1701	0.2325	1.8175	1.6259	0.5711	f	68.0739	0.238
24	AD	0.163696		0.158478	1.23109	0.465	3.92065	0.403696	m	78	0.226087
25	PD	0.2413	0.2049	0.7775	0.4672	1.856	2.712	0.4865	f	78.6583	0.895
26	AD	0.2474	0.1373	0.023	0.3169	1.7851	2.0966	0.5567	f	73	0.0312
27	Con	0.0456	0.0553	0.0091	0.5023	1.5709	1.5013	0.2955	f	46.7444	0.0108
28	bvFTD	0.0828	0.0471	0.5106	1.6879	0.8071	1.59	0.1983	m	66.0753	0.701
29	AD	0.377143		0.175619		1.06933	0.897524	0.307238	m	78	0.333333
30	Con	0.2358	0.1412	0.129	0.2481	2.2162	2.9063	0.333	f	81.675	0.169
31	PD	0.115686				0.832549	0.900392		m	71.1083
32	bvFTD	0.4578	0.1245	0.2099	0.3515	1.8054	1.5324	0.3237	m	46	0.3
33	AD	0.1389	0.0654		0.3096	1.1813	1.1487	0.2529	f	55.8194
34	PD	0.0810909		1.10182		1.44218	3.50909	0.276	f	67.0944	1.4
35	Con	0.0614	0.0712	0.248	0.5395	1.1168	1.1808	0.2238	m	51.3417	0.305
36	AD	0.216	0.1346			1.643	2.0414	0.5534	f	69
37	bvFTD	0.7998	0.1339	0.091	0.2795	1.7913	1.8253	0.553	f	60	0.125
38	Con	0.0568	0.0399	0.4965	0.5421	1.7205	1.6675	0.5106	m	57	0.584
39	PD	0.190345		0.361034		1.76586	3.80621	0.356897	m	74.5833	0.451724
40	AD	0.4124	0.1462	0.6158	2.706	0.939	1.0076	0.2666	f	82	0.732
41	bvFTD	0.205	0.0958	0.1765	1.1669	2.2954	1.5119	0.3651	m	55.5236	0.244
42	Con	0.0665	0.0993	0.063	0.4607	2.1698	2.675	0.5904	f	66.1639	0.0678
43	PD	0.1467	0.1703	0.0421	0.4078	1.362	4.5323	0.3053	f	64.2528	0.0515
44	AD	0.1307	0.1214	0.0841	0.3554	2.5142	2.7473	1.0389	f	74.0222	0.115
45	bvFTD	0.7063	0.1645	0.145	0.6797	2.1025	1.8646	0.4366	m	65.6646	0.194
46	Con	0.1121	0.0729	0.1907	0.9837	1.9376	1.9345	0.4469	m	48.1056	0.23
47	PD	0.0765	0.1026	0.1056	1.748	2.4002	2.6813	0.51	m	52.9	0.151
48	AD	0.148	0.1093			2.4591	3.1275	0.7737	f	64.65
49	bvFTD	0.3061	0.1107			1.3696	1.2071	0.2109	f	58.423
50	Con	0.0993	0.1213	0.204	0.4968	2.5115	2.529	0.8522	m	60.8472	0.28
51	bvFTD	0.25	0.110545		0.990909	1.20582	2.17836	0.282909	f	59
52	AD	0.3004	0.168	0.2193	1.0354	2.2162	3.0082	0.7451	f	72	0.266
53	PD	0.0569231				1.93423	2.01038		m	42.3222
54	Con	0.1856	0.1846	0.2998		1.3068	1.6603	0.2992	m	77.5833	0.336
55	bvFTD	0.1181	0.0494	0.2123	0.5388	1.1213	1.0736	0.3102	m	62.4312	0.277
56	AD	0.219	0.0899	0.2459		1.9727	1.6491	0.3705	m	80	0.323
57	Con	0.2415	0.1194	0.015	0.1954	1.7358	3.7367	0.9377	f	72.7833	0.0179
58	PD	0.0611538				1.32962	1.78269		f	64.9972
59	bvFTD	0.1771	0.0669	0.6571	1.1158	1.4813	1.3302	0.252	m	64.9446	0.752
60	AD	0.3637	0.1263	0.1082	0.3645	0.5407	0.7262	0.1861	f	82.0194	0.152
61	PD	0.0989091				0.995636	1.23091	0.282545	m	62.2111
62	Con	0.2492	0.1236	0.0672	0.1674	2.2562	2.741	0.4981	f	68.7083	0.0903
63	bvFTD	0.1471	0.1502	0.4377	0.5919	1.7065	3.5911	0.6314	f	79.7	0.549
64	AD	0.169176				1.17294	1.48094	0.423059	f	74
65	PD	0.052	0.0895	0.055	0.3277	1.7976	2.3453	0.5755	m	55.1889	0.0684
66	AD	0.1063	0.0509	0.1092	0.3394	1.1274	1.4619	0.5031	f	67.3917	0.141
67	Con	0.1375	0.1576	1.0325	0.6089	1.2192	5.7066	0.7647	m	71.5222	1.24
68	AD	0.1188	0.0912	0.1253	0.5274	1.1714	1.3211	0.4541	m	60.3472	0.165
